# Supplementary material for: Reconstructed Metabolic Network Models Predict Flux-Level Metabolic Reprogramming in Glioblastoma
Source: Front Neurosci. 2016 Apr 18;10:156. doi: 10.3389/fnins.2016.00156 (PMC4834348; doi:10.3389/fnins.2016.00156)
Supplement: Supplementary file 1 [file DataSheet1.xlsx]

## Sheet: Title
Reconstructed metabolic network models predict flux-level metabolic reprogramming in glioblastoma
Emrah Özcan*, Tunahan Çakır*
*Department of Bioengineering, Gebze Technical University, Gebze, 41400, Turkey
Corresponding author: Tunahan Çakır, tcakir@gtu.edu.tr

## Sheet: FLUXES
Reaction Name	Mes	PN	Pro	GBM-1*	GBM-2**(GIMME)	GBM-2**(MADE)	Healty Brain (iMS570)	Associated Metabolic Pathway	Reaction
R1	0.80088	0.80088	0.80088	0.80088	0.80088	0.80088	0.0384	Glycolysis	Glucose_A + ATP_A -> Glucose-6-phosphate_A + ADP_A
R2	0.758681	0.74591	0.752564	0.693126	0.744589	0.80088	0.036096	Glycolysis	Glucose-6-phosphate_A <-> Fructose-6-phosphate_A
R3	0.786814	0.782557	0.784775	0.764962	0.782116	0.80088	0.037632	Glycolysis	Fructose-6-phosphate_A + ATP_A -> Fructose-1-6-biphosphate_A + ADP_A
R4	0.786814	0.782557	0.784775	0.764962	0.782116	0.80088	0.037632	Glycolysis	Fructose-1-6-biphosphate_A <-> Glyceraldehyde-3-phosphate_A + Dihydroxyacetone-phosphate_A
R5	0.7836	0.779898	0.781561	0.759493	0.779458	0.798228	0.0363228	Glycolysis	Dihydroxyacetone-phosphate_A <-> Glyceraldehyde-3-phosphate_A
R6	1.58448	1.58078	1.58244	1.56037	1.58034	1.59911	0.0747228	Glycolysis	Glyceraldehyde-3-phosphate_A + NAD_A <-> 1-3-biphosphoglycerate_A + NADH_A
R7	1.02236	1.01617	1.01805	1.00181	1.01847	-0.737055	0.0411608	Glycolysis	1-3-biphosphoglycerate_A + ADP_A <-> 3-phosphoglycerate_A + ATP_A
R8	1.58365	1.58078	1.58161	1.54296	1.58034	1.59911	0.0161249	Glycolysis	3-phosphoglycerate_A <-> 2-phosphoglycerate_A
R9	1.58365	1.58078	1.58161	1.54296	1.58034	1.59911	0.0161249	Glycolysis	2-phosphoglycerate_A <-> Phosphoenol-pyruvate_A
R10	1.58365	1.58078	1.58161	1.54296	1.58034	1.59911	0.0161249	Glycolysis	Phosphoenol-pyruvate_A + ADP_A -> Pyruvate_A + ATP_A
R11	1.58431	1.58972	1.58228	1.42174	1.592	1.55196	0.0110937	Glycolysis	Pyruvate_A + NADH_A <-> Lactate_A + NAD_A
R12	4.99582e-12	6.43045e-12	4.30082e-12	0.0191394	3.35127e-11	0.0424433	0.0171088	Glycolysis	Pyruvate_A + ATP_A + Bicarbonate_A -> Oxoloacetate_A + ADP_A
R13	0.065823	0.0489373	0.065823	0.141549	0.0489373	0.0997686	0.0660658	Glycolysis	Pyruvate_A + NAD_AM -> Acetyl-CoA_A + CO2_A + NADH_AM
R14	Removed by GIMME	Removed by GIMME	Removed by GIMME	Removed by GIMME	1.89356e-12	0	1.00054e-11	Glycolysis	Oxoloacetate_A + GTP_A -> Phosphoenol-pyruvate_A + CO2_A + GDP_A
R15	0.562124	0.564612	0.564389	0.558565	0.561864	2.33616	0.033562	Glycolysis	2-3-Disphospho-D-glycerate_A -> 3-phosphoglycerate_A
R16	0.562124	0.564612	0.564389	0.558565	0.561864	2.33616	0.033562	Glycolysis	1-3-biphosphoglycerate_A <-> 2-3-Disphospho-D-glycerate_A
R17	0.0421993	0.0549697	0.0483165	0.107754	0.056291	-6.15863e-12	0.002304	Pentose Phosphate Pathway	Glucose-6-phosphate_A + NADP_A <-> 6-phosphoglucone_A + NADPH_A
R18	0.0421993	0.0549697	0.0483165	0.107754	0.056291	0	0.002304	Pentose Phosphate Pathway	6-phosphoglucone_A -> 6-phosphogluconate_A
R19	0.0421993	0.0549697	0.0483165	0.107754	0.056291	0	0.002304	Pentose Phosphate Pathway	6-phosphogluconate_A + NADP_A -> Ribulose-5-phosphate_A + NADPH_A + CO2_A
R20	0.0281328	0.0366465	0.032211	0.0718357	0.0375273	-4.10583e-12	0.001536	Pentose Phosphate Pathway	Ribulose-5-phosphate_A <-> Xylulose-5-phosphate_A
R21	0.0140664	0.0183232	0.0161055	0.0359178	0.0187637	-2.05291e-12	0.000768	Pentose Phosphate Pathway	Ribulose-5-phosphate_A <-> Ribose-5-phosphate_A
R22	0.0140664	0.0183232	0.0161055	0.0359178	0.0187637	-2.05291e-12	0.000768	Pentose Phosphate Pathway	Ribose-5-phosphate_A + Xylulose-5-phosphate_A <-> Sedoheptulose-7-phosphate_A + Glyceraldehyde-3-phosphate_A
R23	0.0140664	0.0183232	0.0161055	0.0359178	0.0187637	-2.05291e-12	0.000768	Pentose Phosphate Pathway	Sedoheptulose-7-phosphate_A + Glyceraldehyde-3-phosphate_A <-> Fructose-6-phosphate_A + Erythrose-4-phosphate_A
R24	0.0140664	0.0183232	0.0161055	0.0359178	0.0187637	-2.05291e-12	0.000768	Pentose Phosphate Pathway	Xylulose-5-phosphate_A + Erythrose-4-phosphate_A <-> Fructose-6-phosphate_A + Glyceraldehyde-3-phosphate_A
R25	0.0509454	0.0565294	0.0553626	0.0576609	0.0526268	0.0279732	0.0396061	TCA Cycle	Oxoloacetate_A + Acetyl-CoA_A -> Citrate_A
R26	0	5.68434e-13	0	0	6.82121e-13	0.0279732	0.0396061	TCA Cycle	Citrate_A <-> Cis_aconitate_A
R27	0	5.68434e-13	0	0	6.82121e-13	0.0279732	0.0396061	TCA Cycle	Cis_aconitate_A <-> Isocitrate_A
R28	0.0509454	0.0565294	0.0553626	0.0576609	0.0526268	0	4.02124e-11	TCA Cycle	ATP_A + Citrate_A -> Oxoloacetate_A + Acetyl-CoA_A + ADP_A
R29	0	0	0	Removed by GIMME	0	0	0	TCA Cycle	Citrate_A <-> Oxoloacetate_A + Acetate_A
R30	1.44363e-16	1.59335e-13	1.93551e-16	2.72e-17	2.30784e-13	0	9.64422e-18	TCA Cycle	Isocitrate_A + NAD_AM -> alpha-ketoglutarate_A + NADH_AM + CO2_A
R31	1.44363e-16	1.63472e-13	1.93552e-16	3.4e-17	2.36055e-13	0.0279732	0.0396061	TCA Cycle	Isocitrate_A + NADP_A -> alpha-ketoglutarate_A + NADPH_A + CO2_A
R32	1.44363e-16	1.61994e-13	1.93552e-16	2.72e-17	2.3208e-13	0	9.64422e-18	TCA Cycle	Isocitrate_A + NADP_AM -> alpha-ketoglutarate_A + NADPH_AM + CO2_A
R33	0.0644007	0.0662648	0.0644007	0.0413	0.0662648	0.106977	6.14076e-18	TCA Cycle	alpha-ketoglutarate_A + NAD_AM -> Succinyl-CoA_A + NADH_AM + CO2_A
R34	0.0567713	0.0585714	0.0567713	0.0339	0.0585714	0.106977	-0.002088	TCA Cycle	Succinyl-CoA_A + ADP_A <-> Succinate_A + ATP_A
R35	0.0664914	0.0662648	0.0664914	0.0412977	0.0662648	0.106977	0.0154048	TCA Cycle	Succinate_A + FAD_AM <-> Fumarate_A + FADH2_AM
R36	0.0664914	0.0662648	0.0664914	0.0412977	0.0662648	0.106977	0.0154048	TCA Cycle	Fumarate_A <-> Malate_A
R37	5.04197e-12	3.09593e-12	4.04978e-12	1.36e-16	7.65487e-12	0	9.64422e-18	TCA Cycle	Malate_A + NAD_AM -> Oxoloacetate_A + NADH_AM
R38	1.44363e-16	0.00838726	1.9355e-16	1.36e-16	0.0111104	0	9.64425e-18	TCA Cycle	Malate_A + NAD_A -> Oxoloacetate_A + NADH_A
R39	0.0664914	0.0578775	0.0664914	0.0413	0.0551544	0.106977	0.0154048	TCA Cycle	Malate_A + NADP_A -> Pyruvate_A + NADPH_A + CO2_A
R40	Removed by GIMME	Removed by GIMME	Removed by GIMME	4.77e-10	0.0690649	0	0.000209785	TCA Cycle	NADP_AM + NADH_AM -> NADPH_AM + NAD_AM
R41	0.0769662	0.0627657	0.0892006	0.200576	0.0566558	0.273632	0.0861453	Oxidative Phosphorylation and ATPase	NADH_AM + Ubiquinone_A -> NAD_AM + Ubiquinol_A + 4 Hc_A
R42	0.151087	0.179697	0.175556	0.383	0.173506	0.42835	0.225479	Oxidative Phosphorylation and ATPase	Ubiquinol_A + CytCox_A -> Ubiquinone_A + CytCred_A + 4 Hc_A
R43	0.151087	0.179697	0.175556	0.383155	0.173506	0.42835	0.225479	Oxidative Phosphorylation and ATPase	CytCred_A + 0.5 O2_A -> CytCox_A + 2 Hc_A
R44	0.0741208	0.116931	0.0863552	0.182579	0.11685	0.154718	0.139333	Oxidative Phosphorylation and ATPase	FADH2_AM + Ubiquinone_A -> FAD_AM + Ubiquinol_A
R45	0.303597	0.332311	0.352534	0.775309	0.316915	0.916156	0.424363	Oxidative Phosphorylation and ATPase	ADP_A + 4 Hc_A -> ATP_A
R46	0.05112	0.05112	0.05112	0.05112	0.05112	0.05112	0.0384	Glycolysis	Glucose_N + ATP_N -> Glucose-6-phosphate_N + ADP_N
R47	0.0487302	0.0491427	0.0487302	0.05112	0.0472935	0.05112	0.03648	Glycolysis	Glucose-6-phosphate_N <-> Fructose-6-phosphate_N
R48	0.0503234	0.0504609	0.0503234	0.05112	0.0498445	0.05112	0.03776	Glycolysis	Fructose-6-phosphate_N + ATP_N -> Fructose-1-6-biphosphate_N + ADP_N
R49	0.0503234	0.0504609	0.0503234	0.05112	0.0498445	0.05112	0.03776	Glycolysis	Fructose-1-6-biphosphate_N <-> Glyceraldehyde-3-phosphate_N + Dihydroxyacetone-phosphate_N
R50	0.0501183	0.0502912	0.0501183	0.0507709	0.0496748	0.0509507	0.03776	Glycolysis	Dihydroxyacetone-phosphate_N <-> Glyceraldehyde-3-phosphate_N
R51	0.101238	0.101411	0.101238	0.101891	0.100795	0.102071	0.07616	Glycolysis	Glyceraldehyde-3-phosphate_N + NAD_N <-> 1-3-biphosphoglycerate_N + NADH_N
R52	0.0637566	0.063712	0.0636581	0.0653153	0.0644497	0.102071	0.0241446	Glycolysis	1-3-biphosphoglycerate_N + ADP_N <-> 3-phosphoglycerate_N + ATP_N
R53	0.101238	0.101411	0.101238	0.101891	0.100795	0.102071	0.07616	Glycolysis	3-phosphoglycerate_N <-> 2-phosphoglycerate_N
R54	0.101238	0.101411	0.101238	0.101891	0.100795	0.102071	0.07616	Glycolysis	2-phosphoglycerate_N <-> Phosphoenol-pyruvate_N
R55	0.101238	0.101411	0.101238	0.101891	0.102265	0.102071	0.07616	Glycolysis	Phosphoenol-pyruvate_N + ADP_N -> Pyruvate_N + ATP_N
R56	0.0934099	0.10138	0.0934099	0.091971	0.100869	0.102124	4.22136e-18	Glycolysis	Pyruvate_N + NADH_N <-> Lactate_N + NAD_N
R57	0.00679808	0.00580794	0.00679808	0.00999953	0.00297918	0.0110098	0.069262	Glycolysis	Pyruvate_N + NAD_NM -> Acetyl-CoA_N + CO2_N + NADH_NM
R58	Removed by GIMME	Removed by GIMME	Removed by GIMME	Removed by GIMME	0.00146982	0	3.68445e-18	Glycolysis	Oxoloacetate_N + GTP_N -> Phosphoenol-pyruvate_N + CO2_N + GDP_N
R59	0.0374817	0.0376992	0.0375802	0.0365756	0.0363451	0	0.0520154	Glycolysis	2-3-Disphospho-D-glycerate_N -> 3-phosphoglycerate_N
R60	0.0374817	0.0376992	0.0375802	0.0365756	0.0363451	-2.27374e-13	0.0520154	Glycolysis	1-3-biphosphoglycerate_N <-> 2-3-Disphospho-D-glycerate_N
R61	0.00238979	0.00197728	0.00238979	0	0.00382649	-6.38706e-12	0.00192	Pentose Phosphate Pathway	Glucose-6-phosphate_N + NADP_N <-> 6-phosphoglucone_N + NADPH_N
R62	0.00238979	0.00197728	0.00238979	2.72e-16	0.00382649	0	0.00192	Pentose Phosphate Pathway	6-phosphoglucone_N -> 6-phosphogluconate_N
R63	0.00238979	0.00197728	0.00238979	2.72e-16	0.00382649	0	0.00192	Pentose Phosphate Pathway	6-phosphogluconate_N + NADP_N -> Ribulose-5-phosphate_N + NADPH_N + CO2_N
R64	0.00159319	0.00131819	0.00159319	0	0.00255099	-4.25804e-12	0.00128	Pentose Phosphate Pathway	Ribulose-5-phosphate_N <-> Xylulose-5-phosphate_N
R65	0.000796597	0.000659093	0.000796597	-1.14e-13	0.0012755	-2.12902e-12	0.00064	Pentose Phosphate Pathway	Ribulose-5-phosphate_N <-> Ribose-5-phosphate_N
R66	0.000796597	0.000659093	0.000796597	0	0.0012755	-2.12902e-12	0.00064	Pentose Phosphate Pathway	Ribose-5-phosphate_N + Xylulose-5-phosphate_N <-> Sedoheptulose-7-phosphate_N + Glyceraldehyde-3-phosphate_N
R67	0.000796597	0.000659093	0.000796597	0	0.0012755	-2.12902e-12	0.00064	Pentose Phosphate Pathway	Sedoheptulose-7-phosphate_N + Glyceraldehyde-3-phosphate_N <-> Fructose-6-phosphate_N + Erythrose-4-phosphate_N
R68	0.000796597	0.000659093	0.000796597	0	0.0012755	-2.12902e-12	0.00064	Pentose Phosphate Pathway	Xylulose-5-phosphate_N + Erythrose-4-phosphate_N <-> Fructose-6-phosphate_N + Glyceraldehyde-3-phosphate_N
R69	0.00769973	0.00766929	0.00784741	0.012626	0.00453195	0.00883926	0.0771421	TCA Cycle	Oxoloacetate_N + Acetyl-CoA_N -> Citrate_N
R70	0.00419257	0.00365218	0.00419257	0.012626	0.000823419	0.00883926	0.074398	TCA Cycle	Citrate_N <-> Cis_aconitate_N
R71	0.00419257	0.00365218	0.00419257	0.012626	0.000823419	0.00883926	0.074398	TCA Cycle	Cis_aconitate_N <-> Isocitrate_N
R72	0.00350716	0.00401711	0.00365484	1.03e-09	0.00370853	0	0.00274416	TCA Cycle	ATP_N + Citrate_N -> Oxoloacetate_N + Acetyl-CoA_N + ADP_N
R73	0.00209047	0.00365218	0.00209047	0.0033686	1.43498e-11	0	8.78595e-11	TCA Cycle	Isocitrate_N + NAD_NM -> alpha-ketoglutarate_N + NADH_NM + CO2_N
R74	0.0021021	2.00048e-10	0.0021021	0.00112287	1.3296e-11	0	0.0290515	TCA Cycle	Isocitrate_N + NADP_NM -> alpha-ketoglutarate_N + NADPH_NM + CO2_N
R75	2.61507e-10	1.66976e-11	2.5607e-10	0.00813	0.000823419	0.00883926	0.0453465	TCA Cycle	Isocitrate_N + NADP_N -> alpha-ketoglutarate_N + NADPH_N + CO2_N
R76	0.00181469	0.0023177	0.00175562	7.71e-10	0.00130963	0.000169273	0.0449625	TCA Cycle	alpha-ketoglutarate_N + NAD_NM -> Succinyl-CoA_N + NADH_NM + CO2_N
R77	0.00181469	0.0023177	0.00175562	7.71e-10	0.00130963	0.000169273	0.0449625	TCA Cycle	Succinyl-CoA_N + ADP_N <-> Succinate_N + ATP_N
R78	0.00598856	0.00769652	0.00598856	0.000349076	0.00486776	0.000169273	0.0968953	TCA Cycle	Succinate_N + FAD_NM <-> Fumarate_N + FADH2_NM
R79	0.00598856	0.00769652	0.00598856	0.000349076	0.00788232	0.000169273	0.102922	TCA Cycle	Fumarate_N <-> Malate_N
R80	0.0139065	0.00117314	0.0139065	0.0174823	3.28377e-11	0.000169273	0.17493	TCA Cycle	Malate_N + NAD_NM -> Oxoloacetate_N + NADH_NM
R81	0.00791799	0.000105576	0.00791799	0.0171332	1.88196e-12	0	0.072008	TCA Cycle	Oxoloacetate_N + NADH_N -> Malate_N + NAD_N
R82	1.44371e-16	0.00662896	1.93567e-16	2.01e-10	0.00788232	0	3.68446e-18	TCA Cycle	Malate_N + NADP_NM -> Pyruvate_N + NADPH_NM + CO2_N
R83	Removed by GIMME	Removed by GIMME	Removed by GIMME	3.93e-09	1.81088e-10	0	0.0352958	TCA Cycle	NADP_NM + NADH_NM -> NADPH_NM + NAD_NM
R84	0.0266699	0.0249587	0.0266699	0.0323223	0.0157293	0	0.265062	Oxidative Phosphorylation and ATPase	NADH_NM + Ubiquinone_N -> NAD_NM + Ubiquinol_N + 4 Hc_N
R85	0.0324534	0.0324856	0.0324534	0.0323	0.0204273	0	0.364429	Oxidative Phosphorylation and ATPase	Ubiquinol_N + CytCox_N -> Ubiquinone_N + CytCred_N + 4 Hc_N
R86	0.0324534	0.0324856	0.0324534	0.0323	0.0204273	0	0.364429	Oxidative Phosphorylation and ATPase	CytCred_N + 0.5 O2_N -> CytCox_N + 2 Hc_N
R87	0.00578345	0.00752682	0.00578345	4.53e-17	0.00469806	0	0.0993673	Oxidative Phosphorylation and ATPase	FADH2_NM + Ubiquinone_N -> FAD_NM + Ubiquinol_N
R88	0.0753499	0.0736871	0.0753499	0.0808059	0.0463703	0	0.811706	Oxidative Phosphorylation and ATPase	ADP_N + 4 Hc_N -> ATP_N
R89	0.0021021	0.00662896	0.0021021	0.00112287	0.00788232	-0.0113483	0.0103777	Glutamate - Glutamine Cycle	alpha-ketoglutarate_N + NH3_N + NADPH_NM <-> Glutamate_N + NADP_NM
R90	0.0660002	0.0633211	0.0537658	-0.0104	0.000366056	-0.0636831	0.000419556	Glutamate - Glutamine Cycle	alpha-ketoglutarate_A + NH3_A + NADH_AM <-> Glutamate_A + NAD_AM
R91	2.88624e-10	2.88174e-13	2.82867e-10	3.88e-17	4.7807e-13	0.0127162	0.017381	Glutamate - Glutamine Cycle	Glutamate_N + ATP_A -> Glutamate_A + ADP_A
R92	-0.142472	-0.134669	-0.130238	4.77e-10	-0.0686989	0	0.000209785	Glutamate - Glutamine Cycle	alpha-ketoglutarate_A + NH3_A + NADPH_AM <-> Glutamate_A + NADP_AM
R93	0.00211374	-0.00662896	0.00211374	-0.00112287	-0.00788232	0.0113483	0.0456735	Glutamate - Glutamine Cycle	alpha-ketoglutarate_N + NH3_N + NADH_NM <-> Glutamate_N + NAD_NM
R94	0.0162625	0.0213429	0.0206797	0.0328	0.0174404	0	0.0582111	Glutamate - Glutamine Cycle	Glutamate_A + NH3_A + ATP_A -> Glutamine_A + ADP_A
R95	0	0	0	0	0	0	0.0560511	Glutamate - Glutamine Cycle	Glutamine_A -> Glutamine_N
R96	0.00421584	3.91901e-13	0.00421584	1.22e-12	1.19544e-12	0	0.0560511	Glutamate - Glutamine Cycle	Glutamine_N -> Glutamate_N + NH3_N
R97	0.0856283	0.0917158	0.0900455	0.0825349	0.0878133	0.0703851	X	Glutamate - Glutamine Cycle	Glutamine_A -> Glutamate_A + NH3_A
R98	0.0048	0.0048	0.0048	0.0048	0.0048	0.0048	X	Glutamate - Glutamine Cycle	Glutamine -> Glutamine_N
R99	0.0752	0.0752	0.0752	0.0752	0.0752	0.0752	X	Glutamate - Glutamine Cycle	Glutamine -> Glutamine_A
R100	0.00648855	0.00556415	0.00654762	0.000730291	0.00374346	0.000184858	0.0659456	GABA Cycle	Glutamate_N -> GABA_N + CO2_N
R101	0.00230125	0.000174206	0.00230125	0.000358343	0.000174206	0.000173767	0.0140128	GABA Cycle	GABA_N <-> GABA_A
R102	0.0020907	5.86829e-13	0.0020907	7.76e-17	9.75896e-13	0	0.0140128	GABA Cycle	GABA_A + alpha-ketoglutarate_A -> Glutamate_A + SuccinateSAL_A
R103	0.0020907	5.86829e-13	0.0020907	7.76e-17	9.75896e-13	0	0.0140128	GABA Cycle	SuccinateSAL_A + NAD_AM -> NADH_AM + Succinate_A
R104	0.00417386	0.00537883	0.00423293	0.000349076	0.00355814	0	0.0519328	GABA Cycle	GABA_N + alpha-ketoglutarate_N -> Glutamate_N + SuccinateSAL_N
R105	0.00417386	0.00537883	0.00423293	0.000349	0.00355814	0	0.0519328	GABA Cycle	SuccinateSAL_N + NAD_NM -> NADH_NM + Succinate_N
R106	0.00179599	-0.00258462	0.00179599	-0.0123	-0.00229324	-0.00866999	0.028524	Aspartate Metabolism	Oxoloacetate_N + Glutamate_N <-> Aspartate_N + alpha-ketoglutarate_N
R107	0.00148916	-0.00715515	0.00148916	-0.0166	-0.00987834	-0.0132411	0.0224973	Aspartate Metabolism	Aspartate_N <-> Aspartate_A
R108	-1.00044e-11	-0.00838726	-8.41283e-12	-0.0191	-0.0111104	-0.0144701	0.0224973	Aspartate Metabolism	Aspartate_A + alpha-ketoglutarate_A <-> Oxoloacetate_A + Glutamate_A
R109	0.000211772	0.00449189	0.000211772	0.00416621	0.00449189	0.00449266	1.70277e-18	Asparagine Metabolism	Glutamine_N + Aspartate_N + ATP_N <-> Glutamate_N + Asparagine_N + AMP_N
R110	Removed by GIMME	Removed by GIMME	Removed by GIMME	Removed by GIMME	Removed by GIMME	0	0.0006	Histamine Metabolism	Histidine_N <-> Histamine_N + CO2_N
R111	0	0	0	0	0	0	0.0006	Histamine Metabolism	Histamine_N + S-adenosyl-L-methionine_N -> S-adenosyl-L-homocysteine_N + methylhistamine_N
R112	0.00103035	0.000852498	0.00103035	-7.96e-05	0.00629887	-0.0110635	0.00689804	Alanine Metabolism	Pyruvate_N + Glutamate_N <-> alpha-ketoglutarate_N + Alanine_N
R113	0.000968531	0.000801348	0.000968531	-0.000184855	0.00624772	-0.0111145	0.00689804	Alanine Metabolism	Alanine_N <-> Alanine_A
R114	Removed by GIMME	Removed by GIMME	Removed by GIMME	-0.00183323	0.00544637	-0.0119138	0.00689804	Alanine Metabolism	Alanine_A + alpha-ketoglutarate_A <-> Pyruvate_A + Glutamate_A
R115	0.000834509	0	0.000834509	0.017414	0	-4.54747e-13	0.0585978	Glycine-Serine Metabolism	3-phosphoglycerate_A + NAD_A <-> 3-phosphohydroxypyruvate_A + NADH_A
R116	-0.000834509	0	-0.000834509	-0.0174	0	4.54747e-13	-0.0585978	Glycine-Serine Metabolism	3_phospho_serine_A + alpha-ketoglutarate_A <-> 3-phosphohydroxypyruvate_A + Glutamate_A
R117	0.000834509	Removed by GIMME	0.000834509	0.017414	Removed by GIMME	0	0.0585978	Glycine-Serine Metabolism	3_phospho_serine_A -> Serine_A
R118	Removed by GIMME	Removed by GIMME	Removed by GIMME	Removed by GIMME	3.03145e-18	0	0.0558405	Glycine-Serine Metabolism	Serine_A -> Pyruvate_A + NH3_A
R119	0.000231426	0.000191478	0.000231426	0.0112434	0.000191478	0.00021117	0.001968	Glycine-Serine Metabolism	Serine_A -> Serine_N
R120	1.44368e-16	2.24426e-18	1.93562e-16	0.0108495	3.5503e-17	2.01747e-05	0.001968	Glycine-Serine Metabolism	Serine_N + tetrahydrofolate_N -> Glycine_N
R121	4.61579e-11	1.96695e-12	2.65767e-11	0.0179104	4.53835e-12	0	0.00216	Glycine-Serine Metabolism	Glycine_N -> Glycine_A
R122	0.00302259	0.00319131	0.00302259	5.64e-16	0.00319131	0.00320343	5.67805e-17	Glycine-Serine Metabolism	Glycine_A + NAD_AM + tetrahydrofolate_A -> CO2_A + NH3_A + NADH_AM
R123	0.00302259	0.00319131	0.00302259	7.72e-17	0.00319131	0.00320343	9.45216e-18	Glycine-Serine Metabolism	Glycine_A -> tetrahydrofolate_A + Serine_A
R124	0.00765177	0.008338	0.00765192	0.00740711	0.00771177	1.83514e-05	0.0190395	Leucine Metabolism	Leucine_A + alpha-ketoglutarate_A <-> KIC_A + Glutamate_A
R125	0.0076294	0.00769337	0.0076294	0.00736926	0.00769337	0	0.00348	Leucine Metabolism	KIC_A + NAD_AM -> Isovaleryl-CoA_A + CO2_A + NADH_AM
R126	0.0076294	0.00769337	0.0076294	0.00736926	0.00769337	-1.36424e-12	0.00348	Leucine Metabolism	Isovaleryl-CoA_A + FAD_AM <-> 3_methylcrotonyl-Coa_A + FADH2_AM
R127	0.0076294	0.00769337	0.0076294	0.00737	0.00769337	-1.36424e-12	0.00348	Leucine Metabolism	Bicarbonate_A + 3_methylcrotonyl-Coa_A + ATP_A <-> ADP_A + 3_methylglutaconyl-Coa_A
R128	0.0076294	0.00769337	0.0076294	0.00737	0.00769337	-1.36424e-12	0.00348	Leucine Metabolism	3_methylglutaconyl-Coa_A <-> 3_hydroxy_3_methylglutaryl-Coa_A
R129	0.0076294	0.00769337	0.0076294	0.00736926	0.00769337	-1.36424e-12	0.00348	Leucine Metabolism	3_hydroxy_3_methylglutaryl-Coa_A <-> Acetoacetate_A + Acetyl-CoA_A
R130	0.0076294	0.00769337	0.0076294	0.00736926	0.00769337	0	0.00348	Leucine Metabolism; Ketone Body Metabolism	Acetoacetate_A + Succinyl-CoA_A -> Acetoacetyl-CoA_A + Succinate_A
R131	-0.00926166	-0.00628203	-0.00926166	-0.0213782	-0.00628203	-0.0139402	-0.002989	Leucine Metabolism; Ketone Body Metabolism	Acetoacetyl-CoA_A <-> 2 Acetyl-CoA_A
R132	2.2371e-05	0.000644633	2.2517e-05	3.78e-05	1.83978e-05	1.83514e-05	0.0155595	Leucine Metabolism	KIC_A -> KIC_N
R133	2.2371e-05	0.000644633	2.2517e-05	3.78e-05	1.83978e-05	1.83514e-05	0.0155595	Leucine Metabolism	KIC_N + Glutamate_N <-> Leucine_N + alpha-ketoglutarate_N
R134	1.34951e-07	0.000626235	2.80912e-07	2.72e-16	1.57187e-12	0	0.0155595	Leucine Metabolism	Leucine_N -> Leucine_A
R135	0.00158185	0.00256616	0.00158177	2.29e-05	1.11195e-05	1.10915e-05	0.0167535	Valine Metabolism	Valine_A + alpha-ketoglutarate_A <-> KIV_A + Glutamate_A
R136	Removed by GIMME	0	Removed by GIMME	Removed by GIMME	Removed by GIMME	0	0.000432	Valine Metabolism	KIV_A + NAD_AM -> Isobutyryl-CoA_A + CO2_A + NADH_AM
R137	Removed by GIMME	0	0	0	0	0	0.000432	Valine Metabolism	Isobutyryl-CoA_A + FAD_AM -> FADH2_AM + methylacrylyl-CoA_A
R138	0	0	0	0	0	0	0.000432	Valine Metabolism	methylacrylyl-CoA_A -> S-3-hydroxy-isobutyryl-CoA_A
R139	Removed by GIMME	0	Removed by GIMME	0	0	0	0.000432	Valine Metabolism	S-3-hydroxy-isobutyryl-CoA_A -> S-3-hydroxy-isobutyrate_A
R140	0	0	0	0	0	0	0.000432	Valine Metabolism	S-3-hydroxy-isobutyrate_A + NAD_AM -> S-methylmalonate-semialdehyde + NADH_AM
R141	0	0	0	0	0	0	0.000432	Valine Metabolism	S-methylmalonate-semialdehyde + NAD_AM -> NADH_AM + Propionyl-CoA_A + Bicarbonate_A
R142	Removed by GIMME	Removed by GIMME	Removed by GIMME	Removed by GIMME	0	0	0.001392	Valine Metabolism; Isoleucine Metabolism	Propionyl-CoA_A + Bicarbonate_A + ATP_A -> S-methylmalonyl-CoA_A + ADP_A
R143	0	0	0	Removed by GIMME	0	0	0.001392	Valine Metabolism; Isoleucine Metabolism	S-methylmalonyl-CoA_A -> R-methylmalonyl-CoA_A
R144	0	0	0	0	0	0	0.001392	Valine Metabolism; Isoleucine Metabolism	R-methylmalonyl-CoA_A -> Succinyl-CoA_A
R145	0.00158185	0.00256616	0.00158177	2.29e-05	1.11195e-05	1.10915e-05	0.0163215	Valine Metabolism	KIV_A -> KIV_N
R146	0.00158185	0.00256616	0.00158177	2.29e-05	1.11195e-05	1.10915e-05	0.0163215	Valine Metabolism	KIV_N + Glutamate_N <-> Valine_N + alpha-ketoglutarate_N
R147	0.00156841	0.00255504	0.00156833	2.72e-16	1.57863e-12	0	0.0163215	Valine Metabolism	Valine_N -> Valine_A
R148	0.00158127	0.00256567	0.00158119	1.89e-05	9.19889e-06	0.0110341	0.0171495	Isoleucine Metabolism	Isoleucine_A + alpha-ketoglutarate_A <-> KMV_A + Glutamate_A
R149	0	0	0	0	0	0	0.00096	Isoleucine Metabolism	KMV_A + NAD_AM -> Methylbutyryl-CoA_A + CO2_A + NADH_AM
R150	Removed by GIMME	Removed by GIMME	Removed by GIMME	Removed by GIMME	Removed by GIMME	0	0.00096	Isoleucine Metabolism	Methylbutyryl-CoA_A + FAD_AM -> FADH2_AM + E-2-methylcrotonoyl-CoA_A
R151	0	0	0	0	0	0	0.00096	Isoleucine Metabolism	E-2-methylcrotonoyl-CoA_A -> 2-methyl-3-hydroxybutyryl-CoA_A
R152	0	0	0	0	0	0	0.00096	Isoleucine Metabolism	2-methyl-3-hydroxybutyryl-CoA_A + NAD_AM -> NADH_AM + 2-methylacetoacetyl-CoA_A
R153	0	0	0	0	0	-2.27374e-13	0.00096	Isoleucine Metabolism	2-methylacetoacetyl-CoA_A <-> Propionyl-CoA_A + Acetyl-CoA_A
R154	0.00158127	0.00256567	0.00158119	1.89e-05	9.19889e-06	0.0110341	0.0161895	Isoleucine Metabolism	KMV_A -> KMV_N
R155	0.00158127	0.00256567	0.00158119	1.89e-05	9.19889e-06	0.0110341	0.0161895	Isoleucine Metabolism	KMV_N + Glutamate_N <-> Isoleucine_N + alpha-ketoglutarate_N
R156	0.00157015	0.00255648	0.00157007	2.72e-16	1.57839e-12	0.0110249	0.0161895	Isoleucine Metabolism	Isoleucine_N -> Isoleucine_A
R157	Removed by GIMME	Removed by GIMME	Removed by GIMME	Removed by GIMME	Removed by GIMME	0	0.002472	Lysine Metabolism	Lysine_N + alpha-ketoglutarate_N + NADPH_N -> Saccharopine_N + NADP_N
R158	0	0	0	0	0	0	0.002472	Lysine Metabolism	Saccharopine_N + NAD_N -> Glutamate_N + NADH_N + 2-aminoadipate_semialdehyde_N
R159	0	0	0	0	0	0	0.002472	Lysine Metabolism	2-aminoadipate_semialdehyde_N <-> S-2,3,4,5-tetrahydropiperidine-2-carboxylate_N
R160	0	0	0	0	0	0	0.002472	Lysine Metabolism	S-2,3,4,5-tetrahydropiperidine-2-carboxylate_N + NAD_N -> 2-aminoadipate_N + NADH_N
R161	0	0	0	0	0	0	0.002472	Lysine Metabolism	2-aminoadipate_N + alpha-ketoglutarate_N -> alpha-ketoadipate_N + Glutamate_N
R162	0	0	0	0	0	0	0.002472	Lysine Metabolism	alpha-ketoadipate_N + NAD_NM -> CO2_N + NADH_NM + glutaryl-CoA_N
R163	0	0	0	Removed by GIMME	0	0	0.002472	Lysine Metabolism	FAD_NM + glutaryl-CoA_N -> glutaconyl-CoA_N + FADH2_NM
R164	0	0	0	Removed by GIMME	0	0	0.002472	Lysine Metabolism	glutaconyl-CoA_N -> CO2_N + crotonyl-CoA_N
R165	0	0	0	0	0	0	0.002472	Lysine Metabolism	crotonyl-CoA_N -> S-3-hydroxybutanoyl-CoA_N
R166	0	0	0	0	0	0	0.002472	Lysine Metabolism	S-3-hydroxybutanoyl-CoA_N + NAD_NM -> Acetoacetyl-CoA_N + NADH_NM
R167	0	0	0	0	0	1.36424e-12	0.002472	Lysine Metabolism; Ketone Body Metabolism	Acetoacetyl-CoA_N <-> 2 Acetyl-CoA_N
R168	Removed by GIMME	Removed by GIMME	Removed by GIMME	Removed by GIMME	Removed by GIMME	0	0.003168	Phenylalanine-Tyrosine Metabolism	Phenylalanine_N + Tetrahydrobiopterin_N + O2_N -> Tyrosine_N + 4-alpha-hydroxy-tetrahydrobiopterin_N
R169	0	0	0	Removed by GIMME	0	0	0.009288	Phenylalanine-Tyrosine Metabolism	4-alpha-hydroxy-tetrahydrobiopterin_N -> Dihydrobiopterin_N
R170	0	0	0	0	0	0	0.009288	Phenylalanine-Tyrosine Metabolism	Dihydrobiopterin_N + NADH_N -> Tetrahydrobiopterin_N + NAD_N
R171	Removed by GIMME	Removed by GIMME	Removed by GIMME	Removed by GIMME	Removed by GIMME	0	0.004152	Phenylalanine-Tyrosine Metabolism	Tyrosine_N + Tetrahydrobiopterin_N + O2_N -> L-DOPA_N + 4-alpha-hydroxy-tetrahydrobiopterin_N
R172	Removed by GIMME	Removed by GIMME	Removed by GIMME	Removed by GIMME	Removed by GIMME	0	0.004152	Phenylalanine-Tyrosine Metabolism	L-DOPA_N -> Dopamine_N + CO2_N
R173	Removed by GIMME	Removed by GIMME	Removed by GIMME	Removed by GIMME	Removed by GIMME	0	2.78921e-13	Phenylalanine-Tyrosine Metabolism	Dopamine_N + O2_N -> Norepinephrine_N
R174	Removed by GIMME	Removed by GIMME	Removed by GIMME	Removed by GIMME	Removed by GIMME	0	1.39485e-13	Phenylalanine-Tyrosine Metabolism	Norepinephrine_N + S-adenosyl-L-methionine_N -> S-adenosyl-L-homocysteine_N + Epinephrine_N
R175	0	0	0	0	0	0	4.2212e-18	Phenylalanine-Tyrosine Metabolism	Dopamine_N -> Dopamine_A
R176	Removed by GIMME	Removed by GIMME	Removed by GIMME	Removed by GIMME	Removed by GIMME	0	4.2212e-18	Phenylalanine-Tyrosine Metabolism	Dopamine_A + O2_A -> Norepinephrine_A
R177	Removed by GIMME	Removed by GIMME	Removed by GIMME	Removed by GIMME	Removed by GIMME	0	0.001968	Tryptophan Metabolism	Tryptophan_N + Tetrahydrobiopterin_N + O2_N -> 5-hydroxytryptophan_N + 4-alpha-hydroxy-tetrahydrobiopterin_N
R178	Removed by GIMME	Removed by GIMME	Removed by GIMME	Removed by GIMME	Removed by GIMME	0	0.001968	Tryptophan Metabolism	5-hydroxytryptophan_N -> Seratonin_N + CO2_N
R179	Removed by GIMME	Removed by GIMME	Removed by GIMME	Removed by GIMME	Removed by GIMME	0	1.2664e-17	Tryptophan Metabolism	Seratonin_N + Acetyl-CoA_N -> N-acetyl-serotonin_N
R180	Removed by GIMME	Removed by GIMME	Removed by GIMME	Removed by GIMME	Removed by GIMME	0	1.2664e-17	Tryptophan Metabolism	N-acetyl-serotonin_N + S-adenosyl-L-methionine_N -> S-adenosyl-L-homocysteine_N + Melatonin_N
R181	Removed by GIMME	Removed by GIMME	Removed by GIMME	Removed by GIMME	Removed by GIMME	-4.54747e-13	6.33201e-18	Acetylcholine Metabolism	Choline_N + Acetyl-CoA_N <-> Acetylcholine_N
R182	0	0.042973	0.0122344	0	0.0428923	0	1.92886e-17	Proline metabolism	S-1-pyrroline-5-carboxylate_A + NADPH_A -> proline_A + NADP_A
R183	Removed by GIMME	0.042973	0.0122344	Removed by GIMME	0.0428923	0	1.92886e-17	Proline metabolism	proline_A + FAD_AM -> S-1-pyrroline-5-carboxylate_A + FADH2_AM
R184	9.95328e-05	8.2352e-05	9.95328e-05	0.000169398	8.2352e-05	8.21443e-05	2.11669e-18	Methionine Metabolism	methionine -> methionine_A
R185	0	0	0	4.09e-16	2.92406e-17	0	3.99929e-17	Methionine Metabolism	ATP_A + methionine_A -> S-adenosyl-L-methionine_A
R186	0	0	0	1.78e-16	1.60409e-17	0	3.40307e-17	Methionine Metabolism	S-adenosyl-L-methionine_A -> S-adenosyl-L-homocysteine_A
R187	0	0	0	4.09e-16	2.92406e-17	0	3.99929e-17	Methionine Metabolism	S-adenosyl-L-homocysteine_A -> L-homocysteine_A + adenosine_A
R188	Removed by GIMME	0	0	0	0	0	2.11669e-18	Methionine Metabolism	L-homocysteine_A + Serine_A -> L-cystathionine_A
R189	Removed by GIMME	Removed by GIMME	Removed by GIMME	Removed by GIMME	Removed by GIMME	0	2.11669e-18	Methionine Metabolism	L-cystathionine_A -> NH3_A + 2-oxobutanoate_A + Cysteine_A
R190	Removed by GIMME	Removed by GIMME	Removed by GIMME	4.09e-16	2.92406e-17	0	3.78762e-17	Methionine Metabolism	L-homocysteine_A -> methionine_A + tetrahydrofolate_A
R191	Removed by GIMME	0	Removed by GIMME	Removed by GIMME	Removed by GIMME	0	2.11669e-18	Methionine Metabolism	2-oxobutanoate_A + NAD_A -> Propionyl-CoA_A + CO2_A + NADH_A
R192	0.00207794	5.25651e-06	0.00268432	0.000763919	0.00102438	5.24325e-06	0.000408	Methionine Metabolism	methionine -> methionine_N
R193	0.00207159	0	0.00267797	0.0022675	0.00101912	0	0.002376	Methionine Metabolism	ATP_N + methionine_N -> S-adenosyl-L-methionine_N
R194	0	0	0	0.00151439	1.51913e-17	0	0.001368	Methionine Metabolism	S-adenosyl-L-methionine_N -> S-adenosyl-L-homocysteine_N
R195	0	0	0	0.00151439	2.81915e-17	0	0.001968	Methionine Metabolism	S-adenosyl-L-homocysteine_N -> L-homocysteine_N + adenosine_N
R196	Removed by GIMME	0	0	0	0	0	1.18147e-18	Methionine Metabolism	L-homocysteine_N + Serine_N -> L-cystathionine_N
R197	Removed by GIMME	Removed by GIMME	Removed by GIMME	Removed by GIMME	Removed by GIMME	0	1.18147e-18	Methionine Metabolism	L-cystathionine_N -> NH3_N + 2-oxobutanoate_N + Cysteine_N
R198	Removed by GIMME	Removed by GIMME	Removed by GIMME	0.00151439	2.81915e-17	0	0.001968	Methionine Metabolism	L-homocysteine_N -> methionine_N + tetrahydrofolate_N
R199	0.00788271	0.00790296	0.00788271	0.000739489	0.00790296	0.00792338	1.10534e-17	Threonine Metabolism	threonine -> threonine_A
R200	0.00744821	0.00754346	0.00744821	0	0.00754346	0.00756478	1.10534e-17	Threonine Metabolism	threonine_A + NAD_A -> 2-amino-3-oxobutanoate_A + NADH_A
R201	0.00744821	0.00754346	0.00744821	Removed by GIMME	0.00754346	0.00756478	1.10534e-17	Threonine Metabolism	2-amino-3-oxobutanoate_A -> Glycine_A + Acetyl-CoA_A
R202	0.000117289	9.70432e-05	0.000117289	0.00726051	9.70432e-05	7.66238e-05	0.000192	Threonine Metabolism	threonine -> threonine_N
R203	8.95552e-05	7.40965e-05	8.95551e-05	0.00721331	7.40966e-05	5.3735e-05	0.000192	Threonine Metabolism	threonine_N + NAD_N -> 2-amino-3-oxobutanoate_N + NADH_N
R204	8.95552e-05	7.40965e-05	8.95551e-05	0.00721331	7.40966e-05	5.3735e-05	0.000192	Threonine Metabolism	2-amino-3-oxobutanoate_N -> Glycine_N + Acetyl-CoA_N
R205	0.0168911	0.0139754	0.0168911	0.0287475	0.0139754	0.0139402	0.006469	Cholesterol Synthesis	Acetyl-CoA_A + Acetoacetyl-CoA_A -> s3_hydroxy_3_methylglutaryl-Coa_A
R206	0.0168911	0.0139754	0.0168911	0.0287475	0.0139754	0.0139402	0.006469	Cholesterol Synthesis	s3_hydroxy_3_methylglutaryl-Coa_A + 2 NADPH_A -> R-mevalonate_A + 2 NADP_A
R207	0.0168911	0.0139754	0.0168911	0.0287475	0.0139754	0.0139402	0.006469	Cholesterol Synthesis	R-mevalonate_A + ATP_A -> mevalonate-5-phosphate_A + ADP_A
R208	0.0168911	0.0139754	0.0168911	0.0287475	0.0139754	0.0139402	0.006469	Cholesterol Synthesis	mevalonate-5-phosphate_A + ATP_A <-> mevalonate-diphosphate_A + ADP_A
R209	0.0168911	0.0139754	0.0168911	0.0287475	0.0139754	0.0139402	0.006469	Cholesterol Synthesis	mevalonate-diphosphate_A + ATP_A -> isopentenyl_diphosphate_A + CO2_A + ADP_A
R210	0.00563035	0.00465847	0.00563035	0.00958249	0.00465847	0.00464672	0.00215633	Cholesterol Synthesis	isopentenyl_diphosphate_A -> dimethylallyl_diphosphate_A
R211	0.00563035	0.00465847	0.00563035	0.00958249	0.00465847	0.00464672	0.00215633	Cholesterol Synthesis	dimethylallyl_diphosphate_A + isopentenyl_diphosphate_A -> geranyl_diphosphate_A
R212	0.00563035	0.00465847	0.00563035	0.00958249	0.00465847	0.00464672	0.00215633	Cholesterol Synthesis	isopentenyl_diphosphate_A + geranyl_diphosphate_A -> 2E_6E_farnesyl_diphosphate_A
R213	0.00281518	0.00232923	0.00281518	0.00479125	0.00232923	0.00232336	0.00107817	Cholesterol Synthesis	2 2E_6E_farnesyl_diphosphate_A -> presqualene_diphosphate_A
R214	0.00281518	0.00232923	0.00281518	0.00479	0.00232923	0.00232336	0.00107817	Cholesterol Synthesis	presqualene_diphosphate_A + NADPH_A -> squalene_A + NADP_A
R215	0.00281518	0.00232923	0.00281518	0.00479	0.00232923	0.00232336	0.00107817	Cholesterol Synthesis	squalene_A + NADPH_A + O2_A -> S_2_3_epoxysqualene_A + NADP_A
R216	0.00281518	0.00232923	0.00281518	0.00479	0.00232923	0.00232336	0.00107817	Cholesterol Synthesis	S_2_3_epoxysqualene_A -> lanosterol_A
R217	0.00281518	0.00232923	0.00281518	0.00479125	0.00232923	0	0.000553196	Cholesterol Synthesis	lanosterol_A + NADPH_A + O2_A -> 4-4-dimethyl-14alpha-hydroxymethyl-5alpha-cholesta-8-24-dien-3beta-ol_A + NADP_A
R218	0.00281518	0.00232923	0.00281518	0.00479125	0.00232923	0	0.000553196	Cholesterol Synthesis	4-4-dimethyl-14alpha-hydroxymethyl-5alpha-cholesta-8-24-dien-3beta-ol_A + NADPH_A + O2_A -> 4-4-dimethyl-14alpha-formyl-5alpha-cholesta-8-24-dien-3beta-ol_A + NADP_A
R219	0.00281518	0.00232923	0.00281518	0.00479	0.00232923	0	0.000553196	Cholesterol Synthesis	4-4-dimethyl-14alpha-formyl-5alpha-cholesta-8-24-dien-3beta-ol_A + NADPH_A + O2_A -> 4-4-dimethyl-5-alpha-cholesta-8-14-24-trien-3-beta-ol_A + NADP_A + formate_A
R220	0.00281518	0.00232923	0.00281518	0.00479125	0.00232923	0	0.000553196	Cholesterol Synthesis	4-4-dimethyl-5-alpha-cholesta-8-14-24-trien-3-beta-ol_A + NADPH_A -> 4_4-dimethylzymosterol_A + NADP_A
R221	0.00281518	0.00232923	0.00281518	0.00479	0.00232923	0	0.000553196	Cholesterol Synthesis	4_4-dimethylzymosterol_A + NADPH_A + O2_A -> 4alpha-hydroxymethyl-4beta-methyl-5alpha-cholesta-8-24-dien-3beta-ol_A + NADP_A
R222	0.00281518	0.00232923	0.00281518	0.00479	0.00232923	0	0.000553196	Cholesterol Synthesis	4alpha-hydroxymethyl-4beta-methyl-5alpha-cholesta-8-24-dien-3beta-ol_A + NADPH_A + O2_A -> 4alpha-formyl-4beta-methyl-5alpha-cholesta-8-24-dien-3beta-ol_A + NADP_A
R223	0.00281518	0.00232923	0.00281518	0.00479	0.00232923	0	0.000553196	Cholesterol Synthesis	4alpha-formyl-4beta-methyl-5alpha-cholesta-8-24-dien-3beta-ol_A + NADPH_A + O2_A -> 4alpha-carboxy-4beta-methyl-5alpha-cholesta-8-24-dien-3beta-ol_A + NADP_A
R224	0.00281518	0.00232923	0.00281518	0.00479	0.00232923	0	0.000553196	Cholesterol Synthesis	4alpha-carboxy-4beta-methyl-5alpha-cholesta-8-24-dien-3beta-ol_A + NADP_A -> 3-keto-4-methylzymosterol_A + NADPH_A + CO2_A
R225	0.00281518	0.00232923	0.00281518	0.00479125	0.00232923	0	0.000553196	Cholesterol Synthesis	3-keto-4-methylzymosterol_A + NADPH_A -> 4alpha-methyl-zymosterol_A + NADP_A
R226	0.00281518	0.00232923	0.00281518	0.00479125	0.00232923	0	0.000553196	Cholesterol Synthesis	4alpha-methyl-zymosterol_A + NADPH_A + O2_A -> 4alpha-hydroxymethyl-5alpha-cholesta-8-24-dien-3beta-ol_A + NADP_A
R227	0.00281518	0.00232923	0.00281518	0.00479	0.00232923	0	0.000553196	Cholesterol Synthesis	4alpha-hydroxymethyl-5alpha-cholesta-8-24-dien-3beta-ol_A + NADPH_A + O2_A -> 4alpha-formyl-5alpha-cholesta-8-24-dien-3beta-ol_A + NADP_A
R228	0.00281518	0.00232923	0.00281518	0.00479125	0.00232923	0	0.000553196	Cholesterol Synthesis	4alpha-formyl-5alpha-cholesta-8-24-dien-3beta-ol_A + NADPH_A + O2_A -> 4alpha-carboxy-5alpha-cholesta-8-24-dien-3beta-ol_A + NADP_A
R229	0.00281518	0.00232923	0.00281518	0.00479125	0.00232923	0	0.000553196	Cholesterol Synthesis	4alpha-carboxy-5alpha-cholesta-8-24-dien-3beta-ol_A + NADP_A -> 5alpha-cholesta-8-24-dien-3-one_A + NADPH_A + CO2_A
R230	0.00281518	0.00232923	0.00281518	0.00479125	0.00232923	0	0.000553196	Cholesterol Synthesis	5alpha-cholesta-8-24-dien-3-one_A + NADPH_A -> zymosterol_A + NADP_A
R231	0.00281518	0.00232923	0.00281518	0.00479125	0.00232923	0	0.000553196	Cholesterol Synthesis	zymosterol_A -> 5alpha-cholesta-7-24-dien-3beta-ol_A
R232	0.00140759	0.00116462	0.00140759	0.00239562	0.00116462	0	0.000451588	Cholesterol Synthesis	5alpha-cholesta-7-24-dien-3beta-ol_A + NADPH_A + O2_A -> 7-dehydrodesmosterol_A + NADP_A
R233	0.00140759	0.00116462	0.00140759	0.00239562	0.00116462	0	0.000451588	Cholesterol Synthesis	7-dehydrodesmosterol_A + NADPH_A -> desmosterol_A + NADP_A
R234	0.00140759	0.00116462	0.00140759	0.00239562	0.00116462	0	0.000451588	Cholesterol Synthesis	desmosterol_A + NADPH_A -> Cholesterol_A + NADP_A
R235	0.00140759	0.00116462	0.00140759	0.00239562	0.00116462	0	0.000101608	Cholesterol Synthesis	5alpha-cholesta-7-24-dien-3beta-ol_A + NADPH_A -> lathosterol_A + NADP_A
R236	0.00140759	0.00116462	0.00140759	0.00239562	0.00116462	0.00232336	0.000626579	Cholesterol Synthesis	lathosterol_A + NADPH_A + O2_A -> 7-dehydro-cholesterol_A + NADP_A
R237	0.00140759	0.00116462	0.00140759	0.00239562	0.00116462	0.00232336	0.000626579	Cholesterol Synthesis	7-dehydro-cholesterol_A + NADPH_A -> Cholesterol_A + NADP_A
R238	0	0	0	0	0	0.00232336	0.000524971	Cholesterol Synthesis	lanosterol_A + NADPH_A -> 24-25-dihydrolanosterol_A + NADP_A
R239	0	0	0	0	0	0.00232336	0.000524971	Cholesterol Synthesis	24-25-dihydrolanosterol_A + NADPH_A + O2_A -> 4-4-dimethyl-14alpha-hydroxymethyl-5alpha-cholesta-8-en-3beta-ol_A + NADP_A
R240	0	0	0	0	0	0.00232336	0.000524971	Cholesterol Synthesis	4-4-dimethyl-14alpha-hydroxymethyl-5alpha-cholesta-8-en-3beta-ol_A + NADPH_A + O2_A -> 4-4-dimethyl-14alpha-formyl-5alpha-cholesta-8-en-3beta-ol_A + NADP_A
R241	0	0	0	0	0	0.00232336	0.000524971	Cholesterol Synthesis	4-4-dimethyl-14alpha-formyl-5alpha-cholesta-8-en-3beta-ol_A + NADPH_A + O2_A -> 4-4-dimethyl-5-alpha-cholesta-8-14-dien-3-beta-ol_A + NADP_A + formate_A
R242	0	0	0	0	0	0.00232336	0.000524971	Cholesterol Synthesis	4-4-dimethyl-5-alpha-cholesta-8-14-dien-3-beta-ol_A + NADPH_A -> 4-4-dimethyl-5alpha-cholesta-8-en-3-beta-ol_A + NADP_A
R243	0	0	0	0	0	0.00232336	0.000524971	Cholesterol Synthesis	4-4-dimethyl-5alpha-cholesta-8-en-3-beta-ol_A + NADPH_A + O2_A -> 4alpha-hydroxymethyl-4beta-methyl-5alpha-cholesta-8-en-3beta-ol_A + NADP_A
R244	0	0	0	0	0	0.00232336	0.000524971	Cholesterol Synthesis	4alpha-hydroxymethyl-4beta-methyl-5alpha-cholesta-8-en-3beta-ol_A + NADPH_A + O2_A -> 4alpha-formyl-4beta-methyl-5alpha-cholesta-8-en-3beta-ol_A + NADP_A
R245	0	0	0	0	0	0.00232336	0.000524971	Cholesterol Synthesis	4alpha-formyl-4beta-methyl-5alpha-cholesta-8-en-3beta-ol_A + NADPH_A + O2_A -> 4alpha-carboxy-4beta-methyl-5alpha-cholesta-8-en-3beta-ol_A + NADP_A
R246	Removed by GIMME	Removed by GIMME	Removed by GIMME	Removed by GIMME	Removed by GIMME	0.00232336	0.000524971	Cholesterol Synthesis	4alpha-carboxy-4beta-methyl-5alpha-cholesta-8-en-3beta-ol_A + NADP_A -> 4alpha-methyl-5alpha-cholesta-8-en-3-one_A + NADPH_A + CO2_A
R247	0	0	0	0	0	0.00232336	0.000524971	Cholesterol Synthesis	4alpha-methyl-5alpha-cholesta-8-en-3-one_A + NADPH_A -> 4alpha-methyl-cholesta-8-enol_A + NADP_A
R248	0	0	0	0	0	0.00232336	0.000524971	Cholesterol Synthesis	4alpha-methyl-cholesta-8-enol_A + NADPH_A + O2_A -> 4alpha-hydroxymethyl-5alpha-cholesta-8-en-3beta-ol_A + NADP_A
R249	0	0	0	0	0	0.00232336	0.000524971	Cholesterol Synthesis	4alpha-hydroxymethyl-5alpha-cholesta-8-en-3beta-ol_A + NADPH_A + O2_A -> 4alpha-formyl-5alpha-cholesta-8-en-3beta-ol_A + NADP_A
R250	0	0	0	0	0	0.00232336	0.000524971	Cholesterol Synthesis	4alpha-formyl-5alpha-cholesta-8-en-3beta-ol_A + NADPH_A + O2_A -> 4alpha-carboxy-5alpha-cholesta-8-en-3beta-ol_A + NADP_A
R251	Removed by GIMME	Removed by GIMME	Removed by GIMME	Removed by GIMME	Removed by GIMME	0.00232336	0.000524971	Cholesterol Synthesis	4alpha-carboxy-5alpha-cholesta-8-en-3beta-ol_A + NADP_A -> 5alpha-cholesta-8-en-3-one_A + CO2_A + NADPH_A
R252	0	0	0	0	0	0.00232336	0.000524971	Cholesterol Synthesis	5alpha-cholesta-8-en-3-one_A + NADPH_A -> zymostenol_A + NADP_A
R253	0	0	0	0	0	0.00232336	0.000524971	Cholesterol Synthesis	zymostenol_A -> lathosterol_A
R254	0.00281518	0.00232923	0.00281518	0.00479125	0.00232923	0.00232336	0.00107817	Cholesterol Synthesis	formate_A <-> CO2_A
R255	0.000168911	0.000139754	0.000168911	0.000287475	0.000139754	0.000139402	1.66244e-17	Cholesterol Synthesis	Cholesterol_A -> Cholesterol_N
R256	0.00489193	0.00404751	0.00489193	0.00832574	0.00404751	0.0040373	0.00199312	Fatty Acid Synthesis	Acetoacetyl-acp_A + NADPH_A -> R-3-hydroxybutanoyl-acp_A + NADP_A
R257	0.00489193	0.00404751	0.00489193	0.00832574	0.00404751	0.0040373	0.00199312	Fatty Acid Synthesis	R-3-hydroxybutanoyl-acp_A -> Crotonyl-acp_A
R258	0.00489193	0.00404751	0.00489193	0.00832574	0.00404751	0.0040373	0.00199312	Fatty Acid Synthesis	Crotonyl-acp_A + NADPH_A -> Butyryl-acp_A + NADP_A
R259	0.00489193	0.00404751	0.00489193	0.00832574	0.00404751	0.0040373	0.00199312	Fatty Acid Synthesis	Butyryl-acp_A + Malonyl-CoA_A -> 3-oxo-hexanoyl-acp_A + CO2_A
R260	0.00489193	0.00404751	0.00489193	0.00832574	0.00404751	0.0040373	0.00199312	Fatty Acid Synthesis	3-oxo-hexanoyl-acp_A + NADPH_A -> R-3-hydroxyhexanoyl-acp_A + NADP_A
R261	0.00489193	0.00404751	0.00489193	0.00832574	0.00404751	0.0040373	0.00199312	Fatty Acid Synthesis	R-3-hydroxyhexanoyl-acp_A -> trans_hex-2-enoyl-acp_A
R262	0.00489193	0.00404751	0.00489193	0.00832574	0.00404751	0.0040373	0.00199312	Fatty Acid Synthesis	trans_hex-2-enoyl-acp_A + NADPH_A -> Hexanoyl-acp_A + NADP_A
R263	0.00489193	0.00404751	0.00489193	0.00832574	0.00404751	0.0040373	0.00199312	Fatty Acid Synthesis	Hexanoyl-acp_A + Malonyl-CoA_A -> 3-oxo-octanoyl-acp_A + CO2_A
R264	0.00489193	0.00404751	0.00489193	0.00832574	0.00404751	0.0040373	0.00199312	Fatty Acid Synthesis	3-oxo-octanoyl-acp_A + NADPH_A -> R-3-hydroxyoctanoyl-acp_A + NADP_A
R265	0.00489193	0.00404751	0.00489193	0.00832574	0.00404751	0.0040373	0.00199312	Fatty Acid Synthesis	R-3-hydroxyoctanoyl-acp_A -> trans_oct-2-enoyl-acp_A
R266	0.00489193	0.00404751	0.00489193	0.00832574	0.00404751	0.0040373	0.00199312	Fatty Acid Synthesis	trans_oct-2-enoyl-acp_A + NADPH_A -> Octanoyl-acp_A + NADP_A
R267	0.00489193	0.00404751	0.00489193	0.00832574	0.00404751	0.0040373	0.00199312	Fatty Acid Synthesis	Octanoyl-acp_A + Malonyl-CoA_A -> 3-oxo-decanoyl-acp_A + CO2_A
R268	0.00489193	0.00404751	0.00489193	0.00832574	0.00404751	0.0040373	0.00199312	Fatty Acid Synthesis	3-oxo-decanoyl-acp_A + NADPH_A -> R-3-hydroxydecanoyl-acp_A + NADP_A
R269	0.00489193	0.00404751	0.00489193	0.00832574	0.00404751	0.0040373	0.00199312	Fatty Acid Synthesis	R-3-hydroxydecanoyl-acp_A -> trans-delta2-decenoyl-acp_A
R270	0.00489193	0.00404751	0.00489193	0.00832574	0.00404751	0.0040373	0.00199312	Fatty Acid Synthesis	trans-delta2-decenoyl-acp_A + NADPH_A -> Decanoyl-acp_A + NADP_A
R271	0.00489193	0.00404751	0.00489193	0.00832574	0.00404751	0.0040373	0.00199312	Fatty Acid Synthesis	Decanoyl-acp_A + Malonyl-CoA_A -> 3-oxo-dodecanoyl-acp_A + CO2_A
R272	0.00489193	0.00404751	0.00489193	0.00832574	0.00404751	0.0040373	0.00199312	Fatty Acid Synthesis	3-oxo-dodecanoyl-acp_A + NADPH_A -> R-3-hydroxydodecanoyl-acp_A + NADP_A
R273	0.00489193	0.00404751	0.00489193	0.00832574	0.00404751	0.0040373	0.00199312	Fatty Acid Synthesis	R-3-hydroxydodecanoyl-acp_A -> trans_dodec-2-enoyl-acp_A
R274	0.00489193	0.00404751	0.00489193	0.00832574	0.00404751	0.0040373	0.00199312	Fatty Acid Synthesis	trans_dodec-2-enoyl-acp_A + NADPH_A -> Dodecanoyl-acp_A + NADP_A
R275	0	0	0	0	0	0	0	Fatty Acid Synthesis	Dodecanoyl-acp_A -> Laurate_A
R276	0.00489193	0.00404751	0.00489193	0.00832574	0.00404751	0.0040373	0.00199312	Fatty Acid Synthesis	Dodecanoyl-acp_A + Malonyl-CoA_A -> 3-oxo-myristoyl-acp_A + CO2_A
R277	0.00489193	0.00404751	0.00489193	0.00832574	0.00404751	0.0040373	0.00199312	Fatty Acid Synthesis	3-oxo-myristoyl-acp_A + NADPH_A -> 3R-3-hydroxymyristoyl-acp_A + NADP_A
R278	0.00489193	0.00404751	0.00489193	0.00832574	0.00404751	0.0040373	0.00199312	Fatty Acid Synthesis	3R-3-hydroxymyristoyl-acp_A -> trans_tetradec-2-enoyl-acp_A
R279	0.00489193	0.00404751	0.00489193	0.00832574	0.00404751	0.0040373	0.00199312	Fatty Acid Synthesis	trans_tetradec-2-enoyl-acp_A + NADPH_A -> Myristoyl-acp_A + NADP_A
R280	0.00489193	0.00404751	0.00489193	0.00832574	0.00404751	0.0040373	0.00199312	Fatty Acid Synthesis	Myristoyl-acp_A + Malonyl-CoA_A -> 3-oxo-palmitoyl-acp_A + CO2_A
R281	0.00489193	0.00404751	0.00489193	0.00832574	0.00404751	0.0040373	0.00199312	Fatty Acid Synthesis	3-oxo-palmitoyl-acp_A + NADPH_A -> R-3-hydroxypalmitoyl-acp_A + NADP_A
R282	0.00489193	0.00404751	0.00489193	0.00832574	0.00404751	0.0040373	0.00199312	Fatty Acid Synthesis	R-3-hydroxypalmitoyl-acp_A -> trans_hexadecenoyl-acp_A
R283	0.00489193	0.00404751	0.00489193	0.00832574	0.00404751	0.0040373	0.00199312	Fatty Acid Synthesis	trans_hexadecenoyl-acp_A + NADPH_A -> Palmitoyl-acp_A + NADP_A
R284	0.00489193	0.00404751	0.00489193	0.00832574	0.00404751	0.0040373	0.00199312	Fatty Acid Synthesis	Palmitoyl-acp_A <-> Palmitate_A
R285	Removed by GIMME	Removed by GIMME	Removed by GIMME	Removed by GIMME	Removed by GIMME	0	0.00866836	Fatty Acid Synthesis	Acetyl-CoA_A + CO2_A <-> Malonyl-CoA_A
R286	0.00489193	0.00404751	0.00489193	0.00832574	0.00404751	0.0040373	0.00199312	Fatty Acid Synthesis	Acetyl-CoA_A <-> Acetyl-acp_A
R287	0.00489193	0.00404751	0.00489193	0.00832574	0.00404751	0.0040373	0.00199312	Fatty Acid Synthesis	Malonyl-CoA_A <-> Malonyl-acp_A
R288	0.00489193	0.00404751	0.00489193	0.00832574	0.00404751	0.0040373	0.00199312	Fatty Acid Synthesis	Malonyl-acp_A + Acetyl-acp_A <-> Acetoacetyl-acp_A + CO2_A
R289	0.0373308	0.0308869	0.0373308	0.0635346	0.0308869	0.030809	0.00654132	Fatty Acid Synthesis	Acetyl-CoA_A + ATP_A + Bicarbonate_A <-> Malonyl-CoA_A + ADP_A
R290	-0.0449602	-0.0385803	-0.0449602	-0.0900432	-0.0385803	-0.0732523	-0.0280901	Fatty Acid Synthesis	Bicarbonate_A <-> CO2_A
R291	0.00330585	0.00273521	0.00330585	0.00562635	0.00273521	0.00272831	0.0013469	Fatty Acid Synthesis	Palmitate_A + ATP_A -> Palmitoyl-CoA_A + AMP_A
R292	0.0030873	0.00255439	0.0030873	0.00525438	0.00255439	0.00254794	0.00125786	Fatty Acid Synthesis	Palmitoyl-CoA_A + Malonyl-CoA_A -> 3-oxo-stearoyl-CoA_A + CO2_A
R293	0.0030873	0.00255439	0.0030873	0.00525438	0.00255439	0.00254794	0.00125786	Fatty Acid Synthesis	3-oxo-stearoyl-CoA_A + NADPH_A -> 3-hydroxy-stearoyl-CoA_A + NADP_A
R294	0.0030873	0.00255439	0.0030873	0.00525438	0.00255439	0.00254794	0.00125786	Fatty Acid Synthesis	3-hydroxy-stearoyl-CoA_A -> trans-2-3-stearoyl-CoA_A
R295	0.0030873	0.00255439	0.0030873	0.00525438	0.00255439	0.00254794	0.00125786	Fatty Acid Synthesis	trans-2-3-stearoyl-CoA_A + NADPH_A -> Stearoyl-CoA_A + NADP_A
R296	0.00162524	0.0013447	0.00162524	0.00276605	0.0013447	0.00134131	0.00066217	Fatty Acid Synthesis	Stearoyl-CoA_A -> Stearate_A
R297	0.00146206	0.00120969	0.00146206	0.00248833	0.00120969	0.00120664	0.000595687	Fatty Acid Synthesis	Stearoyl-CoA_A + O2_A -> Oleoyl-CoA_A
R298	0.00146206	0.00120969	0.00146206	0.00248833	0.00120969	0.00120664	0.000595687	Fatty Acid Synthesis	Oleoyl-CoA_A -> Oleate_A
R299	0.000680481	0.00056302	0.000680481	0.00115813	0.00056302	0.0005616	0.000260613	Fatty Acid Synthesis	Linoleate_A + 2 O2_A + 2 NADH_A + ATP_A + CO2_A + Acetyl-CoA_A -> Arachidonate_A + ADP_A + 2 NAD_A
R300	0.00129152	0.00106859	0.00129152	0.00219809	0.00106859	0.00106589	0.000494633	Fatty Acid Synthesis	Linolenate_A + 3 O2_A + 3 NADH_A + 2 ATP_A + 2 CO2_A + 2 Acetyl-CoA_A -> Decosahexenoate_A + 2 ADP_A + 3 NAD_A
R301	0.000312251	0.000258352	0.000312251	0.00053143	0.000258352	0.0002577	1.68631e-17	Fatty Acid Synthesis	Acetoacetyl-acp_N + NADPH_N -> R-3-hydroxybutanoyl-acp_N + NADP_N
R302	0.000312251	0.000258352	0.000312251	0.00053143	0.000258352	0.0002577	1.68631e-17	Fatty Acid Synthesis	R-3-hydroxybutanoyl-acp_N -> Crotonyl-acp_N
R303	0.000312251	0.000258352	0.000312251	0.00053143	0.000258352	0.0002577	1.68631e-17	Fatty Acid Synthesis	Crotonyl-acp_N + NADPH_N -> Butyryl-acp_N + NADP_N
R304	0.000312251	0.000258352	0.000312251	0.00053143	0.000258352	0.0002577	1.68631e-17	Fatty Acid Synthesis	Butyryl-acp_N + Malonyl-CoA_N -> 3-oxo-hexanoyl-acp_N + CO2_N
R305	0.000312251	0.000258352	0.000312251	0.00053143	0.000258352	0.0002577	1.68631e-17	Fatty Acid Synthesis	3-oxo-hexanoyl-acp_N + NADPH_N -> R-3-hydroxyhexanoyl-acp_N + NADP_N
R306	0.000312251	0.000258352	0.000312251	0.00053143	0.000258352	0.0002577	1.68631e-17	Fatty Acid Synthesis	R-3-hydroxyhexanoyl-acp_N -> trans_hex-2-enoyl-acp_N
R307	0.000312251	0.000258352	0.000312251	0.00053143	0.000258352	0.0002577	1.68631e-17	Fatty Acid Synthesis	trans_hex-2-enoyl-acp_N + NADPH_N -> Hexanoyl-acp_N + NADP_N
R308	0.000312251	0.000258352	0.000312251	0.00053143	0.000258352	0.0002577	1.68631e-17	Fatty Acid Synthesis	Hexanoyl-acp_N + Malonyl-CoA_N -> 3-oxo-octanoyl-acp_N + CO2_N
R309	0.000312251	0.000258352	0.000312251	0.00053143	0.000258352	0.0002577	1.68631e-17	Fatty Acid Synthesis	3-oxo-octanoyl-acp_N + NADPH_N -> R-3-hydroxyoctanoyl-acp_N + NADP_N
R310	0.000312251	0.000258352	0.000312251	0.00053143	0.000258352	0.0002577	1.68631e-17	Fatty Acid Synthesis	R-3-hydroxyoctanoyl-acp_N -> trans_oct-2-enoyl-acp_N
R311	0.000312251	0.000258352	0.000312251	0.00053143	0.000258352	0.0002577	1.68631e-17	Fatty Acid Synthesis	trans_oct-2-enoyl-acp_N + NADPH_N -> Octanoyl-acp_N + NADP_N
R312	0.000312251	0.000258352	0.000312251	0.00053143	0.000258352	0.0002577	1.68631e-17	Fatty Acid Synthesis	Octanoyl-acp_N + Malonyl-CoA_N -> 3-oxo-decanoyl-acp_N + CO2_N
R313	0.000312251	0.000258352	0.000312251	0.00053143	0.000258352	0.0002577	1.68631e-17	Fatty Acid Synthesis	3-oxo-decanoyl-acp_N + NADPH_N -> R-3-hydroxydecanoyl-acp_N + NADP_N
R314	0.000312251	0.000258352	0.000312251	0.00053143	0.000258352	0.0002577	1.68631e-17	Fatty Acid Synthesis	R-3-hydroxydecanoyl-acp_N -> trans-delta2-decenoyl-acp_N
R315	0.000312251	0.000258352	0.000312251	0.00053143	0.000258352	0.0002577	1.68631e-17	Fatty Acid Synthesis	trans-delta2-decenoyl-acp_N + NADPH_N -> Decanoyl-acp_N + NADP_N
R316	0.000312251	0.000258352	0.000312251	0.00053143	0.000258352	0.0002577	1.68631e-17	Fatty Acid Synthesis	Decanoyl-acp_N + Malonyl-CoA_N -> 3-oxo-dodecanoyl-acp_N + CO2_N
R317	0.000312251	0.000258352	0.000312251	0.00053143	0.000258352	0.0002577	1.68631e-17	Fatty Acid Synthesis	3-oxo-dodecanoyl-acp_N + NADPH_N -> R-3-hydroxydodecanoyl-acp_N + NADP_N
R318	0.000312251	0.000258352	0.000312251	0.00053143	0.000258352	0.0002577	1.68631e-17	Fatty Acid Synthesis	R-3-hydroxydodecanoyl-acp_N -> trans_dodec-2-enoyl-acp_N
R319	0.000312251	0.000258352	0.000312251	0.00053143	0.000258352	0.0002577	1.68631e-17	Fatty Acid Synthesis	trans_dodec-2-enoyl-acp_N + NADPH_N -> Dodecanoyl-acp_N + NADP_N
R320	0	0	0	0	0	0	0	Fatty Acid Synthesis	Dodecanoyl-acp_N -> Laurate_N
R321	0.000312251	0.000258352	0.000312251	0.00053143	0.000258352	0.0002577	1.68631e-17	Fatty Acid Synthesis	Dodecanoyl-acp_N + Malonyl-CoA_N -> 3-oxo-myristoyl-acp_N + CO2_N
R322	0.000312251	0.000258352	0.000312251	0.00053143	0.000258352	0.0002577	1.68631e-17	Fatty Acid Synthesis	3-oxo-myristoyl-acp_N + NADPH_N -> 3R-3-hydroxymyristoyl-acp_N + NADP_N
R323	0.000312251	0.000258352	0.000312251	0.00053143	0.000258352	0.0002577	1.68631e-17	Fatty Acid Synthesis	3R-3-hydroxymyristoyl-acp_N -> trans_tetradec-2-enoyl-acp_N
R324	0.000312251	0.000258352	0.000312251	0.00053143	0.000258352	0.0002577	1.68631e-17	Fatty Acid Synthesis	trans_tetradec-2-enoyl-acp_N + NADPH_N -> Myristoyl-acp_N + NADP_N
R325	0.000312251	0.000258352	0.000312251	0.00053143	0.000258352	0.0002577	1.68631e-17	Fatty Acid Synthesis	Myristoyl-acp_N + Malonyl-CoA_N -> 3-oxo-palmitoyl-acp_N + CO2_N
R326	0.000312251	0.000258352	0.000312251	0.00053143	0.000258352	0.0002577	1.68631e-17	Fatty Acid Synthesis	3-oxo-palmitoyl-acp_N + NADPH_N -> R-3-hydroxypalmitoyl-acp_N + NADP_N
R327	0.000312251	0.000258352	0.000312251	0.00053143	0.000258352	0.0002577	1.68631e-17	Fatty Acid Synthesis	R-3-hydroxypalmitoyl-acp_N -> trans_hexadecenoyl-acp_N
R328	0.000312251	0.000258352	0.000312251	0.00053143	0.000258352	0.0002577	1.68631e-17	Fatty Acid Synthesis	trans_hexadecenoyl-acp_N + NADPH_N -> Palmitoyl-acp_N + NADP_N
R329	0.000312251	0.000258352	0.000312251	0.00053143	0.000258352	0.0002577	0	Fatty Acid Synthesis	Palmitoyl-acp_N <-> Palmitate_N
R330	Removed by GIMME	Removed by GIMME	Removed by GIMME	Removed by GIMME	Removed by GIMME	0	-0.0266288	Fatty Acid Synthesis	Acetyl-CoA_N + CO2_N <-> Malonyl-CoA_N
R331	0.000312251	0.000258352	0.000312251	0.00053143	0.000258352	0.0002577	0	Fatty Acid Synthesis	Acetyl-CoA_N <-> Acetyl-acp_N
R332	0.000312251	0.000258352	0.000312251	0.00053143	0.000258352	0.0002577	0	Fatty Acid Synthesis	Malonyl-CoA_N <-> Malonyl-acp_N
R333	0.000312251	0.000258352	0.000312251	0.00053143	0.000258352	0.0002577	0	Fatty Acid Synthesis	Malonyl-acp_N + Acetyl-acp_N <-> Acetoacetyl-acp_N + CO2_N
R334	0.00238282	0.00197151	0.00238282	0.0040554	0.00197151	0.00196653	0.0266288	Fatty Acid Synthesis	Acetyl-CoA_N + ATP_N + Bicarbonate_N <-> Malonyl-CoA_N + ADP_N
R335	-0.00238282	-0.00197151	-0.00238282	-0.0040554	-0.00197151	-0.00196653	-0.0266288	Fatty Acid Synthesis	Bicarbonate_N <-> CO2_N
R336	0.000211012	0.000174588	0.000211012	0.000359128	0.000174588	0.000174148	2.1029e-17	Fatty Acid Synthesis	Palmitate_N + ATP_N -> Palmitoyl-CoA_N + AMP_N
R337	0.000197062	0.000163046	0.000197062	0.000335386	0.000163046	0.000162635	1.40073e-17	Fatty Acid Synthesis	Palmitoyl-CoA_N + Malonyl-CoA_N -> 3-oxo-stearoyl-CoA_N + CO2_N
R338	0.000197062	0.000163046	0.000197062	0.000335386	0.000163046	0.000162635	1.40073e-17	Fatty Acid Synthesis	3-oxo-stearoyl-CoA_N + NADPH_N -> 3-hydroxy-stearoyl-CoA_N + NADP_N
R339	0.000197062	0.000163046	0.000197062	0.000335386	0.000163046	0.000162635	1.40073e-17	Fatty Acid Synthesis	3-hydroxy-stearoyl-CoA_N -> trans-2-3-stearoyl-CoA_N
R340	0.000197062	0.000163046	0.000197062	0.000335386	0.000163046	0.000162635	1.40073e-17	Fatty Acid Synthesis	trans-2-3-stearoyl-CoA_N + NADPH_N -> Stearoyl-CoA_N + NADP_N
R341	0.000103739	8.58318e-05	0.000103739	0.000176556	8.58318e-05	8.56153e-05	7.37384e-18	Fatty Acid Synthesis	Stearoyl-CoA_N -> Stearate_N
R342	9.33231e-05	7.72141e-05	9.33231e-05	0.00015883	7.72141e-05	7.70194e-05	6.6335e-18	Fatty Acid Synthesis	Stearoyl-CoA_N + O2_N -> Oleoyl-CoA_N
R343	9.33231e-05	7.72141e-05	9.33231e-05	0.00015883	7.72141e-05	7.70194e-05	6.6335e-18	Fatty Acid Synthesis	Oleoyl-CoA_N -> Oleate_N
R344	4.08288e-05	3.37812e-05	4.08288e-05	6.95e-05	3.37812e-05	3.3696e-05	2.90215e-18	Fatty Acid Synthesis	Arachidonate_A -> Arachidonate_N
R345	7.74915e-05	6.41153e-05	7.74915e-05	0.000131885	6.41153e-05	6.39536e-05	5.50817e-18	Fatty Acid Synthesis	Decosahexenoate_A -> Decosahexenoate_N
R346	0.00652706	0.00540039	0.00652706	0.0111086	0.00540039	0.00538677	0.00265932	Fatty Acid Synthesis	0.243 Palmitate_A + 0.249 Stearate_A + 0.224 Oleate_A + 0.098 Arachidonate_A + 0.186 Decosahexenoate_A -> 1 FattyAcid_A
R347	0.000416621	0.000344706	0.000416621	0.000709062	0.000344706	0.000343837	2.96138e-17	Fatty Acid Synthesis	0.243 Palmitate_N + 0.249 Stearate_N + 0.224 Oleate_N + 0.098 Arachidonate_N + 0.186 Decosahexenoate_N -> 1 FattyAcid_N
R348	0.00321332	0.00265865	0.00321332	0.13938	0.00265865	0.0503929	0.120366	Glycerol-3-phosphate Shuttle	Dihydroxyacetone-phosphate_A + NADH_A -> Glycerol-3-phosphate_A + NAD_A
R349	Removed by GIMME	Removed by GIMME	Removed by GIMME	0.133912	Removed by GIMME	0.0477409	0.119057	Glycerol-3-phosphate Shuttle	Glycerol-3-phosphate_A + FAD_AM -> Dihydroxyacetone-phosphate_A + FADH2_AM
R350	0.000205106	0.000169701	0.000205106	0.000349076	0.000169701	0.000169273	1.17415e-17	Glycerol-3-phosphate Shuttle	Dihydroxyacetone-phosphate_N + FADH2_NM -> Glycerol-3-phosphate_N + FAD_NM
R351	0.00171889	0.00142218	0.00171889	0.00292544	0.00142218	0.0014186	0.000700327	Phosphatidylethanolamine Metabolism	ATP_A + Ethanolamine_A -> Phosphoryl-ethanolamine_A + ADP_A
R352	0.00171889	0.00142218	0.00171889	0.00292544	0.00142218	0.0014186	0.000700327	Phosphatidylethanolamine Metabolism	Phosphoryl-ethanolamine_A + CTP_A -> CDP-ethanolamine_A
R353	0.00171889	0.00142218	0.00171889	0.00292544	0.00142218	0.0014186	0.000700327	Phosphatidylethanolamine Metabolism	1_2-diacylglycerol_A + CDP-ethanolamine_A -> Phosphatidyl-ethanolamine_A + CMP_A
R354	Removed by GIMME	Removed by GIMME	9.67809e-17	1.36e-16	3.03145e-18	0	8.10428e-18	Phosphatidylethanolamine Metabolism; Phosphatidylcholine Metabolism	Phosphatidyl-ethanolamine_A -> Phosphatidyl-choline_A
R355	0.00171889	0.00142218	0.00171889	0.00292544	0.00142218	0.0014186	0.000700327	Phosphatidylethanolamine Metabolism	Phosphatidyl-ethanolamine_A + Serine_A -> Ethanolamine_A + Phosphatidyl-serine_A
R356	0.00124044	0.00102632	0.00124044	0.00211114	0.00102632	0.00102373	0.000505391	Phosphatidylethanolamine Metabolism	Phosphatidyl-serine_A -> Phosphatidyl-ethanolamine_A + CO2_A
R357	0.000109716	9.07777e-05	0.000109716	0.00018673	9.07777e-05	9.05488e-05	1.53027e-17	Phosphatidylethanolamine Metabolism	ATP_N + Ethanolamine_N -> Phosphoryl-ethanolamine_N + ADP_N
R358	0.000109716	9.07777e-05	0.000109716	0.00018673	9.07777e-05	9.05488e-05	1.53027e-17	Phosphatidylethanolamine Metabolism	Phosphoryl-ethanolamine_N + CTP_N -> CDP-ethanolamine_N
R359	0.000109716	9.07777e-05	0.000109716	0.00018673	9.07777e-05	9.05488e-05	1.53027e-17	Phosphatidylethanolamine Metabolism	1_2-diacylglycerol_N + CDP-ethanolamine_N -> Phosphatidyl-ethanolamine_N + CMP_N
R360	Removed by GIMME	Removed by GIMME	9.67809e-17	1.36e-16	3.03145e-18	0	4.50426e-18	Phosphatidylethanolamine Metabolism; Phosphatidylcholine Metabolism	Phosphatidyl-ethanolamine_N -> Phosphatidyl-choline_N
R361	0.000109716	9.07777e-05	0.000109716	0.00018673	9.07777e-05	9.05488e-05	1.53027e-17	Phosphatidylethanolamine Metabolism	Phosphatidyl-ethanolamine_N + Serine_N -> Ethanolamine_N + Phosphatidyl-serine_N
R362	7.91768e-05	6.55097e-05	7.91768e-05	0.000134754	6.55097e-05	6.53445e-05	1.2297e-17	Phosphatidylethanolamine Metabolism	Phosphatidyl-serine_N -> Phosphatidyl-ethanolamine_N + CO2_N
R363	0.00141174	0.00116805	0.00141174	0.00240268	0.00116805	0.0011651	0.000575183	Phosphatidylcholine Metabolism	Choline_A + ATP_A -> Phosphoryl-choline_A + ADP_A
R364	0.00753698	0.0082658	0.00816058	0.00872698	0.00771486	0.0011651	0.00197312	Phosphatidylcholine Metabolism	Phosphoryl-choline_A + CTP_A -> CDP-choline_A
R365	0.00753698	0.0082658	0.00816058	0.00872698	0.00771486	0.0011651	0.00197312	Phosphatidylcholine Metabolism	1_2-diacylglycerol_A + CDP-choline_A -> Phosphatidyl-choline_A + CMP_A
R366	9.01108e-05	7.45563e-05	9.01108e-05	0.000153363	7.45563e-05	7.43683e-05	5.73649e-18	Phosphatidylcholine Metabolism	Choline_N + ATP_N -> Phosphoryl-choline_N + ADP_N
R367	0.000813098	0.000843128	0.00083395	0.000590568	0.000600349	7.43683e-05	0.00563903	Phosphatidylcholine Metabolism	Phosphoryl-choline_N + CTP_N -> CDP-choline_N
R368	0.000813098	0.000843128	0.00083395	0.000590568	0.000600349	7.43683e-05	0.00563903	Phosphatidylcholine Metabolism	1_2-diacylglycerol_N + CDP-choline_N -> Phosphatidyl-choline_N + CMP_N
R369	5.90684e-05	4.88723e-05	5.90684e-05	0.000100531	4.88723e-05	4.87491e-05	2.40662e-05	Cardiolipin Metabolism	CDP-diacylglycerol_A + Glycerol-3-phosphate_A -> CMP_A + phosphatidylglycerol-phosphate_A
R370	5.90684e-05	4.88723e-05	5.90684e-05	0.000100531	4.88723e-05	4.87491e-05	2.40662e-05	Cardiolipin Metabolism	phosphatidylglycerol-phosphate_A -> phosphatidyl-glycerol_A
R371	5.90684e-05	4.88723e-05	5.90684e-05	0.000100531	4.88723e-05	4.87491e-05	2.40662e-05	Cardiolipin Metabolism	phosphatidyl-glycerol_A + CDP-diacylglycerol_A -> cardiolipin_A + CMP_A
R372	3.77032e-06	3.11951e-06	3.77032e-06	6.42e-06	3.11951e-06	3.11164e-06	3.71081e-19	Cardiolipin Metabolism	CDP-diacylglycerol_N + Glycerol-3-phosphate_N -> CMP_N + phosphatidylglycerol-phosphate_N
R373	3.77032e-06	3.11951e-06	3.77032e-06	6.42e-06	3.11951e-06	3.11164e-06	3.71081e-19	Cardiolipin Metabolism	phosphatidylglycerol-phosphate_N -> phosphatidyl-glycerol_N
R374	3.77032e-06	3.11951e-06	3.77032e-06	6.42e-06	3.11951e-06	3.11164e-06	3.71081e-19	Cardiolipin Metabolism	phosphatidyl-glycerol_N + CDP-diacylglycerol_N -> cardiolipin_N + CMP_N
R375	0.000218553	0.000180828	0.000218553	0.000371963	0.000180828	0.000180372	8.90451e-05	Sphingomyelin Metabolism	Serine_A + Palmitoyl-CoA_A -> CO2_A + 3-dehydrosphinganine_A
R376	0.000218553	0.000180828	0.000218553	0.000371963	0.000180828	0.000180372	8.90451e-05	Sphingomyelin Metabolism	3-dehydrosphinganine_A + NADPH_A <-> sphinganine_A + NADP_A
R377	0.000218553	0.000180828	0.000218553	0.000372	0.000180828	0.000180372	8.90451e-05	Sphingomyelin Metabolism	sphinganine_A + FattyAcid_A <-> dihydroceramide_A
R378	0.000218553	0.000180828	0.000218553	0.000371963	0.000180828	0.000180372	8.90451e-05	Sphingomyelin Metabolism	dihydroceramide_A <-> ceramide_A
R379	0.0063438	0.00727858	0.0069674	0.00669627	0.00672764	0.000180372	0.00148698	Sphingomyelin Metabolism	ceramide_A + Phosphatidyl-choline_A <-> 1_2-diacylglycerol_A + sphingomyelin_A
R380	0.00612524	0.00709776	0.00674884	0.0063243	0.00654681	0	0.00139794	Sphingomyelin Metabolism	sphingomyelin_A -> ceramide_A + Phosphoryl-choline_A
R381	1.39502e-05	1.15422e-05	1.39502e-05	2.37e-05	1.15422e-05	1.15131e-05	7.02168e-18	Sphingomyelin Metabolism	Serine_N + Palmitoyl-CoA_N -> CO2_N + 3-dehydrosphinganine_N
R382	1.39502e-05	1.15422e-05	1.39502e-05	2.37e-05	1.15422e-05	1.15131e-05	0	Sphingomyelin Metabolism	3-dehydrosphinganine_N + NADPH_N <-> sphinganine_N + NADP_N
R383	1.39502e-05	1.15422e-05	1.39502e-05	2.37e-05	1.15422e-05	1.15131e-05	0	Sphingomyelin Metabolism	sphinganine_N + FattyAcid_N <-> dihydroceramide_N
R384	1.39502e-05	1.15422e-05	1.39502e-05	2.37e-05	1.15422e-05	1.15131e-05	0	Sphingomyelin Metabolism	dihydroceramide_N <-> ceramide_N
R385	0.000736938	0.000780113	0.00075779	0.000460947	0.000537334	1.15131e-05	0.00563903	Sphingomyelin Metabolism	ceramide_N + Phosphatidyl-choline_N <-> 1_2-diacylglycerol_N + sphingomyelin_N
R386	0.000722988	0.000768571	0.000743839	0.000437205	0.000525792	0	0.00563903	Sphingomyelin Metabolism	sphingomyelin_N -> ceramide_N + Phosphoryl-choline_N
R387	0.00315425	0.00260978	0.00315425	0.00537	0.00260978	0.0026032	0.00128514	CDP-Diacylglycerol Biosynthesis	Glycerol-3-phosphate_A + FattyAcid_A -> 1-acyl-sn-glycerol-3-phosphate_A
R388	0.00315425	0.00260978	0.00315425	0.00536833	0.00260978	0.0026032	0.00128514	CDP-Diacylglycerol Biosynthesis	1-acyl-sn-glycerol-3-phosphate_A + FattyAcid_A -> Phosphatidate_A
R389	0.000201335	0.000166582	0.000201335	0.00034266	0.000166582	0.000166162	1.13704e-17	CDP-Diacylglycerol Biosynthesis	Glycerol-3-phosphate_N + FattyAcid_N -> 1-acyl-sn-glycerol-3-phosphate_N
R390	0.000201335	0.000166582	0.000201335	0.00034266	0.000166582	0.000166162	1.13704e-17	CDP-Diacylglycerol Biosynthesis	1-acyl-sn-glycerol-3-phosphate_N + FattyAcid_N -> Phosphatidate_N
R391	0.000124044	0.000102632	0.000124044	0.000211114	0.000102632	0.000102373	5.05391e-05	Inositol Metabolism	myo-inositol -> myo-inositol_A
R392	0.0374309	0.0414571	0.0406528	0.0425192	0.0386106	0.0025057	0.00957916	Inositol Metabolism	myo-inositol_A + CDP-diacylglycerol_A -> phosphatidyl-inositol_A + CMP_A
R393	0.037549	0.0415549	0.0407709	0.0427	0.0387083	0.0026032	0.0096273	Inositol Metabolism; CDP-Diacylglycerol Biosynthesis	CTP_A + Phosphatidate_A -> CDP-diacylglycerol_A
R394	0.0373068	0.0413545	0.0405288	0.0423081	0.038508	0.00240333	0.00952863	Inositol Metabolism	phosphatidyl-inositol_A + ATP_A -> phosphatidyl-1D-myo-inositol-4-phosphate_A + ADP_A
R395	0.0373068	0.0413545	0.0405288	0.0423081	0.038508	0.00240333	0.00952863	Inositol Metabolism	phosphatidyl-1D-myo-inositol-4-phosphate_A + ATP_A <-> phosphatidyl-1D-myo-inositol-4-5-bisphosphate_A + ADP_A
R396	0.0373068	0.0413545	0.0405288	0.0423081	0.038508	0.00240333	0.00952863	Inositol Metabolism	phosphatidyl-1D-myo-inositol-4-5-bisphosphate_A -> 1_2-diacylglycerol_A + myo-inositol-(1-4-5)-trisphosphate_A
R397	0.0373068	0.0413545	0.0405288	0.0423081	0.038508	0.00240333	0.00952863	Inositol Metabolism	myo-inositol-(1-4-5)-trisphosphate_A -> myo-inositol-(1-4)-bisphosphate_A
R398	0.0373068	0.0413545	0.0405288	0.0423081	0.038508	0.00240333	0.00952863	Inositol Metabolism	myo-inositol-(1-4)-bisphosphate_A <-> myo-inositol-(4)-monophosphate_A
R399	0.0373068	0.0413545	0.0405288	0.0423081	0.038508	0.00240333	0.00952863	Inositol Metabolism	myo-inositol-(4)-monophosphate_A <-> myo-inositol_A
R400	0.0343947	0.0389451	0.0376167	0.0373519	0.0360986	0	0.00834216	Inositol Metabolism	ATP_A + 1_2-diacylglycerol_A -> Phosphatidate_A + ADP_A
R401	0	0	0	0	0	0	0	Inositol Metabolism	myo-inositol-(1-4-5)-trisphosphate_A + ATP_A -> myo-inositol-(1-3-4-5)-tetrakisphosphate_A + ADP_A
R402	0	0	0	0	0	0	0	Inositol Metabolism	myo-inositol-(1-3-4-5)-tetrakisphosphate_A <-> myo-inositol-(1-3-4)-trisphosphate_A
R403	0	0	0	0	0	0	0	Inositol Metabolism	myo-inositol-(1-3-4)-trisphosphate_A -> myo-inositol-(3-4)-bisphosphate_A
R404	Removed by GIMME	Removed by GIMME	Removed by GIMME	0	0	0	0	Inositol Metabolism	myo-inositol-(3-4)-bisphosphate_A -> myo-inositol-3-monophosphate_A
R405	7.91768e-06	6.55097e-06	7.91768e-06	1.35e-05	6.55097e-06	6.53445e-06	8.30232e-18	Inositol Metabolism	myo-inositol -> myo-inositol_N
R406	0.0041045	0.0042764	0.00421221	0.00289	0.00301962	0.000159938	0.029135	Inositol Metabolism	myo-inositol_N + CDP-diacylglycerol_N -> phosphatidyl-inositol_N + CMP_N
R407	0.00411204	0.00428264	0.00421975	0.0029	0.00302586	0.000166162	0.029135	Inositol Metabolism; CDP-Diacylglycerol Biosynthesis	CTP_N + Phosphatidate_N -> CDP-diacylglycerol_N
R408	0.00409658	0.00426985	0.00420429	0.00287371	0.00301307	0.000153404	0.029135	Inositol Metabolism	phosphatidyl-inositol_N + ATP_N -> phosphatidyl-1D-myo-inositol-4-phosphate_N + ADP_N
R409	0.00409658	0.00426985	0.00420429	0.00287371	0.00301307	0.000153404	0.029135	Inositol Metabolism	phosphatidyl-1D-myo-inositol-4-phosphate_N + ATP_N <-> phosphatidyl-1D-myo-inositol-4-5-bisphosphate_N + ADP_N
R410	0.00409658	0.00426985	0.00420429	0.00287371	0.00301307	0.000153404	0.029135	Inositol Metabolism	phosphatidyl-1D-myo-inositol-4-5-bisphosphate_N -> 1_2-diacylglycerol_N + myo-inositol-(1-4-5)-trisphosphate_N
R411	0.00409658	0.00426985	0.00420429	0.00287371	0.00301307	0.000153404	0.029135	Inositol Metabolism	myo-inositol-(1-4-5)-trisphosphate_N -> myo-inositol-(1-4)-bisphosphate_N
R412	0.00409658	0.00426985	0.00420429	0.00287371	0.00301307	0.000153404	0.029135	Inositol Metabolism	myo-inositol-(1-4)-bisphosphate_N <-> myo-inositol-(4)-monophosphate_N
R413	0.00409658	0.00426985	0.00420429	0.00287371	0.00301307	0.000153404	0.029135	Inositol Metabolism	myo-inositol-(4)-monophosphate_N <-> myo-inositol_N
R414	0.0039107	0.00411605	0.00401842	0.00256	0.00285928	0	0.029135	Inositol Metabolism	ATP_N + 1_2-diacylglycerol_N -> Phosphatidate_N + ADP_N
R415	0	0	0	0	0	0	0	Inositol Metabolism	myo-inositol-(1-4-5)-trisphosphate_N + ATP_N -> myo-inositol-(1-3-4-5)-tetrakisphosphate_N + ADP_N
R416	0	0	0	0	0	0	0	Inositol Metabolism	myo-inositol-(1-3-4-5)-tetrakisphosphate_N <-> myo-inositol-(1-3-4)-trisphosphate_N
R417	0	0	0	0	0	0	0	Inositol Metabolism	myo-inositol-(1-3-4)-trisphosphate_N -> myo-inositol-(3-4)-bisphosphate_N
R418	Removed by GIMME	Removed by GIMME	Removed by GIMME	0	0	0	0	Inositol Metabolism	myo-inositol-(3-4)-bisphosphate_N -> myo-inositol-3-monophosphate_N
R419	0.00590684	0.00488723	0.00590684	0.0101	0.00488723	0.00487491	0.00240662	Lipid Synthesis	0.448 Cholesterol_A + 0.210 Phosphatidyl-ethanolamine_A + 0.202 Phosphatidyl-choline_A + 0.081 Phosphatidyl-serine_A + 0.037 sphingomyelin_A + 0.021 phosphatidyl-inositol_A + 0.010 cardiolipin_A -> Lipid_A
R420	0.000377032	0.000311951	0.000377032	0.000641685	0.000311951	0.000311164	3.71081e-17	Lipid Synthesis	0.448 Cholesterol_N + 0.210 Phosphatidyl-ethanolamine_N + 0.202 Phosphatidyl-choline_N + 0.081 Phosphatidyl-serine_N + 0.037 sphingomyelin_N + 0.021 phosphatidyl-inositol_N + 0.010 cardiolipin_N -> Lipid_N
R421	2.37883e-16	1.94711e-17	3.01762e-16	0.00776127	1.47314e-17	0	0.00108	Reactive Oxygen Species Pathway	Cystine_A + NADH_A -> 2 Cysteine_A + NAD_A
R422	4.75766e-16	3.89421e-17	6.03524e-16	0.0155225	2.94629e-17	0	0.00216	Reactive Oxygen Species Pathway	Cysteine_A + Glutamate_A + ATP_A -> L-gamma-glutamylcysteine_A + ADP_A
R423	4.75766e-16	3.89421e-17	6.03524e-16	0.0155225	2.94629e-17	0	0.00216	Reactive Oxygen Species Pathway	L-gamma-glutamylcysteine_A + Glycine_A + ATP_A -> ReducedGlutathione_A + ADP_A
R424	0.142472	0.134669	0.130238	0.000115398	0.137764	0.0104207	3.76816e-05	Reactive Oxygen Species Pathway	O2_A -> H2O2_A
R425	0.142472	0.134669	0.130238	2.72e-16	0.137764	0.0104207	1.09051e-17	Reactive Oxygen Species Pathway	2 ReducedGlutathione_A + H2O2_A -> OxidizedGlutathione_A
R426	Removed by GIMME	Removed by GIMME	Removed by GIMME	Removed by GIMME	Removed by GIMME	0.0104207	4.01788e-18	Reactive Oxygen Species Pathway	OxidizedGlutathione_A + NADPH_A -> 2 ReducedGlutathione_A + NADP_A
R427	0.142472	0.134669	0.130238	2.72e-16	0.137764	0	6.88726e-18	Reactive Oxygen Species Pathway	OxidizedGlutathione_A + NADPH_AM -> 2 ReducedGlutathione_A + NADP_AM
R428	2.19196e-10	1.42692e-11	2.34876e-10	0.000115398	2.07195e-11	0	3.76816e-05	Reactive Oxygen Species Pathway	H2O2_A -> O2_A
R429	4.54102e-16	1.35672e-17	6.29375e-16	0.0155225	7.92277e-17	0	0.00216	Reactive Oxygen Species Pathway	ReducedGlutathione_A + Glutamine_A -> Glutamate_A + NH3_A + CysteinylGlycine_A
R430	4.54102e-16	1.35672e-17	6.29375e-16	0.0155225	7.92277e-17	0	0.00216	Reactive Oxygen Species Pathway	CysteinylGlycine_A -> CysteinylGlycine_N
R431	4.54102e-16	1.35672e-17	6.29375e-16	0.0155225	7.92277e-17	0	0.00216	Reactive Oxygen Species Pathway	CysteinylGlycine_N -> Cysteine_N + Glycine_N
R432	4.54102e-16	1.35672e-17	6.29375e-16	0.0155225	7.92277e-17	0	0.00216	Reactive Oxygen Species Pathway	Cysteine_N + Glutamate_N + ATP_N -> L-gamma-glutamylcysteine_N + ADP_N
R433	4.54102e-16	1.35672e-17	6.29375e-16	0.0155225	7.92277e-17	0	0.00216	Reactive Oxygen Species Pathway	L-gamma-glutamylcysteine_N + Glycine_N + ATP_N -> ReducedGlutathione_N + ADP_N
R434	3.29229e-08	6.22313e-05	3.35412e-08	7.52e-07	5.01422e-06	0.016243	0.0912361	Reactive Oxygen Species Pathway	O2_N -> H2O2_N
R435	0	0	0	0	0	0.016243	0.0916441	Reactive Oxygen Species Pathway	2 ReducedGlutathione_N + H2O2_N -> OxidizedGlutathione_N
R436	Removed by GIMME	Removed by GIMME	Removed by GIMME	Removed by GIMME	Removed by GIMME	0.00489468	0.0376745	Reactive Oxygen Species Pathway	OxidizedGlutathione_N + NADPH_N -> 2 ReducedGlutathione_N + NADP_N
R437	Removed by GIMME	Removed by GIMME	Removed by GIMME	Removed by GIMME	Removed by GIMME	0.0113483	0.0539696	Reactive Oxygen Species Pathway	OxidizedGlutathione_N + NADPH_NM -> 2 ReducedGlutathione_N + NADP_NM
R438	0.00207162	6.22313e-05	0.00267801	0.000753858	0.00102414	0	6.01321e-12	Reactive Oxygen Species Pathway	H2O2_N -> O2_N
R439	0	0	0	0	0	0	0	Glycogen Degradation Metabolism	Glycogen -> Glucose-1-phosphate_A
R440	0	0	0	0	0	0	0	Glycogen Degradation Metabolism	Glucose-1-phosphate_A <-> Glucose-6-phosphate_A
R441	0	0	0	0	0	0	0	Ketone Body Metabolism	BHB -> BHB_A
R442	0	0	0	0	0	0	0	Ketone Body Metabolism	BHB -> BHB_N
R443	0	0	0	0	0	0	0	Ketone Body Metabolism	Acetoacetate -> Acetoacetate_A
R444	0	0	0	0	0	0	0	Ketone Body Metabolism	Acetoacetate -> Acetoacetate_N
R445	0	0	0	0	0	4.54747e-13	0	Ketone Body Metabolism	BHB_A + NAD_AM <-> Acetoacetate_A + NADH_AM
R446	0	0	0	0	0	4.54747e-13	0	Ketone Body Metabolism	BHB_N + NAD_NM <-> Acetoacetate_N + NADH_NM
R447	0	0	0	0	0	1.36424e-12	0	Ketone Body Metabolism	Acetoacetate_N + Succinyl-CoA_N -> Acetoacetyl-CoA_N + Succinate_N
R448	0.000124416	0.00010294	0.000124416	0.000211748	0.00010294	0.00010268	0.000744	Arginine Metabolism	Ornithine -> Ornithine_A
R449	0	0	0	Removed by GIMME	0	0	0	Arginine Metabolism	Arginine_A <-> Agmatine_A + CO2_A
R450	Removed by GIMME	Removed by GIMME	Removed by GIMME	Removed by GIMME	Removed by GIMME	0	0.00048	Arginine Metabolism	Arginine_A -> Ornithine_A + Urea_A
R451	2.50111e-12	1.13687e-13	2.16005e-12	0	2.27374e-13	0	0.001224	Arginine Metabolism	Ornithine_A + alpha-ketoglutarate_A <-> Glutamate_A + Glutamate_semialdehyde_A
R452	2.50111e-12	1.13687e-13	2.16005e-12	0	2.27374e-13	0	0.001224	Arginine Metabolism	Glutamate_semialdehyde_A <-> S-1-pyrroline-5-carboxylate_A
R453	2.54654e-12	1.41912e-13	2.16802e-12	3.4e-17	2.10658e-13	0	0.001224	Arginine Metabolism	S-1-pyrroline-5-carboxylate_A + NAD_A -> Glutamate_A + NADH_A
R454	7.94145e-06	6.57064e-06	7.94145e-06	1.35e-05	6.57064e-06	6.55407e-06	7.40066e-18	Arginine Metabolism	Ornithine -> Ornithine_N
R455	1.50277e-05	1.24337e-05	1.50277e-05	2.56e-05	1.24337e-05	1.24023e-05	1.09347e-17	Arginine Metabolism	Arginine_A -> Arginine_N
R456	0	0	0	Removed by GIMME	0	-1000	-1.76992e-05	Arginine Metabolism	Arginine_N <-> Agmatine_N + CO2_N
R457	Removed by GIMME	Removed by GIMME	Removed by GIMME	Removed by GIMME	Removed by GIMME	-1000	-1.76992e-05	Arginine Metabolism	Agmatine_N <-> Putrescine_N + Urea_N
R458	Removed by GIMME	Removed by GIMME	Removed by GIMME	Removed by GIMME	0.00150728	0	0.00301331	Arginine Metabolism	2 Arginine_N + 3 NADPH_N + 4 O2_N <-> 2 Citrulline_N + 3 NADP_N
R459	0	0	0	0	0.00301456	0	0.00602663	Arginine Metabolism	Aspartate_N + Citrulline_N + ATP_N -> L_Arginino_Succinate_N + AMP_N
R460	0	Removed by GIMME	Removed by GIMME	Removed by GIMME	0.00301456	0	0.00602663	Arginine Metabolism	L_Arginino_Succinate_N -> Arginine_N + Fumarate_N
R461	Removed by GIMME	Removed by GIMME	Removed by GIMME	Removed by GIMME	Removed by GIMME	1000	1.76992e-05	Arginine Metabolism	Arginine_N -> Ornithine_N + Urea_N
R462	0	1.36424e-12	0	0	1.81899e-12	1000	1.76992e-05	Arginine Metabolism	Ornithine_N <-> CO2_N + Putrescine_N
R463	7.21792e-16	1.37618e-12	9.67706e-16	4.53e-16	1.81853e-12	0	2.69339e-17	Arginine Metabolism	Putrescine_N -> Putrescine_A
R464	7.21792e-16	1.37618e-12	9.67706e-16	4.53e-16	1.81853e-12	0	2.69339e-17	Polyamine Metabolism	Putrescine_A + Acetyl-CoA_A -> N-acetylputrescine_A
R465	7.21792e-16	1.37618e-12	9.67706e-16	4.53e-16	1.81853e-12	0	2.69339e-17	Polyamine Metabolism	N-acetylputrescine_A + O2_A -> Acetamidobutanal_A + NH3_A + H2O2_A
R466	7.21792e-16	1.37618e-12	9.67706e-16	4.53e-16	1.81853e-12	0	2.69339e-17	Polyamine Metabolism	Acetamidobutanal_A + NAD_A -> Acetamidobutanoate_A + NADH_A
R467	7.21792e-16	1.37618e-12	9.67706e-16	4.53e-16	1.81853e-12	0	2.69339e-17	Polyamine Metabolism	Acetamidobutanoate_A -> GABA_A
R468	0	0	0	0	0	0	0	Polyamine Metabolism	S-adenosyl-L-methionine_A -> S-adenosyl-L-methioninamine_A + CO2_A
R469	0.00207159	0	0.00267797	0.000753106	0.00101912	0	0.000408	Polyamine Metabolism	S-adenosyl-L-methionine_N -> S-adenosyl-L-methioninamine_N + CO2_N
R470	6.30121e-17	0	4.93799e-16	2.76e-17	3.88419e-18	0	1.89473e-17	Polyamine Metabolism	Putrescine_N + S-adenosyl-L-methioninamine_N -> Spermidine_N + S-methyl-5-thioadenosine_N
R471	0.00207159	Removed by GIMME	0.00267797	0.000753	0.00101912	0	0.000408	Polyamine Metabolism	Spermidine_N + S-adenosyl-L-methioninamine_N -> Spermine_N + S-methyl-5-thioadenosine_N
R472	0	0	0	0	0	0	1.2664e-17	Polyamine Metabolism	Spermine_N + Acetyl-CoA_N -> N_1_Acetylspermine_N
R473	Removed by GIMME	Removed by GIMME	Removed by GIMME	Removed by GIMME	Removed by GIMME	0	1.2664e-17	Polyamine Metabolism	N_1_Acetylspermine_N + O2_N -> H2O2_N + Spermidine_N
R474	0.00207159	0	0.00267797	0.000753106	0.00101912	0	0.000408	Polyamine Metabolism	Spermine_N + O2_N -> H2O2_N + Spermidine_N
R475	0	0	0	0	0	0	1.90205e-17	Polyamine Metabolism	Spermidine_N + Acetyl-CoA_N -> N_1_Acetylspermidine_N
R476	Removed by GIMME	Removed by GIMME	Removed by GIMME	Removed by GIMME	Removed by GIMME	0	1.90205e-17	Polyamine Metabolism	N_1_Acetylspermidine_N + O2_N -> H2O2_N + Putrescine_N
R477	0	0	0	2.31e-16	1.31997e-17	0	5.96216e-18	Creatine Metabolism	Glycine_A + Arginine_A -> Ornithine_A + Guanidinoacetate_A
R478	0	0	0	2.31e-16	1.31997e-17	0	5.96216e-18	Creatine Metabolism	Guanidinoacetate_A + S-adenosyl-L-methionine_A -> S-adenosyl-L-homocysteine_A + Creatine_A
R479	0	0	0	2.31e-16	1.31997e-17	0	5.96216e-18	Creatine Metabolism	Creatine_A + ATP_A <-> CreatinePhosphate_A + ADP_A
R480	0	0	0	4.08e-16	1.30002e-17	0	5.79756e-18	Creatine Metabolism	Glycine_N + Arginine_N -> Ornithine_N + Guanidinoacetate_N
R481	0	0	0	4.08e-16	1.30002e-17	0	5.79756e-18	Creatine Metabolism	Guanidinoacetate_N + S-adenosyl-L-methionine_N -> S-adenosyl-L-homocysteine_N + Creatine_N
R482	0	0	0	4.08e-16	1.30002e-17	0	5.79756e-18	Creatine Metabolism	Creatine_N + ATP_N <-> CreatinePhosphate_N + ADP_N
R483	0	0	0	0	6.06297e-17	0	6.66803e-17	Heme Metabolism	Glycine_A + Succinyl-CoA_A -> CO2_A + 5-amino-levulinate_A
R484	Removed by GIMME	0	Removed by GIMME	0	3.03148e-17	0	3.33401e-17	Heme Metabolism	2 5-amino-levulinate_A -> porphobilinogen_A
R485	0	0	0	0	7.57871e-18	0	8.33503e-18	Heme Metabolism	4 porphobilinogen_A -> 4 NH3_A + hydroxymethylbilane_A
R486	Removed by GIMME	0	0	0	7.57871e-18	0	8.33503e-18	Heme Metabolism	hydroxymethylbilane_A -> uroporphyrinogen_A
R487	0	0	0	0	7.57871e-18	0	8.33503e-18	Heme Metabolism	uroporphyrinogen_A -> 4 CO2_A + coproporphyrinogen_A
R488	Removed by GIMME	Removed by GIMME	Removed by GIMME	0	7.57871e-18	0	8.33503e-18	Heme Metabolism	coproporphyrinogen_A + O2_A -> protoporphyrinogen_A + 2 CO2_A
R489	Removed by GIMME	Removed by GIMME	0	Removed by GIMME	7.57871e-18	0	8.33503e-18	Heme Metabolism	protoporphyrinogen_A + 3 O2_A -> protoporphyrin_A + 3 H2O2_A
R490	0	0	0	0	7.57871e-18	0	8.33503e-18	Heme Metabolism	protoporphyrin_A -> protoheme_A
R491	0	0	0	0	7.57871e-18	0	8.33503e-18	Heme Metabolism	protoheme_A + 3 O2_A + FADH2_AM -> biliverdin_A + FAD_AM
R492	0	0	0	0	7.57871e-18	0	8.33503e-18	Heme Metabolism	biliverdin_A + NADPH_A -> bilirubin_A + NADP_A
R493	7.21839e-16	2.24426e-17	9.67819e-16	0	6.06294e-17	0	1.0836e-17	Heme Metabolism	Glycine_N + Succinyl-CoA_N -> CO2_N + 5-amino-levulinate_N
R494	3.6092e-16	1.12213e-17	4.8391e-16	0	3.03147e-17	0	5.41802e-18	Heme Metabolism	2 5-amino-levulinate_N -> porphobilinogen_N
R495	9.02299e-17	2.80532e-18	1.20977e-16	0	7.57867e-18	0	1.35451e-18	Heme Metabolism	4 porphobilinogen_N -> 4 NH3_N + hydroxymethylbilane_N
R496	9.02299e-17	2.80532e-18	1.20977e-16	0	7.57867e-18	0	1.35451e-18	Heme Metabolism	hydroxymethylbilane_N -> uroporphyrinogen_N
R497	9.02299e-17	2.80532e-18	1.20977e-16	0	7.57867e-18	0	1.35451e-18	Heme Metabolism	uroporphyrinogen_N -> 4 CO2_N + coproporphyrinogen_N
R498	9.02299e-17	2.80532e-18	1.20977e-16	0	7.57867e-18	0	1.35451e-18	Heme Metabolism	coproporphyrinogen_N + O2_N -> protoporphyrinogen_N + 2 CO2_N
R499	9.02299e-17	2.80532e-18	1.20977e-16	Removed by GIMME	7.57867e-18	0	1.35451e-18	Heme Metabolism	protoporphyrinogen_N + 3 O2_N -> protoporphyrin_N + 3 H2O2_N
R500	9.02299e-17	2.80532e-18	1.20977e-16	0	7.57867e-18	0	1.35451e-18	Heme Metabolism	protoporphyrin_N -> protoheme_N
R501	9.02299e-17	2.80532e-18	1.20977e-16	0	7.57867e-18	0	1.35451e-18	Heme Metabolism	protoheme_N + 3 O2_N + FADH2_NM -> biliverdin_N + FAD_NM
R502	9.02299e-17	2.80532e-18	1.20977e-16	0	7.57867e-18	0	1.35451e-18	Heme Metabolism	biliverdin_N + NADPH_N -> bilirubin_N + NADP_N
R503	0.000290447	0.000122804	0.000257846	0.000239871	0.000294584	0.000105503	5.01958e-05	Purine Nucleoside Metabolism	adenosine -> adenosine_A
R504	0.0510093	0.00010577	0.000127836	0.0577697	0.0526797	0.000105503	0.0129815	Purine Nucleoside Metabolism	adenosine_A + ATP_A -> AMP_A + ADP_A
R505	0.103665	0.114526	0.112499	0.1284	0.116084	0.0029276	0.0289356	Purine Nucleoside Metabolism	AMP_A + ATP_A -> 2 ADP_A
R506	0.100117	0.111591	0.108952	0.102243	0.0944237	0	0.0229906	Purine Nucleoside Metabolism	ATP_A -> AMP_A
R507	1.75844e-08	1.30942e-09	1.92147e-08	3.78e-10	2.63568e-10	0	1.84566e-10	Purine Nucleoside Metabolism	ADP_A -> AMP_A
R508	0.0508815	Removed by GIMME	Removed by GIMME	0.0575521	0.052574	0	0.0129815	Purine Nucleoside Metabolism	AMP_A -> adenosine_A
R509	0.101891	0.113059	0.110725	0.115322	0.105254	0	0.0259631	Purine Nucleoside Metabolism	ATP_A -> ADP_A
R510	0.000241468	0.000199787	0.000241468	0.000411	0.000199787	0.000199283	6.34341e-18	Purine Nucleoside Metabolism	guanosine -> guanosine_A
R511	0.000241468	0.000199787	0.000241468	0.0205	0.0189247	0.000199283	0.00459811	Purine Nucleoside Metabolism	guanosine_A <-> ribose-1-phosphate_A + guanine_A
R512	0.000241468	0.000199787	0.000241468	0.0205	0.0189247	0.000199283	0.00459811	Purine Nucleoside Metabolism	5-phospho-D-ribose-1-diphosphate_A + guanine_A -> GMP_A
R513	0.000241468	0.000199787	0.000241468	0.0205	0.0189247	0.000199283	0.00459811	Purine Nucleoside Metabolism	Ribose-5-phosphate_A + ATP_A -> AMP_A + 5-phospho-D-ribose-1-diphosphate_A
R514	0.000241468	0.000199787	0.000241468	0.0205	0.0189247	0.000199283	0.00459811	Purine Nucleoside Metabolism	ribose-1-phosphate_A -> Ribose-5-phosphate_A
R515	0.0764181	0.0847941	0.0830439	0.0864913	0.0789403	0	0.0194723	Purine Nucleoside Metabolism	GMP_A + ATP_A -> GDP_A + ADP_A
R516	0.0764181	0.0847941	0.0830439	0.0865	0.0789403	0	0.0194723	Purine Nucleoside Metabolism	GDP_A + ATP_A -> GTP_A + ADP_A
R517	0.0254727	0.0282647	0.0276813	0.0288	0.0263134	0	0.00649077	Purine Nucleoside Metabolism	GTP_A -> GDP_A
R518	Removed by GIMME	Removed by GIMME	Removed by GIMME	0.0201	0.0187249	0	0.00459811	Purine Nucleoside Metabolism	GMP_A -> guanosine_A
R519	0.0509454	0.0565294	0.0553626	0.0576609	0.0526268	0	0.0129815	Purine Nucleoside Metabolism	GTP_A -> GMP_A
R520	0.0254727	0.0282647	0.0276813	0.0288304	0.0263134	0	0.00649077	Purine Nucleoside Metabolism	GDP_A -> GMP_A
R521	0.000127836	0.00010577	0.000127836	0.000218	0.00010577	0.000105503	3.72863e-18	Pirimidine Nucleoside Metabolism	uridine -> uridine_A
R522	0.0254727	0.0282647	0.0276813	0.0288304	0.0263134	0	0.00649077	Pirimidine Nucleoside Metabolism	UTP_A -> UDP_A
R523	0.0764181	0.0847941	0.0830439	0.0864913	0.0789403	0	0.0194723	Pirimidine Nucleoside Metabolism	UDP_A + ATP_A -> UTP_A + ADP_A
R524	0.0254727	0.0282647	0.0276813	0.0288	0.0263134	0	0.00649077	Pirimidine Nucleoside Metabolism	UDP_A -> UMP_A
R525	0.0764181	0.0847941	0.0830439	0.0865	0.0789403	0	0.0194723	Pirimidine Nucleoside Metabolism	UMP_A + ATP_A -> UDP_A + ADP_A
R526	0.0509454	0.0565294	0.0553626	0.0577	0.0526268	0	0.0129815	Pirimidine Nucleoside Metabolism	UTP_A -> UMP_A
R527	0.0510093	0.0565823	0.0554265	0.0578	0.0526797	0.000105503	0.0129815	Pirimidine Nucleoside Metabolism	uridine_A + ATP_A -> UMP_A + ADP_A
R528	0	Removed by GIMME	Removed by GIMME	0	0	0	0	Pirimidine Nucleoside Metabolism	uridine_A -> ribose-1-phosphate_A + uracil_A
R529	0.0508815	0.0564765	0.0552987	0.0576	0.052574	0	0.0129815	Pirimidine Nucleoside Metabolism	UMP_A -> uridine_A
R530	0.00021306	0.000176283	0.00021306	0.000362615	0.000176283	0.000175838	4.58374e-17	Pirimidine Nucleoside Metabolism	cytidine -> cytidine_A
R531	Removed by GIMME	Removed by GIMME	Removed by GIMME	Removed by GIMME	Removed by GIMME	0	1.05346e-16	Pirimidine Nucleoside Metabolism	cytidine_A -> NH3_A + uridine_A
R532	0.0881193	0.0976048	0.0957065	0.100084	0.0909016	0.0051869	0.0225475	Pirimidine Nucleoside Metabolism	CMP_A + ATP_A -> CDP_A + ADP_A
R533	0.0137715	0.015454	0.0150187	0.0152373	0.0143521	0	0.00341558	Pirimidine Nucleoside Metabolism	CDP_A -> CMP_A
R534	0.0881193	0.0976048	0.0957065	0.100084	0.0909016	0.0051869	0.0225475	Pirimidine Nucleoside Metabolism	CDP_A + ATP_A -> CTP_A + ADP_A
R535	0.027543	0.0309079	0.0300374	0.0304745	0.0287042	0	0.00683116	Pirimidine Nucleoside Metabolism	CTP_A -> CMP_A
R536	0.0137715	0.015454	0.0150187	0.0152373	0.0143521	0	0.00341558	Pirimidine Nucleoside Metabolism	CTP_A -> CDP_A
R537	0.0508389	0.0564412	0.0552561	0.0574796	0.0525387	0	0.0129815	Pirimidine Nucleoside Metabolism	CMP_A -> cytidine_A
R538	0.0510519	0.0566175	0.0554691	0.0578422	0.052715	0.000175838	0.0129815	Pirimidine Nucleoside Metabolism	cytidine_A + ATP_A -> ADP_A + CMP_A
R539	0.00207976	7.92562e-05	0.00268614	0.000767017	0.00102602	6.73423e-06	0.000408001	Purine Nucleoside Metabolism	adenosine -> adenosine_N
R540	0.00664332	6.75126e-06	0.00268613	0.00505862	0.00463318	6.73423e-06	0.0411311	Purine Nucleoside Metabolism	adenosine_N + ATP_N -> AMP_N + ADP_N
R541	0.0124618	0.014026	0.0130603	0.0116382	0.0129454	0.0453578	0.090968	Purine Nucleoside Metabolism	AMP_N + ATP_N -> 2 ADP_N
R542	0.00995198	0.00934679	0.00994414	0.00403345	0.00353552	0.0406783	0.0688045	Purine Nucleoside Metabolism	ATP_N -> AMP_N
R543	2.47822e-08	8.2133e-10	2.03497e-08	1.3e-09	1.09955e-09	0	4.95068e-11	Purine Nucleoside Metabolism	ADP_N -> AMP_N
R544	0.00456357	Removed by GIMME	Removed by GIMME	0.00277723	0.0036073	0	0.0387551	Purine Nucleoside Metabolism	AMP_N -> adenosine_N
R545	0.0112069	0.0116864	0.0115022	0.00783584	0.00824048	0	0.0798863	Purine Nucleoside Metabolism	ATP_N -> ADP_N
R546	1.54129e-05	1.27524e-05	1.54129e-05	2.62e-05	1.27524e-05	1.27202e-05	4.6573e-18	Purine Nucleoside Metabolism	guanosine -> guanosine_N
R547	1.54129e-05	1.27524e-05	1.54129e-05	0.000811941	0.000709767	1.27202e-05	0.0137609	Purine Nucleoside Metabolism	guanosine_N <-> ribose-1-phosphate_N + guanine_N
R548	1.54129e-05	1.27524e-05	1.54129e-05	0.000811941	0.000709767	1.27202e-05	0.0137609	Purine Nucleoside Metabolism	5-phospho-D-ribose-1-diphosphate_N + guanine_N -> GMP_N
R549	1.54129e-05	1.27524e-05	1.54129e-05	0.000811941	0.000709767	1.27202e-05	0.0137609	Purine Nucleoside Metabolism	Ribose-5-phosphate_N + ATP_N -> AMP_N + 5-phospho-D-ribose-1-diphosphate_N
R550	1.54129e-05	1.27524e-05	1.54129e-05	0.000811941	0.000709767	1.27202e-05	0.0137609	Purine Nucleoside Metabolism	ribose-1-phosphate_N -> Ribose-5-phosphate_N
R551	0.00840517	0.00876481	0.00862668	0.00587688	0.00599664	0	0.0599147	Purine Nucleoside Metabolism	GMP_N + ATP_N -> GDP_N + ADP_N
R552	0.00840517	0.00876481	0.00862668	0.00587688	0.00673155	0	0.0599147	Purine Nucleoside Metabolism	GDP_N + ATP_N -> GTP_N + ADP_N
R553	0.00280173	0.0029216	0.00287557	0.00195896	0.00150894	0	0.0199716	Purine Nucleoside Metabolism	GTP_N -> GDP_N
R554	Removed by GIMME	Removed by GIMME	Removed by GIMME	0.000785709	0.000697014	0	0.0137609	Purine Nucleoside Metabolism	GMP_N -> guanosine_N
R555	0.00560344	0.0058432	0.00575112	0.00392	0.00375279	0	0.0399431	Purine Nucleoside Metabolism	GTP_N -> GMP_N
R556	0.00280173	0.0029216	0.00287557	0.00195896	0.00224385	0	0.0199716	Purine Nucleoside Metabolism	GDP_N -> GMP_N
R557	8.15974e-06	6.75126e-06	8.15975e-06	1.39e-05	6.75126e-06	6.73423e-06	5.01412e-18	Pirimidine Nucleoside Metabolism	uridine -> uridine_N
R558	0.00280173	0.0029216	0.00287557	0.00195896	0.00206012	0	0.0199716	Pirimidine Nucleoside Metabolism	UTP_N -> UDP_N
R559	0.00840517	0.00876481	0.00862668	0.00587688	0.00618036	0	0.0599147	Pirimidine Nucleoside Metabolism	UDP_N + ATP_N -> UTP_N + ADP_N
R560	0.00280173	0.0029216	0.00287557	0.00195896	0.00206012	0	0.0199716	Pirimidine Nucleoside Metabolism	UDP_N -> UMP_N
R561	0.00840517	0.00876481	0.00862668	0.00587688	0.00618036	0	0.0599147	Pirimidine Nucleoside Metabolism	UMP_N + ATP_N -> UDP_N + ADP_N
R562	0.00560344	0.0058432	0.00575112	0.00391792	0.00412024	0	0.0399431	Pirimidine Nucleoside Metabolism	UTP_N -> UMP_N
R563	0.00560753	0.00584658	0.0057552	0.00392486	0.00412362	6.73423e-06	0.0399431	Pirimidine Nucleoside Metabolism	uridine_N + ATP_N -> UMP_N + ADP_N
R564	0	Removed by GIMME	Removed by GIMME	0	0	0	0	Pirimidine Nucleoside Metabolism	uridine_N -> ribose-1-phosphate_N + uracil_N
R565	0.00559937	0.00583983	0.00574704	0.00391098	0.00411687	0	0.0399431	Pirimidine Nucleoside Metabolism	UMP_N -> uridine_N
R566	1.35996e-05	1.12521e-05	1.35996e-05	2.31e-05	1.12521e-05	1.12237e-05	1.01502e-17	Pirimidine Nucleoside Metabolism	cytidine -> cytidine_N
R567	1.50622e-11	8.05634e-13	1.19585e-11	2.46e-12	Removed by GIMME	0	9.90867e-18	Pirimidine Nucleoside Metabolism	cytidine_N -> NH3_N + uridine_N
R568	0.00966388	0.0100689	0.00991754	0.00679621	0.00710961	0.000331079	0.0686082	Pirimidine Nucleoside Metabolism	CMP_N + ATP_N -> CDP_N + ADP_N
R569	0.00154302	0.00161747	0.00158472	0.00103963	0.00113088	0	0.0112781	Pirimidine Nucleoside Metabolism	CDP_N -> CMP_N
R570	0.00966388	0.0100689	0.00991754	0.00679621	0.00710961	0.000331079	0.0686082	Pirimidine Nucleoside Metabolism	CDP_N + ATP_N -> CTP_N + ADP_N
R571	0.00308601	0.00323493	0.00316941	0.00207926	0.00226175	0	0.0225561	Pirimidine Nucleoside Metabolism	CTP_N -> CMP_N
R572	0.00154302	0.00161747	0.00158472	0.00103963	0.00113088	0	0.0112781	Pirimidine Nucleoside Metabolism	CTP_N -> CDP_N
R573	0.0112069	0.0116864	0.0115022	0.00783584	0.00824049	0	0.0399431	Pirimidine Nucleoside Metabolism	CMP_N -> cytidine_N
R574	0.0112205	0.0116977	0.0115158	0.00785899	0.00825174	1.12237e-05	0.0399431	Pirimidine Nucleoside Metabolism	cytidine_N + ATP_N -> ADP_N + CMP_N
R575	0	0	0	0	0	0	0	Exchange	EXT -> Glycogen
R576	1.58431	1.58972	1.58228	1.42174	1.592	1.55196	0.0110937	Exchange	Lactate_A -> EXT
R577	0.0934099	0.10138	0.0934099	0.091971	0.100869	0.102124	4.22136e-18	Exchange	Lactate_N -> EXT
R578	0.265469	0.250711	0.271586	0.352809	0.249309	0.321876	0.115752	Exchange	CO2_A -> EXT
R579	0.0238484	0.0260253	0.0244548	0.0242674	0.0231305	0.02028	0.26856	Exchange	CO2_N -> EXT
R580	0	0	0	0	0	0	-6.82121e-15	Exchange	Glutamine_A -> EXT
R581	0	0	0	0	0	0	0.004152	Exchange	Dopamine_N -> EXT
R582	0	0	0	0	0	0	1.39436e-13	Exchange	Norepinephrine_N -> EXT
R583	0	0	0	0	0	0	1.39485e-13	Exchange	Epinephrine_N -> EXT
R584	0	0	0	0	0	0	4.2212e-18	Exchange	Norepinephrine_A -> EXT
R585	0	0	0	0	0	0	0.001968	Exchange	Seratonin_N -> EXT
R586	0	0	0	0	0	0	1.2664e-17	Exchange	Melatonin_N -> EXT
R587	0	0	0	0	0	0	6.33201e-18	Exchange	Acetylcholine_N -> EXT
R588	1.71846e-17	3.41524e-18	2.30393e-17	4.45e-18	9.21572e-18	3.41524e-18	3.71081e-17	Exchange	Lipid_N -> EXT
R589	9.54098e-18	3.46945e-18	1.30104e-17	3.47e-18	9.54098e-18	0	0.00240662	Exchange	Lipid_A -> EXT
R590	0.000680481	0.00056302	0.000680481	0.00116	0.00056302	0.0005616	0.000260613	Exchange	EXT -> Linoleate_A
R591	0.00129152	0.00106859	0.00129152	0.0022	0.00106859	0.00106589	0.000494633	Exchange	EXT -> Linolenate_A
R592	9.01108e-05	7.45563e-05	9.01108e-05	0.000153	7.45563e-05	7.43683e-05	1.20685e-17	Exchange	EXT -> Choline_N
R593	0.00141174	0.00116805	0.00141174	0.0024	0.00116805	0.0011651	0.000575183	Exchange	EXT -> Choline_A
R594	2.37883e-16	1.94711e-17	3.01762e-16	0.00776	1.47314e-17	0	0.00108	Exchange	EXT -> Cystine_A
R595	4.54102e-16	1.35672e-17	6.29375e-16	0.0155	7.92277e-17	0	0.00216	Exchange	ReducedGlutathione_N -> EXT
R596	0.80088	0.80088	0.80088	0.801	0.80088	0.80088	0.0384	Exchange	EXT -> Glucose_A
R597	0.05112	0.05112	0.05112	0.0511	0.05112	0.05112	0.0384	Exchange	EXT -> Glucose_N
R598	0.25568	0.25568	0.25568	0.256	0.25568	0.25568	0.1272	Exchange	EXT -> O2_A
R599	0.01632	0.01632	0.01632	0.0163	0.01632	0.01632	0.2952	Exchange	EXT -> O2_N
R600	0.008	0.008	0.008	0.008	0.008	0.000305856	0.00348	Exchange	EXT -> Leucine_A
R601	0.0001853	0.000153315	0.0001853	0.000315	0.000153315	0.000152928	0.00096	Exchange	EXT -> Isoleucine_A
R602	0.00022399	0.000185326	0.00022399	0.000381	0.000185326	0.000184858	0.000432	Exchange	EXT -> Valine_A
R603	0.0001853	0.000153315	0.0001853	0.000315	0.000153315	0.000152928	0.000984	Exchange	EXT -> Tyrosine_N
R604	0	0	0	0	0	0	0.001968	Exchange	EXT -> Tryptophan_N
R605	0.000158829	0.000131413	0.000158829	0.00027	0.000131413	0.000131081	0.002472	Exchange	EXT -> Lysine_N
R606	0.000264715	0.000219021	0.000264715	0.000451	0.000219021	0.000218469	0.003168	Exchange	EXT -> Phenylalanine_N
R607	-0.14886	-0.144912	-0.14886	-0.0756	-0.141897	-0.137272	0.00084	Exchange	EXT <-> NH3_A
R608	0	0	0	0	0	0	0	Exchange	EXT -> BHB
R609	0	0	0	0	0	0	0	Exchange	EXT -> Acetoacetate
R610	0.000250461	0.000207228	0.000250461	0.000426	0.000207228	0.000206705	0.00048	Exchange	EXT -> Arginine_A
R611	0.000132357	0.000109511	0.000132357	0.000225	0.000109511	0.000109234	0.000744	Exchange	EXT -> Ornithine
R612	0	0	0	4.08e-16	1.30002e-17	0	5.79756e-18	Exchange	CreatinePhosphate_N -> EXT
R613	0	0	0	2.31e-16	1.31997e-17	0	5.96216e-18	Exchange	CreatinePhosphate_A -> EXT
R614	0.000197518	0.000163423	0.000197518	0.000336	0.000163423	0.000163011	0.0006	Exchange	EXT -> Histidine_N
R615	0.00217747	8.76085e-05	0.00278386	0.000933	0.00110673	8.73875e-05	0.000408	Exchange	EXT -> methionine
R616	0.08	0.08	0.08	0.08	0.08	0.08	X	Exchange	EXT -> Glutamine
R617	0.000162611	1.70344e-05	0.00013001	2.23e-05	0.000188815	0	5.01958e-05	Exchange	adenosine_A -> EXT
R618	1.52721e-08	7.2505e-05	1.21837e-08	2.31e-08	1.43699e-07	0	1.3824e-09	Exchange	adenosine_N -> EXT
R619	0	0	0	0	0	0	1.18147e-18	Exchange	2-oxobutanoate_N -> EXT
R620	1.44368e-16	2.24426e-18	1.93562e-16	0.00934	7.3115e-18	2.01747e-05	5.49286e-12	Exchange	EXT -> tetrahydrofolate_N
R621	-3.16587e-16	2.1684e-18	1.82146e-16	7.72e-17	-2.9924e-16	0	9.45215e-18	Exchange	EXT -> tetrahydrofolate_A
R622	0.000131961	0.000109183	0.000131961	0.00022459	0.000109183	0.000108908	5.05391e-05	Exchange	EXT -> myo-inositol
R623	0	0	0	0	7.57871e-18	0	8.33503e-18	Exchange	bilirubin_A -> EXT
R624	9.02299e-17	2.80532e-18	1.20977e-16	0	7.57867e-18	0	1.35451e-18	Exchange	bilirubin_N -> EXT
R625	0.008	0.008	0.008	0.008	0.008	0.008	0.000192	Exchange	EXT -> threonine
R626	0.00237021	0.00020206	0.00294399	0.00100689	0.0013206	0.000112237	0.000458197	Exchange	EXT -> adenosine
R627	0.000256881	0.00021254	0.000256881	0.000437195	0.00021254	0.000212004	1.10007e-17	Exchange	EXT -> guanosine
R628	0.000135996	0.000112521	0.000135996	0.000231456	0.000112521	0.000112237	8.74275e-18	Exchange	EXT -> uridine
R629	0.00022666	0.000187535	0.00022666	0.00038576	0.000187535	0.000187062	5.59876e-17	Exchange	EXT -> cytidine
R630	0	0	0	0	0	0	2.28987e-17	Exchange	Urea_N -> EXT
R631	0	0	0	0	0	0	0.00048	Exchange	Urea_A -> EXT
R632	0.00207159	0	0.00267797	0.000753106	0.00101912	0	0.000408	Exchange	S-methyl-5-thioadenosine_N -> EXT
R633	1.44362e-16	0.00431667	1.93584e-16	0.00380579	0.00431667	0.00431789	1.70277e-18	Exchange	Asparagine_N -> EXT
R634	0	0	0	0	0	0	0.0006	Exchange	methylhistamine_N -> EXT
E1	0.00103035	0.000852498	0.00103035	0.00175359	0.000852498	0.000850348	X	pseudo biomass reaction	0.94 Alanine_A + 0.06 Alanine_N -> Alanine_WM
E2	0.00158422	0.00131076	0.00158422	0.0027	0.00131076	0.00130745	X	pseudo biomass reaction	0.94 Aspartate_A + 0.06 Aspartate_N -> Aspartate_WM
E3	0.00620655	0.0051352	0.00620655	0.0106	0.0051352	0.00512225	X	pseudo biomass reaction	0.94 Glutamine_A + 0.06 Glutamine_N -> Glutamine_WM
E4	0.00528208	0.00437031	0.00528208	0.00898976	0.00437031	0.00435929	X	pseudo biomass reaction	0.94 Glutamate_A + 0.06 Glutamate_N -> Glutamate_WM
E5	0.00149259	0.00123494	0.00149259	0.00254028	0.00123494	0.00123183	X	pseudo biomass reaction	0.94 Glycine_A + 0.06 Glycine_N -> Glycine_WM
E6	0.00179599	0.00148597	0.00179599	0.00305666	0.00148597	0.00148223	X	pseudo biomass reaction	0.94 Serine_A + 0.06 Serine_N -> Serine_WM
E7	0.000105886	8.76085e-05	0.000105886	0.000180211	8.76085e-05	8.73875e-05	X	pseudo biomass reaction	0.94 methionine_A + 0.06 methionine_N -> methionine_WM
E8	0.00022399	0.000185326	0.00022399	0.000381216	0.000185326	0.000184858	X	pseudo biomass reaction	0.94 Valine_A + 0.06 Valine_N -> Valine_WM
E9	0.000370601	0.00030663	0.000370601	0.000630739	0.00030663	0.000305856	X	pseudo biomass reaction	0.94 Leucine_A + 0.06 Leucine_N -> Leucine_WM
E10	0.0001853	0.000153315	0.0001853	0.000315369	0.000153315	0.000152928	X	pseudo biomass reaction	0.94 Isoleucine_A + 0.06 Isoleucine_N -> Isoleucine_WM
E11	0.00022399	0.000185326	0.00022399	0.000381216	0.000185326	0.000184858	X	pseudo biomass reaction	0.94 GABA_A + 0.06 GABA_N -> GABA_WM
E12	0.000462233	0.000382445	0.000462233	0.000786691	0.000382445	0.00038148	X	pseudo biomass reaction	0.94 threonine_A + 0.06 threonine_N -> threonine_WM
E13	0.000250461	0.000207228	0.000250461	0.000426268	0.000207228	0.000206705	X	pseudo biomass reaction	0.94 Arginine_A + 0.06 Arginine_N -> Arginine_WM
E14	0.000132357	0.000109511	0.000132357	0.000225264	0.000109511	0.000109234	X	pseudo biomass reaction	0.94 Ornithine_A + 0.06 Ornithine_N -> Ornithine_WM
E15	0.0203627	0.0168478	0.0203627	0.034656	0.0168478	0.0168053	X	pseudo biomass reaction, protein reaction	0.0506 Alanine_WM + 0.0052 methionine_WM + 0.0110 Valine_WM + 0.0182 Leucine_WM + 0.0091 Isoleucine_WM + 0.3048 Glutamine_WM + 0.2594 Glutamate_WM + 0.0110 GABA_WM + 0.0733 Glycine_WM + 0.0882 Serine_WM + 0.0227 threonine_WM + 0.0130 Phenylalanine_N + 0.0091 Tyrosine_N + 0.0778 Aspartate_WM + 0.0104 Asparagine_N + 0.0078 Lysine_N + 0.0123 Arginine_WM + 0.0065 Ornithine_WM + 0.0097 Histidine_N -> …
E16	0.00022666	0.000187535	0.00022666	0.00038576	0.000187535	0.000187062	X	pseudo biomass reaction	0.94 CMP_A + 0.06 CMP_N -> cmp_WM
E17	0.000256881	0.00021254	0.000256881	0.000437195	0.00021254	0.000212004	X	pseudo biomass reaction	0.94 GMP_A + 0.06 GMP_N -> gmp_WM
E18	0.000135996	0.000112521	0.000135996	0.000231456	0.000112521	0.000112237	X	pseudo biomass reaction	0.94 UMP_A + 0.06 UMP_N -> ump_WM
E19	0.000135996	0.000112521	0.000135996	0.000231456	0.000112521	0.000112237	X	pseudo biomass reaction	0.94 AMP_A + 0.06 AMP_N -> amp_WM
E20	0.000755533	0.000625117	0.000755533	0.00128587	0.000625117	0.00062354	X	pseudo biomass reaction, RNA reaction	0.3 cmp_WM + 0.34 gmp_WM + 0.18 ump_WM + 0.18 amp_WM -> RNA
E21	0.00628387	0.00519918	0.00628387	0.0106947	0.00519918	0.00518607	X	pseudo biomass reaction	0.94 Lipid_A + 0.06 Lipid_N -> lipid_WM
E22	0.166203	0.137514	0.166203	0.282867	0.137514	0.137167	X	pseudo biomass reaction	0.94 ATP_A + 0.06 ATP_N -> ATP
E23	-0.166203	-0.137514	-0.166203	-0.282867	-0.137514	-0.137167	X	pseudo biomass reaction	0.94 ADP_A + 0.06 ADP_N <-> ADP
E24	0.00692514	0.00572976	0.00692514	0.0117861	0.00572976	0.00571531	X	pseudo biomass reaction, biomass reaction	2.9404 protein + 0.9074 lipid_WM + 0.1091 RNA + 24 ATP -> biomass + 24 ADP
E25	0.00692514	0.00572976	0.00692514	0.0117861	0.00572976	0.00571531	X	pseudo biomass reaction	biomass -> EXT
				* the GBM metabolic model obtained using the same transcriptome dataset (GSE13041) but different microarray platform (GPL570) with GBM subtypes
				** the GBM metabolic model obtained using different transcriptome dataset (GSE13276) but the same microarray platform (GPL96) with GBM subtypes

## Sheet: Model constraints
Constraints used in GBM metabolic models
Reaction Name	Reaction	lb	ub
R95	Glutamine_A -> Glutamine_N	0	0
R580	Glutamine_A -> EXT	0	0
R575	EXT -> Glycogen	0	0
R608	EXT -> BHB	0	0
R609	EXT -> Acetoacetate	0	0
R607	EXT <-> NH3_A	-1000	1000
R596	EXT -> Glucose_A	0.80088	0.80088
R597	EXT -> Glucose_N	0.05112	0.05112		Total glucose uptake rate: 0.852
R598	EXT -> O2_A	0.25568	0.25568
R599	EXT -> O2_N	0.01632	0.01632		Total oxygen uptake rate: 0.272
R616	EXT -> Glutamine	0.08	0.08
R98	Glutamine -> Glutamine_N	0.0048	0.0048
R99	Glutamine -> Glutamine_A	0.0752	0.0752		Total glutamine uptake rate: 0.080
R594	EXT -> Cystine_A	0	0.008
R600	EXT -> Leucine_A	0	0.008
R601	EXT -> Isoleucine_A	0	0.008
R602	EXT -> Valine_A	0	0.008
R603	EXT -> Tyrosine_N	0	0.008
R604	EXT -> Tryptophan_N	0	0.008
R605	EXT -> Lysine_N	0	0.008
R606	EXT -> Phenylalanine_N	0	0.008
R610	EXT -> Arginine_A	0	0.008
R611	EXT -> Ornithine	0	0.008
R614	EXT -> Histidine_N	0	0.008
R615	EXT -> methionine	0	0.008
R625	EXT -> threonine	0	0.008

## Sheet: grRule
Reaction Name	GPR rules	Associated Metabolic Pathway	Localization	Reaction	EC number	Source
R1	GCK | HK1 | HK2 | HK3 | HKDC1	Glycolysis	Astrocyte	Glucose_A + ATP_A -> Glucose-6-phosphate_A + ADP_A	EC-2.7.1.2 | EC-2.7.1.1	iMS570 (Sertbaş et al. 2014)
R2	GPI	Glycolysis	Astrocyte	Glucose-6-phosphate_A <-> Fructose-6-phosphate_A	EC-5.3.1.9	iMS570 (Sertbaş et al. 2014)
R3	PFKL | PFKM | PFKP	Glycolysis	Astrocyte	Fructose-6-phosphate_A + ATP_A -> Fructose-1-6-biphosphate_A + ADP_A	EC-2.7.1.11	iMS570 (Sertbaş et al. 2014)
R4	ALDOA | ALDOB	Glycolysis	Astrocyte	Fructose-1-6-biphosphate_A <-> Glyceraldehyde-3-phosphate_A + Dihydroxyacetone-phosphate_A	EC-4.1.2.13	iMS570 (Sertbaş et al. 2014)
R5	TPI1	Glycolysis	Astrocyte	Dihydroxyacetone-phosphate_A <-> Glyceraldehyde-3-phosphate_A	EC-5.3.1.1	iMS570 (Sertbaş et al. 2014)
R6	GAPDH | GAPDHS	Glycolysis	Astrocyte	Glyceraldehyde-3-phosphate_A + NAD_A <-> 1-3-biphosphoglycerate_A + NADH_A	EC-1.2.1.12	iMS570 (Sertbaş et al. 2014)
R7	PGK1 | PGK2	Glycolysis	Astrocyte	1-3-biphosphoglycerate_A + ADP_A <-> 3-phosphoglycerate_A + ATP_A	EC-2.7.2.3	iMS570 (Sertbaş et al. 2014)
R8	BPGM | PGAM1 | PGAM2 | VCAN	Glycolysis	Astrocyte	3-phosphoglycerate_A <-> 2-phosphoglycerate_A	EC-5.4.2.1	iMS570 (Sertbaş et al. 2014)
R9	ENO1 | ENO2 | ENO3	Glycolysis	Astrocyte	2-phosphoglycerate_A <-> Phosphoenol-pyruvate_A	EC-4.2.1.11	iMS570 (Sertbaş et al. 2014)
R10	PKLR | PKM2	Glycolysis	Astrocyte	Phosphoenol-pyruvate_A + ADP_A -> Pyruvate_A + ATP_A	EC-2.7.1.40	iMS570 (Sertbaş et al. 2014)
R11	LDHA | LDHAL6A | LDHAL6B | LDHB | LDHC	Glycolysis	Astrocyte	Pyruvate_A + NADH_A <-> Lactate_A + NAD_A	EC-1.1.1.27	iMS570 (Sertbaş et al. 2014)
R12	PC	Glycolysis	Astrocyte	Pyruvate_A + ATP_A + Bicarbonate_A -> Oxoloacetate_A + ADP_A	EC-6.4.1.1	iMS570 (Sertbaş et al. 2014)
R13	(DLAT & DLD & PDHA1 & PDHB) | PDHX	Glycolysis	Astrocyte	Pyruvate_A + NAD_AM -> Acetyl-CoA_A + CO2_A + NADH_AM	EC-1.2.1	iMS570 (Sertbaş et al. 2014)
R14	PCK1 | PCK2	Glycolysis	Astrocyte	Oxoloacetate_A + GTP_A -> Phosphoenol-pyruvate_A + CO2_A + GDP_A	EC-4.1.1.32	iMS570 (Sertbaş et al. 2014)
R15	BPGM | PGAM1 | PGAM2	Glycolysis	Astrocyte	2-3-Disphospho-D-glycerate_A -> 3-phosphoglycerate_A	EC-3.1.3.13	iMS570 (Sertbaş et al. 2014)
R16	BPGM | PGAM1 | PGAM2	Glycolysis	Astrocyte	1-3-biphosphoglycerate_A <-> 2-3-Disphospho-D-glycerate_A	EC-5.4.2.4	iMS570 (Sertbaş et al. 2014)
R17	G6PD	Pentose Phosphate Pathway	Astrocyte	Glucose-6-phosphate_A + NADP_A <-> 6-phosphoglucone_A + NADPH_A	EC-1.1.1.49	iMS570 (Sertbaş et al. 2014)
R18	H6PD | PGLS	Pentose Phosphate Pathway	Astrocyte	6-phosphoglucone_A -> 6-phosphogluconate_A	EC-3.1.1.31	iMS570 (Sertbaş et al. 2014)
R19		Pentose Phosphate Pathway	Astrocyte	6-phosphogluconate_A + NADP_A -> Ribulose-5-phosphate_A + NADPH_A + CO2_A	EC-1.1.1.44	iMS570 (Sertbaş et al. 2014)
R20	RPE	Pentose Phosphate Pathway	Astrocyte	Ribulose-5-phosphate_A <-> Xylulose-5-phosphate_A	EC-5.1.3.1	iMS570 (Sertbaş et al. 2014)
R21	RPIA	Pentose Phosphate Pathway	Astrocyte	Ribulose-5-phosphate_A <-> Ribose-5-phosphate_A	EC-5.3.1.6	iMS570 (Sertbaş et al. 2014)
R22	TKT | TKTL1 | TKTL2	Pentose Phosphate Pathway	Astrocyte	Ribose-5-phosphate_A + Xylulose-5-phosphate_A <-> Sedoheptulose-7-phosphate_A + Glyceraldehyde-3-phosphate_A	EC-2.2.1.1	iMS570 (Sertbaş et al. 2014)
R23	TALDO1	Pentose Phosphate Pathway	Astrocyte	Sedoheptulose-7-phosphate_A + Glyceraldehyde-3-phosphate_A <-> Fructose-6-phosphate_A + Erythrose-4-phosphate_A	EC-2.2.1.2	iMS570 (Sertbaş et al. 2014)
R24	TKT | TKTL1 | TKTL2	Pentose Phosphate Pathway	Astrocyte	Xylulose-5-phosphate_A + Erythrose-4-phosphate_A <-> Fructose-6-phosphate_A + Glyceraldehyde-3-phosphate_A	EC-2.2.1.1	iMS570 (Sertbaş et al. 2014)
R25	CS | SLC35G3	TCA Cycle	Astrocyte	Oxoloacetate_A + Acetyl-CoA_A -> Citrate_A	EC-2.3.3.1	iMS570 (Sertbaş et al. 2014)
R26	ACO1 | ACO2	TCA Cycle	Astrocyte	Citrate_A <-> Cis_aconitate_A	EC-4.2.1.3	iMS570 (Sertbaş et al. 2014)
R27	ACO1 | ACO2	TCA Cycle	Astrocyte	Cis_aconitate_A <-> Isocitrate_A	EC-4.2.1.3	iMS570 (Sertbaş et al. 2014)
R28	ACLY	TCA Cycle	Astrocyte	ATP_A + Citrate_A -> Oxoloacetate_A + Acetyl-CoA_A + ADP_A	EC-2.3.3.8	iMS570 (Sertbaş et al. 2014)
R29	CLYBL	TCA Cycle	Astrocyte	Citrate_A <-> Oxoloacetate_A + Acetate_A	EC-4.1.3.6	iMS570 (Sertbaş et al. 2014)
R30	IDH3A & IDH3B & IDH3G	TCA Cycle	Astrocyte	Isocitrate_A + NAD_AM -> alpha-ketoglutarate_A + NADH_AM + CO2_A	EC-1.1.1.41	iMS570 (Sertbaş et al. 2014)
R31	IDH1 | IDH2	TCA Cycle	Astrocyte	Isocitrate_A + NADP_A -> alpha-ketoglutarate_A + NADPH_A + CO2_A	EC-1.1.1.42	iMS570 (Sertbaş et al. 2014)
R32	IDH1 | IDH2	TCA Cycle	Astrocyte	Isocitrate_A + NADP_AM -> alpha-ketoglutarate_A + NADPH_AM + CO2_A	EC-1.1.1.42	iMS570 (Sertbaş et al. 2014)
R33	OGDHL | DHTKD1 | (OGDH & DLST & DLD)	TCA Cycle	Astrocyte	alpha-ketoglutarate_A + NAD_AM -> Succinyl-CoA_A + NADH_AM + CO2_A		iMS570 (Sertbaş et al. 2014)
R34	SUCLA2 & SUCLG1	TCA Cycle	Astrocyte	Succinyl-CoA_A + ADP_A <-> Succinate_A + ATP_A	EC-6.2.1.5	iMS570 (Sertbaş et al. 2014)
R35	(SDHC & SDHB & SDHA) | PGL2 | HSSUCCDH	TCA Cycle	Astrocyte	Succinate_A + FAD_AM <-> Fumarate_A + FADH2_AM	EC-1.3.99.1	iMS570 (Sertbaş et al. 2014)
R36	FH	TCA Cycle	Astrocyte	Fumarate_A <-> Malate_A	EC-4.2.1.2	iMS570 (Sertbaş et al. 2014)
R37	MDH1 | MDH2	TCA Cycle	Astrocyte	Malate_A + NAD_AM -> Oxoloacetate_A + NADH_AM	EC-1.1.1.37	iMS570 (Sertbaş et al. 2014)
R38	MDH1 | MDH2	TCA Cycle	Astrocyte	Malate_A + NAD_A -> Oxoloacetate_A + NADH_A	EC-1.1.1.37	iMS570 (Sertbaş et al. 2014)
R39	ME1 | ME2 | ME3	TCA Cycle	Astrocyte	Malate_A + NADP_A -> Pyruvate_A + NADPH_A + CO2_A	EC-1.1.1.40	iMS570 (Sertbaş et al. 2014)
R40	NNT	TCA Cycle	Astrocyte	NADP_AM + NADH_AM -> NADPH_AM + NAD_AM	EC-1.6.1.2	iMS570 (Sertbaş et al. 2014)
R41	MT-ND1 | MT-ND2 | MT-ND3 | MT-ND4 | MT-ND4L | MT-ND5 | MT-ND6 | NDUFA1 | NDUFA10 | NDUFA11 | NDUFA12 | NDUFA13 | NDUFA2 | NDUFA3 | NDUFA4 | NDUFA5 | NDUFA6 | NDUFA7 | NDUFA8 | NDUFA9 | NDUFAF1 | NDUFAF2 | NDUFAF3 | NDUFAF4 | NDUFB1 | NDUFB10 | NDUFB11 | NDUFB2 | NDUFB3 | NDUFB4 | NDUFB5 | NDUFB6 | NDUFB7 | NDUFB8 | NDUFB9 | NDUFC1 | NDUFC2 | NDUFS1 | NDUFS2 | NDUFS3 | NDUFS7 | NDUFS8 | NDUFV1 | N…	Oxidative Phosphorylation and ATPase	Astrocyte	NADH_AM + Ubiquinone_A -> NAD_AM + Ubiquinol_A + 4 Hc_A	EC-1.6.5.3	iMS570 (Sertbaş et al. 2014)
R42	CYC1 | MT-CYB | UQCR | UQCR10 | UQCRB | UQCRC1 | UQCRC2 | UQCRFS1 | UQCRFS1P1 | UQCRH | UQCRQ	Oxidative Phosphorylation and ATPase	Astrocyte	Ubiquinol_A + CytCox_A -> Ubiquinone_A + CytCred_A + 4 Hc_A	EC-1.10.2.2	iMS570 (Sertbaş et al. 2014)
R43	COX4I1 | COX4I2 | COX5A | COX5B | COX6A1 | COX6A2 | COX6B1 | COX6B2 | COX6C | COX7A1 | COX7A2 | COX7A2L | COX7AP2 | COX7B | COX7B2 | COX7C | COX8A |MT-CO1 | MT-CO2 | MT-CO3	Oxidative Phosphorylation and ATPase	Astrocyte	CytCred_A + 0.5 O2_A -> CytCox_A + 2 Hc_A	EC-1.9.3.1	iMS570 (Sertbaş et al. 2014)
R44	ETFDH	Oxidative Phosphorylation and ATPase	Astrocyte	FADH2_AM + Ubiquinone_A -> FAD_AM + Ubiquinol_A	EC-1.5.5.1	iMS570 (Sertbaş et al. 2014)
R45	ATP5A1 | ATP5B | ATP5C1 | ATP5D | ATP5E | ATP5EP2 | ATP5F1 | ATP5H | ATP5I | ATP5J2 | ATP5L | ATP5L2 | ATP5S | MT-ATP6 | MT-ATP8	Oxidative Phosphorylation and ATPase	Astrocyte	ADP_A + 4 Hc_A -> ATP_A	EC-3.6.3.14	iMS570 (Sertbaş et al. 2014)
R46	GCK | HK1 | HK2 | HK3 | HKDC1	Glycolysis	Neuron	Glucose_N + ATP_N -> Glucose-6-phosphate_N + ADP_N	EC-2.7.1.2 | EC-2.7.1.1	iMS570 (Sertbaş et al. 2014)
R47	GPI	Glycolysis	Neuron	Glucose-6-phosphate_N <-> Fructose-6-phosphate_N	EC-5.3.1.9	iMS570 (Sertbaş et al. 2014)
R48	PFKL | PFKM | PFKP	Glycolysis	Neuron	Fructose-6-phosphate_N + ATP_N -> Fructose-1-6-biphosphate_N + ADP_N	EC-2.7.1.11	iMS570 (Sertbaş et al. 2014)
R49	ALDOA | ALDOB	Glycolysis	Neuron	Fructose-1-6-biphosphate_N <-> Glyceraldehyde-3-phosphate_N + Dihydroxyacetone-phosphate_N	EC-4.1.2.13	iMS570 (Sertbaş et al. 2014)
R50	TPI1	Glycolysis	Neuron	Dihydroxyacetone-phosphate_N <-> Glyceraldehyde-3-phosphate_N	EC-5.3.1.1	iMS570 (Sertbaş et al. 2014)
R51	GAPDH | GAPDHS	Glycolysis	Neuron	Glyceraldehyde-3-phosphate_N + NAD_N <-> 1-3-biphosphoglycerate_N + NADH_N	EC-1.2.1.12	iMS570 (Sertbaş et al. 2014)
R52	PGK1 | PGK2	Glycolysis	Neuron	1-3-biphosphoglycerate_N + ADP_N <-> 3-phosphoglycerate_N + ATP_N	EC-2.7.2.3	iMS570 (Sertbaş et al. 2014)
R53	BPGM | PGAM1 | PGAM2 | VCAN	Glycolysis	Neuron	3-phosphoglycerate_N <-> 2-phosphoglycerate_N	EC-5.4.2.1	iMS570 (Sertbaş et al. 2014)
R54	ENO1 | ENO2 | ENO3	Glycolysis	Neuron	2-phosphoglycerate_N <-> Phosphoenol-pyruvate_N	EC-4.2.1.11	iMS570 (Sertbaş et al. 2014)
R55	PKLR | PKM2	Glycolysis	Neuron	Phosphoenol-pyruvate_N + ADP_N -> Pyruvate_N + ATP_N	EC-2.7.1.40	iMS570 (Sertbaş et al. 2014)
R56	LDHA | LDHAL6A | LDHAL6B | LDHB | LDHC	Glycolysis	Neuron	Pyruvate_N + NADH_N <-> Lactate_N + NAD_N	EC-1.1.1.27	iMS570 (Sertbaş et al. 2014)
R57	(DLAT & DLD & PDHA1 & PDHB) | PDHX	Glycolysis	Neuron	Pyruvate_N + NAD_NM -> Acetyl-CoA_N + CO2_N + NADH_NM	EC-1.2.1	iMS570 (Sertbaş et al. 2014)
R58	PCK1 | PCK2	Glycolysis	Neuron	Oxoloacetate_N + GTP_N -> Phosphoenol-pyruvate_N + CO2_N + GDP_N	EC-4.1.1.32	iMS570 (Sertbaş et al. 2014)
R59	BPGM | PGAM1 | PGAM2	Glycolysis	Neuron	2-3-Disphospho-D-glycerate_N -> 3-phosphoglycerate_N	EC-3.1.3.13	iMS570 (Sertbaş et al. 2014)
R60	BPGM | PGAM1 | PGAM2	Glycolysis	Neuron	1-3-biphosphoglycerate_N <-> 2-3-Disphospho-D-glycerate_N	EC-5.4.2.4	iMS570 (Sertbaş et al. 2014)
R61	G6PD	Pentose Phosphate Pathway	Neuron	Glucose-6-phosphate_N + NADP_N <-> 6-phosphoglucone_N + NADPH_N	EC-1.1.1.49	iMS570 (Sertbaş et al. 2014)
R62	H6PD | PGLS	Pentose Phosphate Pathway	Neuron	6-phosphoglucone_N -> 6-phosphogluconate_N	EC-3.1.1.31	iMS570 (Sertbaş et al. 2014)
R63		Pentose Phosphate Pathway	Neuron	6-phosphogluconate_N + NADP_N -> Ribulose-5-phosphate_N + NADPH_N + CO2_N	EC-1.1.1.44	iMS570 (Sertbaş et al. 2014)
R64	RPE	Pentose Phosphate Pathway	Neuron	Ribulose-5-phosphate_N <-> Xylulose-5-phosphate_N	EC-5.1.3.1	iMS570 (Sertbaş et al. 2014)
R65	RPIA	Pentose Phosphate Pathway	Neuron	Ribulose-5-phosphate_N <-> Ribose-5-phosphate_N	EC-5.3.1.6	iMS570 (Sertbaş et al. 2014)
R66	TKT | TKTL1 | TKTL2	Pentose Phosphate Pathway	Neuron	Ribose-5-phosphate_N + Xylulose-5-phosphate_N <-> Sedoheptulose-7-phosphate_N + Glyceraldehyde-3-phosphate_N	EC-2.2.1.1	iMS570 (Sertbaş et al. 2014)
R67	TALDO1	Pentose Phosphate Pathway	Neuron	Sedoheptulose-7-phosphate_N + Glyceraldehyde-3-phosphate_N <-> Fructose-6-phosphate_N + Erythrose-4-phosphate_N	EC-2.2.1.2	iMS570 (Sertbaş et al. 2014)
R68	TKT | TKTL1 | TKTL2	Pentose Phosphate Pathway	Neuron	Xylulose-5-phosphate_N + Erythrose-4-phosphate_N <-> Fructose-6-phosphate_N + Glyceraldehyde-3-phosphate_N	EC-2.2.1.1	iMS570 (Sertbaş et al. 2014)
R69	CS | SLC35G3	TCA Cycle	Neuron	Oxoloacetate_N + Acetyl-CoA_N -> Citrate_N	EC-2.3.3.1	iMS570 (Sertbaş et al. 2014)
R70	ACO1 | ACO2	TCA Cycle	Neuron	Citrate_N <-> Cis_aconitate_N	EC-4.2.1.3	iMS570 (Sertbaş et al. 2014)
R71	ACO1 | ACO2	TCA Cycle	Neuron	Cis_aconitate_N <-> Isocitrate_N	EC-4.2.1.3	iMS570 (Sertbaş et al. 2014)
R72	ACLY	TCA Cycle	Neuron	ATP_N + Citrate_N -> Oxoloacetate_N + Acetyl-CoA_N + ADP_N	EC-2.3.3.8	iMS570 (Sertbaş et al. 2014)
R73	IDH3A & IDH3B & IDH3G	TCA Cycle	Neuron	Isocitrate_N + NAD_NM -> alpha-ketoglutarate_N + NADH_NM + CO2_N	EC-1.1.1.41	iMS570 (Sertbaş et al. 2014)
R74	IDH1 | IDH2	TCA Cycle	Neuron	Isocitrate_N + NADP_NM -> alpha-ketoglutarate_N + NADPH_NM + CO2_N	EC-1.1.1.42	iMS570 (Sertbaş et al. 2014)
R75	IDH1 | IDH2	TCA Cycle	Neuron	Isocitrate_N + NADP_N -> alpha-ketoglutarate_N + NADPH_N + CO2_N	EC-1.1.1.42	iMS570 (Sertbaş et al. 2014)
R76	OGDHL | DHTKD1 | (OGDH & DLST & DLD)	TCA Cycle	Neuron	alpha-ketoglutarate_N + NAD_NM -> Succinyl-CoA_N + NADH_NM + CO2_N		iMS570 (Sertbaş et al. 2014)
R77	SUCLA2 & SUCLG1	TCA Cycle	Neuron	Succinyl-CoA_N + ADP_N <-> Succinate_N + ATP_N	EC-6.2.1.5	iMS570 (Sertbaş et al. 2014)
R78	(SDHC & SDHB & SDHA) | PGL2 | HSSUCCDH	TCA Cycle	Neuron	Succinate_N + FAD_NM <-> Fumarate_N + FADH2_NM	EC-1.3.99.1	iMS570 (Sertbaş et al. 2014)
R79	FH	TCA Cycle	Neuron	Fumarate_N <-> Malate_N	EC-4.2.1.2	iMS570 (Sertbaş et al. 2014)
R80	MDH1 | MDH2	TCA Cycle	Neuron	Malate_N + NAD_NM -> Oxoloacetate_N + NADH_NM	EC-1.1.1.37	iMS570 (Sertbaş et al. 2014)
R81	MDH1 | MDH2	TCA Cycle	Neuron	Oxoloacetate_N + NADH_N -> Malate_N + NAD_N	EC-1.1.1.37	iMS570 (Sertbaş et al. 2014)
R82	ME1 | ME2 | ME3	TCA Cycle	Neuron	Malate_N + NADP_NM -> Pyruvate_N + NADPH_NM + CO2_N	EC-1.1.1.40	iMS570 (Sertbaş et al. 2014)
R83	NNT	TCA Cycle	Neuron	NADP_NM + NADH_NM -> NADPH_NM + NAD_NM	EC-1.6.1.2	iMS570 (Sertbaş et al. 2014)
R84	MT-ND1 | MT-ND2 | MT-ND3 | MT-ND4 | MT-ND4L | MT-ND5 | MT-ND6 | NDUFA1 | NDUFA10 | NDUFA11 | NDUFA12 | NDUFA13 | NDUFA2 | NDUFA3 | NDUFA4 | NDUFA5 | NDUFA6 | NDUFA7 | NDUFA8 | NDUFA9 | NDUFAF1 | NDUFAF2 | NDUFAF3 | NDUFAF4 | NDUFB1 | NDUFB10 | NDUFB11 | NDUFB2 | NDUFB3 | NDUFB4 | NDUFB5 | NDUFB6 | NDUFB7 | NDUFB8 | NDUFB9 | NDUFC1 | NDUFC2 | NDUFS1 | NDUFS2 | NDUFS3 | NDUFS7 | NDUFS8 | NDUFV1 | N…	Oxidative Phosphorylation and ATPase	Neuron	NADH_NM + Ubiquinone_N -> NAD_NM + Ubiquinol_N + 4 Hc_N	EC-1.6.5.3	iMS570 (Sertbaş et al. 2014)
R85	CYC1 | MT-CYB | UQCR | UQCR10 | UQCRB | UQCRC1 | UQCRC2 | UQCRFS1 | UQCRFS1P1 | UQCRH | UQCRQ	Oxidative Phosphorylation and ATPase	Neuron	Ubiquinol_N + CytCox_N -> Ubiquinone_N + CytCred_N + 4 Hc_N	EC-1.10.2.2	iMS570 (Sertbaş et al. 2014)
R86	COX4I1 | COX4I2 | COX5A | COX5B | COX6A1 | COX6A2 | COX6B1 | COX6B2 | COX6C | COX7A1 | COX7A2 | COX7A2L | COX7AP2 | COX7B | COX7B2 | COX7C | COX8A | MT-CO1 | MT-CO2 | MT-CO3	Oxidative Phosphorylation and ATPase	Neuron	CytCred_N + 0.5 O2_N -> CytCox_N + 2 Hc_N	EC-1.9.3.1	iMS570 (Sertbaş et al. 2014)
R87	ETFDH	Oxidative Phosphorylation and ATPase	Neuron	FADH2_NM + Ubiquinone_N -> FAD_NM + Ubiquinol_N	EC-1.5.5.1	iMS570 (Sertbaş et al. 2014)
R88	ATP5A1 | ATP5B | ATP5C1 | ATP5D | ATP5E | ATP5EP2 | ATP5F1 | ATP5H | ATP5I | ATP5J2 | ATP5L | ATP5L2 | ATP5S | MT-ATP6 | MT-ATP8	Oxidative Phosphorylation and ATPase	Neuron	ADP_N + 4 Hc_N -> ATP_N	EC-3.6.3.14	iMS570 (Sertbaş et al. 2014)
R89	GLUD1 | GLUD2	Glutamate - Glutamine Cycle	Neuron	alpha-ketoglutarate_N + NH3_N + NADPH_NM <-> Glutamate_N + NADP_NM	EC-1.4.1.3	iMS570 (Sertbaş et al. 2014)
R90	GLUD1 | GLUD2	Glutamate - Glutamine Cycle	Astrocyte	alpha-ketoglutarate_A + NH3_A + NADH_AM <-> Glutamate_A + NAD_AM	EC-1.4.1.3	iMS570 (Sertbaş et al. 2014)
R91		Glutamate - Glutamine Cycle	Intercellular	Glutamate_N + ATP_A -> Glutamate_A + ADP_A		iMS570 (Sertbaş et al. 2014)
R92	GLUD1 | GLUD2	Glutamate - Glutamine Cycle	Astrocyte	alpha-ketoglutarate_A + NH3_A + NADPH_AM <-> Glutamate_A + NADP_AM	EC-1.4.1.3	iMS570 (Sertbaş et al. 2014)
R93	GLUD1 | GLUD2	Glutamate - Glutamine Cycle	Neuron	alpha-ketoglutarate_N + NH3_N + NADH_NM <-> Glutamate_N + NAD_NM	EC-1.4.1.3	iMS570 (Sertbaş et al. 2014)
R94	GLUL	Glutamate - Glutamine Cycle	Astrocyte	Glutamate_A + NH3_A + ATP_A -> Glutamine_A + ADP_A	EC-6.3.1.2	iMS570 (Sertbaş et al. 2014)
R95		Glutamate - Glutamine Cycle	Intercellular	Glutamine_A -> Glutamine_N		iMS570 (Sertbaş et al. 2014)
R96	ASNS | GLS | GLS2	Glutamate - Glutamine Cycle	Neuron	Glutamine_N -> Glutamate_N + NH3_N	EC-3.5.1.2	iMS570 (Sertbaş et al. 2014)
R97	GLS | GLS2	Glutamate - Glutamine Cycle	Astrocyte	Glutamine_A -> Glutamate_A + NH3_A		Cardona et al., 2014
R98		Glutamate - Glutamine Cycle	Neuron	Glutamine -> Glutamine_N		For modelling purposes
R99		Glutamate - Glutamine Cycle	Astrocyte	Glutamine -> Glutamine_A		For modelling purposes
R100	GAD1 | GAD2	GABA Cycle	Neuron	Glutamate_N -> GABA_N + CO2_N	EC-4.1.1.15	iMS570 (Sertbaş et al. 2014)
R101		GABA Cycle	Intercellular	GABA_N <-> GABA_A		iMS570 (Sertbaş et al. 2014)
R102	ABAT	GABA Cycle	Astrocyte	GABA_A + alpha-ketoglutarate_A -> Glutamate_A + SuccinateSAL_A	EC-2.6.1.19	iMS570 (Sertbaş et al. 2014)
R103	ALDH5A1	GABA Cycle	Astrocyte	SuccinateSAL_A + NAD_AM -> NADH_AM + Succinate_A	EC-1.2.1.24	iMS570 (Sertbaş et al. 2014)
R104	ABAT	GABA Cycle	Neuron	GABA_N + alpha-ketoglutarate_N -> Glutamate_N + SuccinateSAL_N	EC-2.6.1.19	iMS570 (Sertbaş et al. 2014)
R105	ALDH5A1	GABA Cycle	Neuron	SuccinateSAL_N + NAD_NM -> NADH_NM + Succinate_N	EC-1.2.1.24	iMS570 (Sertbaş et al. 2014)
R106	GOT1 | GOT1L1 | GOT2	Aspartate Metabolism	Neuron	Oxoloacetate_N + Glutamate_N <-> Aspartate_N + alpha-ketoglutarate_N	EC-2.6.1.1	iMS570 (Sertbaş et al. 2014)
R107		Aspartate Metabolism	Intercellular	Aspartate_N <-> Aspartate_A		iMS570 (Sertbaş et al. 2014)
R108	GOT1 | GOT1L1 | GOT2	Aspartate Metabolism	Astrocyte	Aspartate_A + alpha-ketoglutarate_A <-> Oxoloacetate_A + Glutamate_A	EC-2.6.1.1	iMS570 (Sertbaş et al. 2014)
R109	ASNS	Asparagine Metabolism	Neuron	Glutamine_N + Aspartate_N + ATP_N <-> Glutamate_N + Asparagine_N + AMP_N	EC-6.3.5.4	iMS570 (Sertbaş et al. 2014)
R110	HDC	Histamine Metabolism	Neuron	Histidine_N <-> Histamine_N + CO2_N	EC-4.1.1.22	iMS570 (Sertbaş et al. 2014)
R111	HNMT	Histamine Metabolism	Neuron	Histamine_N + S-adenosyl-L-methionine_N -> S-adenosyl-L-homocysteine_N + methylhistamine_N	EC-2.1.1.8	iMS570 (Sertbaş et al. 2014)
R112	GPT | GPT2	Alanine Metabolism	Neuron	Pyruvate_N + Glutamate_N <-> alpha-ketoglutarate_N + Alanine_N	EC-2.6.1.2	iMS570 (Sertbaş et al. 2014)
R113		Alanine Metabolism	Intercellular	Alanine_N <-> Alanine_A		iMS570 (Sertbaş et al. 2014)
R114	GPT | GPT2	Alanine Metabolism	Astrocyte	Alanine_A + alpha-ketoglutarate_A <-> Pyruvate_A + Glutamate_A	EC-2.6.1.2	iMS570 (Sertbaş et al. 2014)
R115	PHGDH | PHGDHL1	Glycine-Serine Metabolism	Astrocyte	3-phosphoglycerate_A + NAD_A <-> 3-phosphohydroxypyruvate_A + NADH_A	EC-1.1.1.95	iMS570 (Sertbaş et al. 2014)
R116	PSAT1	Glycine-Serine Metabolism	Astrocyte	3_phospho_serine_A + alpha-ketoglutarate_A <-> 3-phosphohydroxypyruvate_A + Glutamate_A	EC-2.6.1.52	iMS570 (Sertbaş et al. 2014)
R117	PSPH | PSPHL	Glycine-Serine Metabolism	Astrocyte	3_phospho_serine_A -> Serine_A	EC-3.1.3.3	iMS570 (Sertbaş et al. 2014)
R118	SDS | SDSL	Glycine-Serine Metabolism	Astrocyte	Serine_A -> Pyruvate_A + NH3_A	EC-4.3.1.17	iMS570 (Sertbaş et al. 2014)
R119		Glycine-Serine Metabolism	Intercellular	Serine_A -> Serine_N		iMS570 (Sertbaş et al. 2014)
R120	SHMT1 | SHMT2	Glycine-Serine Metabolism	Neuron	Serine_N + tetrahydrofolate_N -> Glycine_N	EC-2.1.2.1	iMS570 (Sertbaş et al. 2014)
R121		Glycine-Serine Metabolism	Intercellular	Glycine_N -> Glycine_A		iMS570 (Sertbaş et al. 2014)
R122		Glycine-Serine Metabolism	Astrocyte	Glycine_A + NAD_AM + tetrahydrofolate_A -> CO2_A + NH3_A + NADH_AM		iMS570 (Sertbaş et al. 2014)
R123	SHMT1 | SHMT2	Glycine-Serine Metabolism	Astrocyte	Glycine_A -> tetrahydrofolate_A + Serine_A	EC-2.1.2.1	iMS570 (Sertbaş et al. 2014)
R124	BCAT1 | BCAT2	Leucine Metabolism	Astrocyte	Leucine_A + alpha-ketoglutarate_A <-> KIC_A + Glutamate_A	EC-2.6.1.42	iMS570 (Sertbaş et al. 2014)
R125		Leucine Metabolism	Astrocyte	KIC_A + NAD_AM -> Isovaleryl-CoA_A + CO2_A + NADH_AM	EC-1.2.1	iMS570 (Sertbaş et al. 2014)
R126	IVD	Leucine Metabolism	Astrocyte	Isovaleryl-CoA_A + FAD_AM <-> 3_methylcrotonyl-Coa_A + FADH2_AM	EC-1.3.8.4	iMS570 (Sertbaş et al. 2014)
R127	MCCC1 & MCCC2	Leucine Metabolism	Astrocyte	Bicarbonate_A + 3_methylcrotonyl-Coa_A + ATP_A <-> ADP_A + 3_methylglutaconyl-Coa_A	EC-6.4.1.4	iMS570 (Sertbaş et al. 2014)
R128	AUH	Leucine Metabolism	Astrocyte	3_methylglutaconyl-Coa_A <-> 3_hydroxy_3_methylglutaryl-Coa_A	EC-4.2.1.18	iMS570 (Sertbaş et al. 2014)
R129	HMGCL | HMGCLL1	Leucine Metabolism	Astrocyte	3_hydroxy_3_methylglutaryl-Coa_A <-> Acetoacetate_A + Acetyl-CoA_A	EC-4.1.3.4	iMS570 (Sertbaş et al. 2014)
R130	OXCT1	Leucine Metabolism; Ketone Body Metabolism	Astrocyte	Acetoacetate_A + Succinyl-CoA_A -> Acetoacetyl-CoA_A + Succinate_A	EC-2.8.3.5	iMS570 (Sertbaş et al. 2014)
R131	ACAA1 | ACAT1 | ACAT2 | HADHB	Leucine Metabolism; Ketone Body Metabolism	Astrocyte	Acetoacetyl-CoA_A <-> 2 Acetyl-CoA_A	EC-2.3.1.9	iMS570 (Sertbaş et al. 2014)
R132		Leucine Metabolism	Intercellular	KIC_A -> KIC_N		iMS570 (Sertbaş et al. 2014)
R133	BCAT1 | BCAT2	Leucine Metabolism	Neuron	KIC_N + Glutamate_N <-> Leucine_N + alpha-ketoglutarate_N	EC-2.6.1.42	iMS570 (Sertbaş et al. 2014)
R134		Leucine Metabolism	Intercellular	Leucine_N -> Leucine_A		iMS570 (Sertbaş et al. 2014)
R135	BCAT1 | BCAT2	Valine Metabolism	Astrocyte	Valine_A + alpha-ketoglutarate_A <-> KIV_A + Glutamate_A	EC-2.6.1.42	iMS570 (Sertbaş et al. 2014)
R136	BCKDHA & BCKDHB & DBT & DLD	Valine Metabolism	Astrocyte	KIV_A + NAD_AM -> Isobutyryl-CoA_A + CO2_A + NADH_AM	EC-1.2.1.25	iMS570 (Sertbaş et al. 2014)
R137	ACAD8 | ACADSB	Valine Metabolism	Astrocyte	Isobutyryl-CoA_A + FAD_AM -> FADH2_AM + methylacrylyl-CoA_A	EC-1.3.8	iMS570 (Sertbaş et al. 2014)
R138	ECHS1 | EHHADH | HADHA	Valine Metabolism	Astrocyte	methylacrylyl-CoA_A -> S-3-hydroxy-isobutyryl-CoA_A	EC-4.2.1.17	iMS570 (Sertbaş et al. 2014)
R139	HIBCH	Valine Metabolism	Astrocyte	S-3-hydroxy-isobutyryl-CoA_A -> S-3-hydroxy-isobutyrate_A	EC-3.1.2.4	iMS570 (Sertbaş et al. 2014)
R140	HIBADH	Valine Metabolism	Astrocyte	S-3-hydroxy-isobutyrate_A + NAD_AM -> S-methylmalonate-semialdehyde + NADH_AM	EC-1.1.1.31	iMS570 (Sertbaş et al. 2014)
R141	ALDH6A1	Valine Metabolism	Astrocyte	S-methylmalonate-semialdehyde + NAD_AM -> NADH_AM + Propionyl-CoA_A + Bicarbonate_A	EC-1.2.1.27	iMS570 (Sertbaş et al. 2014)
R142	PCCA & PCCB	Valine Metabolism; Isoleucine Metabolism	Astrocyte	Propionyl-CoA_A + Bicarbonate_A + ATP_A -> S-methylmalonyl-CoA_A + ADP_A	EC-6.4.1.3	iMS570 (Sertbaş et al. 2014)
R143	MCEE	Valine Metabolism; Isoleucine Metabolism	Astrocyte	S-methylmalonyl-CoA_A -> R-methylmalonyl-CoA_A	EC-5.1.99.1	iMS570 (Sertbaş et al. 2014)
R144	MUT	Valine Metabolism; Isoleucine Metabolism	Astrocyte	R-methylmalonyl-CoA_A -> Succinyl-CoA_A	EC-5.4.99.2	iMS570 (Sertbaş et al. 2014)
R145		Valine Metabolism	Intercellular	KIV_A -> KIV_N		iMS570 (Sertbaş et al. 2014)
R146	BCAT1 | BCAT2	Valine Metabolism	Neuron	KIV_N + Glutamate_N <-> Valine_N + alpha-ketoglutarate_N	EC-2.6.1.42	iMS570 (Sertbaş et al. 2014)
R147		Valine Metabolism	Intercellular	Valine_N -> Valine_A		iMS570 (Sertbaş et al. 2014)
R148	BCAT1 | BCAT2	Isoleucine Metabolism	Astrocyte	Isoleucine_A + alpha-ketoglutarate_A <-> KMV_A + Glutamate_A	EC-2.6.1.42	iMS570 (Sertbaş et al. 2014)
R149	DLD | DBT | (BCKDHA & BCKDHB)	Isoleucine Metabolism	Astrocyte	KMV_A + NAD_AM -> Methylbutyryl-CoA_A + CO2_A + NADH_AM	EC-1.2.1	iMS570 (Sertbaş et al. 2014)
R150	ACADSB	Isoleucine Metabolism	Astrocyte	Methylbutyryl-CoA_A + FAD_AM -> FADH2_AM + E-2-methylcrotonoyl-CoA_A	EC-1.3.8.5	iMS570 (Sertbaş et al. 2014)
R151	ECHS1 | EHHADH | HADHA	Isoleucine Metabolism	Astrocyte	E-2-methylcrotonoyl-CoA_A -> 2-methyl-3-hydroxybutyryl-CoA_A	EC-4.2.1.17	iMS570 (Sertbaş et al. 2014)
R152	HSD17B10	Isoleucine Metabolism	Astrocyte	2-methyl-3-hydroxybutyryl-CoA_A + NAD_AM -> NADH_AM + 2-methylacetoacetyl-CoA_A	EC-1.1.1.178	iMS570 (Sertbaş et al. 2014)
R153	ACAT1 | ACAT2 | HADHB	Isoleucine Metabolism	Astrocyte	2-methylacetoacetyl-CoA_A <-> Propionyl-CoA_A + Acetyl-CoA_A	EC-2.3.1.9	iMS570 (Sertbaş et al. 2014)
R154		Isoleucine Metabolism	Intercellular	KMV_A -> KMV_N		iMS570 (Sertbaş et al. 2014)
R155	BCAT1 | BCAT2	Isoleucine Metabolism	Neuron	KMV_N + Glutamate_N <-> Isoleucine_N + alpha-ketoglutarate_N	EC-2.6.1.42	iMS570 (Sertbaş et al. 2014)
R156		Isoleucine Metabolism	Intercellular	Isoleucine_N -> Isoleucine_A		iMS570 (Sertbaş et al. 2014)
R157	AASS	Lysine Metabolism	Neuron	Lysine_N + alpha-ketoglutarate_N + NADPH_N -> Saccharopine_N + NADP_N	EC-1.5.1.8	iMS570 (Sertbaş et al. 2014)
R158	AASS | SCCPDH	Lysine Metabolism	Neuron	Saccharopine_N + NAD_N -> Glutamate_N + NADH_N + 2-aminoadipate_semialdehyde_N	EC-1.5.1.9	iMS570 (Sertbaş et al. 2014)
R159	ALDH7A1	Lysine Metabolism	Neuron	2-aminoadipate_semialdehyde_N <-> S-2,3,4,5-tetrahydropiperidine-2-carboxylate_N	[]	iMS570 (Sertbaş et al. 2014)
R160	ALDH7A1	Lysine Metabolism	Neuron	S-2,3,4,5-tetrahydropiperidine-2-carboxylate_N + NAD_N -> 2-aminoadipate_N + NADH_N	EC-1.2.1	iMS570 (Sertbaş et al. 2014)
R161		Lysine Metabolism	Neuron	2-aminoadipate_N + alpha-ketoglutarate_N -> alpha-ketoadipate_N + Glutamate_N	EC-2.6.1.39	iMS570 (Sertbaş et al. 2014)
R162		Lysine Metabolism	Neuron	alpha-ketoadipate_N + NAD_NM -> CO2_N + NADH_NM + glutaryl-CoA_N	[]	iMS570 (Sertbaş et al. 2014)
R163	GCDH	Lysine Metabolism	Neuron	FAD_NM + glutaryl-CoA_N -> glutaconyl-CoA_N + FADH2_NM	EC-1.3.8	iMS570 (Sertbaş et al. 2014)
R164	GCDH	Lysine Metabolism	Neuron	glutaconyl-CoA_N -> CO2_N + crotonyl-CoA_N	EC-4.1.1.70	iMS570 (Sertbaş et al. 2014)
R165		Lysine Metabolism	Neuron	crotonyl-CoA_N -> S-3-hydroxybutanoyl-CoA_N	EC-4.2.1	iMS570 (Sertbaş et al. 2014)
R166		Lysine Metabolism	Neuron	S-3-hydroxybutanoyl-CoA_N + NAD_NM -> Acetoacetyl-CoA_N + NADH_NM	EC-1.1.1.35	iMS570 (Sertbaş et al. 2014)
R167	ACAA1 | ACAT1 | ACAT2 | HADHB	Lysine Metabolism; Ketone Body Metabolism	Neuron	Acetoacetyl-CoA_N <-> 2 Acetyl-CoA_N	EC-2.3.1.9	iMS570 (Sertbaş et al. 2014)
R168	PAH	Phenylalanine-Tyrosine Metabolism	Neuron	Phenylalanine_N + Tetrahydrobiopterin_N + O2_N -> Tyrosine_N + 4-alpha-hydroxy-tetrahydrobiopterin_N	EC-1.14.16.1	iMS570 (Sertbaş et al. 2014)
R169	PCBD1 | PCBD2	Phenylalanine-Tyrosine Metabolism	Neuron	4-alpha-hydroxy-tetrahydrobiopterin_N -> Dihydrobiopterin_N	EC-4.2.1.96	iMS570 (Sertbaş et al. 2014)
R170	QDPR	Phenylalanine-Tyrosine Metabolism	Neuron	Dihydrobiopterin_N + NADH_N -> Tetrahydrobiopterin_N + NAD_N	EC-1.5.1	iMS570 (Sertbaş et al. 2014)
R171	TH	Phenylalanine-Tyrosine Metabolism	Neuron	Tyrosine_N + Tetrahydrobiopterin_N + O2_N -> L-DOPA_N + 4-alpha-hydroxy-tetrahydrobiopterin_N	EC-1.14.16.2	iMS570 (Sertbaş et al. 2014)
R172	DDC	Phenylalanine-Tyrosine Metabolism	Neuron	L-DOPA_N -> Dopamine_N + CO2_N	EC-4.1.1.28	iMS570 (Sertbaş et al. 2014)
R173	DBH	Phenylalanine-Tyrosine Metabolism	Neuron	Dopamine_N + O2_N -> Norepinephrine_N	EC-1.14.17.1	iMS570 (Sertbaş et al. 2014)
R174	PNMT	Phenylalanine-Tyrosine Metabolism	Neuron	Norepinephrine_N + S-adenosyl-L-methionine_N -> S-adenosyl-L-homocysteine_N + Epinephrine_N	EC-2.1.1.28	iMS570 (Sertbaş et al. 2014)
R175		Phenylalanine-Tyrosine Metabolism	Intercellular	Dopamine_N -> Dopamine_A		iMS570 (Sertbaş et al. 2014)
R176	DBH	Phenylalanine-Tyrosine Metabolism	Astrocyte	Dopamine_A + O2_A -> Norepinephrine_A	EC-1.14.17.1	iMS570 (Sertbaş et al. 2014)
R177	TPH1 | TPH2	Tryptophan Metabolism	Neuron	Tryptophan_N + Tetrahydrobiopterin_N + O2_N -> 5-hydroxytryptophan_N + 4-alpha-hydroxy-tetrahydrobiopterin_N	EC-1.14.16.4	iMS570 (Sertbaş et al. 2014)
R178	DDC	Tryptophan Metabolism	Neuron	5-hydroxytryptophan_N -> Seratonin_N + CO2_N	EC-4.1.1.28	iMS570 (Sertbaş et al. 2014)
R179	AANAT	Tryptophan Metabolism	Neuron	Seratonin_N + Acetyl-CoA_N -> N-acetyl-serotonin_N	EC-2.3.1.87	iMS570 (Sertbaş et al. 2014)
R180	ASMT	Tryptophan Metabolism	Neuron	N-acetyl-serotonin_N + S-adenosyl-L-methionine_N -> S-adenosyl-L-homocysteine_N + Melatonin_N	EC-2.1.1.4	iMS570 (Sertbaş et al. 2014)
R181	CHAT	Acetylcholine Metabolism	Neuron	Choline_N + Acetyl-CoA_N <-> Acetylcholine_N	EC-2.3.1.6	iMS570 (Sertbaş et al. 2014)
R182	P5CR2 | PYCR1 | PYCRL	Proline metabolism	Astrocyte	S-1-pyrroline-5-carboxylate_A + NADPH_A -> proline_A + NADP_A	EC-1.5.1.2	iMS570 (Sertbaş et al. 2014)
R183	LOC440792 | PRODH	Proline metabolism	Astrocyte	proline_A + FAD_AM -> S-1-pyrroline-5-carboxylate_A + FADH2_AM	EC-1.5.99.8	iMS570 (Sertbaş et al. 2014)
R184		Methionine Metabolism	Astrocyte	methionine -> methionine_A		iMS570 (Sertbaş et al. 2014)
R185	MAT1A | (MAT2A & MAT2B)	Methionine Metabolism	Astrocyte	ATP_A + methionine_A -> S-adenosyl-L-methionine_A	EC-2.5.1.6	iMS570 (Sertbaş et al. 2014)
R186		Methionine Metabolism	Astrocyte	S-adenosyl-L-methionine_A -> S-adenosyl-L-homocysteine_A	EC-2.1.1	iMS570 (Sertbaş et al. 2014)
R187	AHCY | AHCYL1 | AHCYL2	Methionine Metabolism	Astrocyte	S-adenosyl-L-homocysteine_A -> L-homocysteine_A + adenosine_A	EC-3.3.1.1	iMS570 (Sertbaş et al. 2014)
R188	CBS	Methionine Metabolism	Astrocyte	L-homocysteine_A + Serine_A -> L-cystathionine_A	EC-4.2.1.22	iMS570 (Sertbaş et al. 2014)
R189	CTH	Methionine Metabolism	Astrocyte	L-cystathionine_A -> NH3_A + 2-oxobutanoate_A + Cysteine_A	EC-4.4.1.1	iMS570 (Sertbaş et al. 2014)
R190	MTR	Methionine Metabolism	Astrocyte	L-homocysteine_A -> methionine_A + tetrahydrofolate_A	EC-2.1.1.13	iMS570 (Sertbaş et al. 2014)
R191	BCKDHA & BCKDHB & DBT & DLD	Methionine Metabolism	Astrocyte	2-oxobutanoate_A + NAD_A -> Propionyl-CoA_A + CO2_A + NADH_A		iMS570 (Sertbaş et al. 2014)
R192		Methionine Metabolism	Neuron	methionine -> methionine_N		iMS570 (Sertbaş et al. 2014)
R193	MAT1A | (MAT2A & MAT2B)	Methionine Metabolism	Neuron	ATP_N + methionine_N -> S-adenosyl-L-methionine_N	EC-2.5.1.6	iMS570 (Sertbaş et al. 2014)
R194		Methionine Metabolism	Neuron	S-adenosyl-L-methionine_N -> S-adenosyl-L-homocysteine_N	EC-2.1.1	iMS570 (Sertbaş et al. 2014)
R195	AHCY | AHCYL1 | AHCYL2	Methionine Metabolism	Neuron	S-adenosyl-L-homocysteine_N -> L-homocysteine_N + adenosine_N	EC-3.3.1.1	iMS570 (Sertbaş et al. 2014)
R196	CBS	Methionine Metabolism	Neuron	L-homocysteine_N + Serine_N -> L-cystathionine_N	EC-4.2.1.22	iMS570 (Sertbaş et al. 2014)
R197	CTH	Methionine Metabolism	Neuron	L-cystathionine_N -> NH3_N + 2-oxobutanoate_N + Cysteine_N	EC-4.4.1.1	iMS570 (Sertbaş et al. 2014)
R198	MTR	Methionine Metabolism	Neuron	L-homocysteine_N -> methionine_N + tetrahydrofolate_N	EC-2.1.1.13	iMS570 (Sertbaş et al. 2014)
R199		Threonine Metabolism	Astrocyte	threonine -> threonine_A		iMS570 (Sertbaş et al. 2014)
R200		Threonine Metabolism	Astrocyte	threonine_A + NAD_A -> 2-amino-3-oxobutanoate_A + NADH_A	EC-1.1.1.103	iMS570 (Sertbaş et al. 2014)
R201	GCAT	Threonine Metabolism	Astrocyte	2-amino-3-oxobutanoate_A -> Glycine_A + Acetyl-CoA_A	EC-2.3.1.29	iMS570 (Sertbaş et al. 2014)
R202		Threonine Metabolism	Neuron	threonine -> threonine_N		iMS570 (Sertbaş et al. 2014)
R203		Threonine Metabolism	Neuron	threonine_N + NAD_N -> 2-amino-3-oxobutanoate_N + NADH_N	EC-1.1.1.103	iMS570 (Sertbaş et al. 2014)
R204	GCAT	Threonine Metabolism	Neuron	2-amino-3-oxobutanoate_N -> Glycine_N + Acetyl-CoA_N	EC-2.3.1.29	iMS570 (Sertbaş et al. 2014)
R205	HMGCS1 | HMGCS2	Cholesterol Synthesis	Astrocyte	Acetyl-CoA_A + Acetoacetyl-CoA_A -> s3_hydroxy_3_methylglutaryl-Coa_A	EC-2.3.3.10	iMS570 (Sertbaş et al. 2014)
R206	HMGCR	Cholesterol Synthesis	Astrocyte	s3_hydroxy_3_methylglutaryl-Coa_A + 2 NADPH_A -> R-mevalonate_A + 2 NADP_A	EC-1.1.1.34	iMS570 (Sertbaş et al. 2014)
R207	MVK	Cholesterol Synthesis	Astrocyte	R-mevalonate_A + ATP_A -> mevalonate-5-phosphate_A + ADP_A	EC-2.7.1.36	iMS570 (Sertbaş et al. 2014)
R208	PMVK	Cholesterol Synthesis	Astrocyte	mevalonate-5-phosphate_A + ATP_A <-> mevalonate-diphosphate_A + ADP_A	EC-2.7.4.2	iMS570 (Sertbaş et al. 2014)
R209	MVD	Cholesterol Synthesis	Astrocyte	mevalonate-diphosphate_A + ATP_A -> isopentenyl_diphosphate_A + CO2_A + ADP_A	EC-4.1.1.33	iMS570 (Sertbaş et al. 2014)
R210	IDI1 | IDI2	Cholesterol Synthesis	Astrocyte	isopentenyl_diphosphate_A -> dimethylallyl_diphosphate_A	EC-5.3.3.2	iMS570 (Sertbaş et al. 2014)
R211	FDPS | GGPS1	Cholesterol Synthesis	Astrocyte	dimethylallyl_diphosphate_A + isopentenyl_diphosphate_A -> geranyl_diphosphate_A	EC-2.5.1.1	iMS570 (Sertbaş et al. 2014)
R212	FDPS | GGPS1	Cholesterol Synthesis	Astrocyte	isopentenyl_diphosphate_A + geranyl_diphosphate_A -> 2E_6E_farnesyl_diphosphate_A	EC-2.5.1.10	iMS570 (Sertbaş et al. 2014)
R213	FDFT1	Cholesterol Synthesis	Astrocyte	2 2E_6E_farnesyl_diphosphate_A -> presqualene_diphosphate_A	EC-2.5.1	iMS570 (Sertbaş et al. 2014)
R214	FDFT1	Cholesterol Synthesis	Astrocyte	presqualene_diphosphate_A + NADPH_A -> squalene_A + NADP_A	[]	iMS570 (Sertbaş et al. 2014)
R215	SQLE	Cholesterol Synthesis	Astrocyte	squalene_A + NADPH_A + O2_A -> S_2_3_epoxysqualene_A + NADP_A	EC-1.14.13.132	iMS570 (Sertbaş et al. 2014)
R216	LSS	Cholesterol Synthesis	Astrocyte	S_2_3_epoxysqualene_A -> lanosterol_A	EC-5.4.99.7	iMS570 (Sertbaş et al. 2014)
R217	CYP51A1	Cholesterol Synthesis	Astrocyte	lanosterol_A + NADPH_A + O2_A -> 4-4-dimethyl-14alpha-hydroxymethyl-5alpha-cholesta-8-24-dien-3beta-ol_A + NADP_A	[]	iMS570 (Sertbaş et al. 2014)
R218	CYP51A1	Cholesterol Synthesis	Astrocyte	4-4-dimethyl-14alpha-hydroxymethyl-5alpha-cholesta-8-24-dien-3beta-ol_A + NADPH_A + O2_A -> 4-4-dimethyl-14alpha-formyl-5alpha-cholesta-8-24-dien-3beta-ol_A + NADP_A	[]	iMS570 (Sertbaş et al. 2014)
R219	CYP51A1	Cholesterol Synthesis	Astrocyte	4-4-dimethyl-14alpha-formyl-5alpha-cholesta-8-24-dien-3beta-ol_A + NADPH_A + O2_A -> 4-4-dimethyl-5-alpha-cholesta-8-14-24-trien-3-beta-ol_A + NADP_A + formate_A	[]	iMS570 (Sertbaş et al. 2014)
R220	LBR | TM7SF2	Cholesterol Synthesis	Astrocyte	4-4-dimethyl-5-alpha-cholesta-8-14-24-trien-3-beta-ol_A + NADPH_A -> 4_4-dimethylzymosterol_A + NADP_A	EC-1.3.1.70	iMS570 (Sertbaş et al. 2014)
R221	SC4MOL	Cholesterol Synthesis	Astrocyte	4_4-dimethylzymosterol_A + NADPH_A + O2_A -> 4alpha-hydroxymethyl-4beta-methyl-5alpha-cholesta-8-24-dien-3beta-ol_A + NADP_A	[]	iMS570 (Sertbaş et al. 2014)
R222	SC4MOL	Cholesterol Synthesis	Astrocyte	4alpha-hydroxymethyl-4beta-methyl-5alpha-cholesta-8-24-dien-3beta-ol_A + NADPH_A + O2_A -> 4alpha-formyl-4beta-methyl-5alpha-cholesta-8-24-dien-3beta-ol_A + NADP_A	[]	iMS570 (Sertbaş et al. 2014)
R223	SC4MOL	Cholesterol Synthesis	Astrocyte	4alpha-formyl-4beta-methyl-5alpha-cholesta-8-24-dien-3beta-ol_A + NADPH_A + O2_A -> 4alpha-carboxy-4beta-methyl-5alpha-cholesta-8-24-dien-3beta-ol_A + NADP_A	[]	iMS570 (Sertbaş et al. 2014)
R224	NSDHL	Cholesterol Synthesis	Astrocyte	4alpha-carboxy-4beta-methyl-5alpha-cholesta-8-24-dien-3beta-ol_A + NADP_A -> 3-keto-4-methylzymosterol_A + NADPH_A + CO2_A	EC-1.1.1.170	iMS570 (Sertbaş et al. 2014)
R225	HSD17B7	Cholesterol Synthesis	Astrocyte	3-keto-4-methylzymosterol_A + NADPH_A -> 4alpha-methyl-zymosterol_A + NADP_A	EC-1.1.1.270	iMS570 (Sertbaş et al. 2014)
R226	SC4MOL	Cholesterol Synthesis	Astrocyte	4alpha-methyl-zymosterol_A + NADPH_A + O2_A -> 4alpha-hydroxymethyl-5alpha-cholesta-8-24-dien-3beta-ol_A + NADP_A	[]	iMS570 (Sertbaş et al. 2014)
R227	SC4MOL	Cholesterol Synthesis	Astrocyte	4alpha-hydroxymethyl-5alpha-cholesta-8-24-dien-3beta-ol_A + NADPH_A + O2_A -> 4alpha-formyl-5alpha-cholesta-8-24-dien-3beta-ol_A + NADP_A	[]	iMS570 (Sertbaş et al. 2014)
R228	SC4MOL	Cholesterol Synthesis	Astrocyte	4alpha-formyl-5alpha-cholesta-8-24-dien-3beta-ol_A + NADPH_A + O2_A -> 4alpha-carboxy-5alpha-cholesta-8-24-dien-3beta-ol_A + NADP_A	[]	iMS570 (Sertbaş et al. 2014)
R229	NSDHL	Cholesterol Synthesis	Astrocyte	4alpha-carboxy-5alpha-cholesta-8-24-dien-3beta-ol_A + NADP_A -> 5alpha-cholesta-8-24-dien-3-one_A + NADPH_A + CO2_A	EC-1.1.1.170	iMS570 (Sertbaş et al. 2014)
R230	HSD17B7	Cholesterol Synthesis	Astrocyte	5alpha-cholesta-8-24-dien-3-one_A + NADPH_A -> zymosterol_A + NADP_A	EC-1.1.1.270	iMS570 (Sertbaş et al. 2014)
R231	EBP	Cholesterol Synthesis	Astrocyte	zymosterol_A -> 5alpha-cholesta-7-24-dien-3beta-ol_A	EC-5.3.3.5	iMS570 (Sertbaş et al. 2014)
R232	SC5DL	Cholesterol Synthesis	Astrocyte	5alpha-cholesta-7-24-dien-3beta-ol_A + NADPH_A + O2_A -> 7-dehydrodesmosterol_A + NADP_A	EC-1.14.21.6	iMS570 (Sertbaş et al. 2014)
R233	DHCR7	Cholesterol Synthesis	Astrocyte	7-dehydrodesmosterol_A + NADPH_A -> desmosterol_A + NADP_A	EC-1.3.1.21	iMS570 (Sertbaş et al. 2014)
R234	DHCR24	Cholesterol Synthesis	Astrocyte	desmosterol_A + NADPH_A -> Cholesterol_A + NADP_A	EC-1.3.1.72	iMS570 (Sertbaş et al. 2014)
R235	DHCR24	Cholesterol Synthesis	Astrocyte	5alpha-cholesta-7-24-dien-3beta-ol_A + NADPH_A -> lathosterol_A + NADP_A	EC-1.3.1.72	iMS570 (Sertbaş et al. 2014)
R236	SC5DL	Cholesterol Synthesis	Astrocyte	lathosterol_A + NADPH_A + O2_A -> 7-dehydro-cholesterol_A + NADP_A	EC-1.14.21.6	iMS570 (Sertbaş et al. 2014)
R237	DHCR7	Cholesterol Synthesis	Astrocyte	7-dehydro-cholesterol_A + NADPH_A -> Cholesterol_A + NADP_A	EC-1.3.1.21	iMS570 (Sertbaş et al. 2014)
R238	DHCR24	Cholesterol Synthesis	Astrocyte	lanosterol_A + NADPH_A -> 24-25-dihydrolanosterol_A + NADP_A	EC-1.3.1.72	iMS570 (Sertbaş et al. 2014)
R239	CYP51A1	Cholesterol Synthesis	Astrocyte	24-25-dihydrolanosterol_A + NADPH_A + O2_A -> 4-4-dimethyl-14alpha-hydroxymethyl-5alpha-cholesta-8-en-3beta-ol_A + NADP_A	[]	iMS570 (Sertbaş et al. 2014)
R240	CYP51A1	Cholesterol Synthesis	Astrocyte	4-4-dimethyl-14alpha-hydroxymethyl-5alpha-cholesta-8-en-3beta-ol_A + NADPH_A + O2_A -> 4-4-dimethyl-14alpha-formyl-5alpha-cholesta-8-en-3beta-ol_A + NADP_A	[]	iMS570 (Sertbaş et al. 2014)
R241	CYP51A1	Cholesterol Synthesis	Astrocyte	4-4-dimethyl-14alpha-formyl-5alpha-cholesta-8-en-3beta-ol_A + NADPH_A + O2_A -> 4-4-dimethyl-5-alpha-cholesta-8-14-dien-3-beta-ol_A + NADP_A + formate_A	[]	iMS570 (Sertbaş et al. 2014)
R242	LBR | TM7SF2	Cholesterol Synthesis	Astrocyte	4-4-dimethyl-5-alpha-cholesta-8-14-dien-3-beta-ol_A + NADPH_A -> 4-4-dimethyl-5alpha-cholesta-8-en-3-beta-ol_A + NADP_A	EC-1.3.1.70	iMS570 (Sertbaş et al. 2014)
R243	SC4MOL	Cholesterol Synthesis	Astrocyte	4-4-dimethyl-5alpha-cholesta-8-en-3-beta-ol_A + NADPH_A + O2_A -> 4alpha-hydroxymethyl-4beta-methyl-5alpha-cholesta-8-en-3beta-ol_A + NADP_A	[]	iMS570 (Sertbaş et al. 2014)
R244	SC4MOL	Cholesterol Synthesis	Astrocyte	4alpha-hydroxymethyl-4beta-methyl-5alpha-cholesta-8-en-3beta-ol_A + NADPH_A + O2_A -> 4alpha-formyl-4beta-methyl-5alpha-cholesta-8-en-3beta-ol_A + NADP_A	[]	iMS570 (Sertbaş et al. 2014)
R245	SC4MOL	Cholesterol Synthesis	Astrocyte	4alpha-formyl-4beta-methyl-5alpha-cholesta-8-en-3beta-ol_A + NADPH_A + O2_A -> 4alpha-carboxy-4beta-methyl-5alpha-cholesta-8-en-3beta-ol_A + NADP_A	[]	iMS570 (Sertbaş et al. 2014)
R246	NSDHL	Cholesterol Synthesis	Astrocyte	4alpha-carboxy-4beta-methyl-5alpha-cholesta-8-en-3beta-ol_A + NADP_A -> 4alpha-methyl-5alpha-cholesta-8-en-3-one_A + NADPH_A + CO2_A	EC-1.1.1.170	iMS570 (Sertbaş et al. 2014)
R247	HSD17B7	Cholesterol Synthesis	Astrocyte	4alpha-methyl-5alpha-cholesta-8-en-3-one_A + NADPH_A -> 4alpha-methyl-cholesta-8-enol_A + NADP_A	EC-1.1.1.270	iMS570 (Sertbaş et al. 2014)
R248	SC4MOL	Cholesterol Synthesis	Astrocyte	4alpha-methyl-cholesta-8-enol_A + NADPH_A + O2_A -> 4alpha-hydroxymethyl-5alpha-cholesta-8-en-3beta-ol_A + NADP_A	[]	iMS570 (Sertbaş et al. 2014)
R249	SC4MOL	Cholesterol Synthesis	Astrocyte	4alpha-hydroxymethyl-5alpha-cholesta-8-en-3beta-ol_A + NADPH_A + O2_A -> 4alpha-formyl-5alpha-cholesta-8-en-3beta-ol_A + NADP_A	[]	iMS570 (Sertbaş et al. 2014)
R250	SC4MOL	Cholesterol Synthesis	Astrocyte	4alpha-formyl-5alpha-cholesta-8-en-3beta-ol_A + NADPH_A + O2_A -> 4alpha-carboxy-5alpha-cholesta-8-en-3beta-ol_A + NADP_A	[]	iMS570 (Sertbaş et al. 2014)
R251	NSDHL	Cholesterol Synthesis	Astrocyte	4alpha-carboxy-5alpha-cholesta-8-en-3beta-ol_A + NADP_A -> 5alpha-cholesta-8-en-3-one_A + CO2_A + NADPH_A	EC-1.1.1.170	iMS570 (Sertbaş et al. 2014)
R252	HSD17B7	Cholesterol Synthesis	Astrocyte	5alpha-cholesta-8-en-3-one_A + NADPH_A -> zymostenol_A + NADP_A	EC-1.1.1.270	iMS570 (Sertbaş et al. 2014)
R253	EBP	Cholesterol Synthesis	Astrocyte	zymostenol_A -> lathosterol_A	EC-5.3.3.5	iMS570 (Sertbaş et al. 2014)
R254		Cholesterol Synthesis	Astrocyte	formate_A <-> CO2_A	1.2.2.1	iMS570 (Sertbaş et al. 2014)
R255		Cholesterol Synthesis	Intercellular	Cholesterol_A -> Cholesterol_N		iMS570 (Sertbaş et al. 2014)
R256	FASN	Fatty Acid Synthesis	Astrocyte	Acetoacetyl-acp_A + NADPH_A -> R-3-hydroxybutanoyl-acp_A + NADP_A	EC-1.1.1.100	iMS570 (Sertbaş et al. 2014)
R257	FASN | RPP14	Fatty Acid Synthesis	Astrocyte	R-3-hydroxybutanoyl-acp_A -> Crotonyl-acp_A	EC-4.2.1.59	iMS570 (Sertbaş et al. 2014)
R258	FASN	Fatty Acid Synthesis	Astrocyte	Crotonyl-acp_A + NADPH_A -> Butyryl-acp_A + NADP_A	EC-1.3.1.39	iMS570 (Sertbaş et al. 2014)
R259	FASN | SLC35G3 | OXSM	Fatty Acid Synthesis	Astrocyte	Butyryl-acp_A + Malonyl-CoA_A -> 3-oxo-hexanoyl-acp_A + CO2_A	EC-2.3.1.41	iMS570 (Sertbaş et al. 2014)
R260		Fatty Acid Synthesis	Astrocyte	3-oxo-hexanoyl-acp_A + NADPH_A -> R-3-hydroxyhexanoyl-acp_A + NADP_A	EC-1.1.1.100	iMS570 (Sertbaş et al. 2014)
R261	FASN | RPP14	Fatty Acid Synthesis	Astrocyte	R-3-hydroxyhexanoyl-acp_A -> trans_hex-2-enoyl-acp_A	EC-4.2.1.59	iMS570 (Sertbaş et al. 2014)
R262	FASN	Fatty Acid Synthesis	Astrocyte	trans_hex-2-enoyl-acp_A + NADPH_A -> Hexanoyl-acp_A + NADP_A	EC-1.3.1.39	iMS570 (Sertbaş et al. 2014)
R263	FASN | SLC35G3 | OXSM	Fatty Acid Synthesis	Astrocyte	Hexanoyl-acp_A + Malonyl-CoA_A -> 3-oxo-octanoyl-acp_A + CO2_A	EC-2.3.1.41	iMS570 (Sertbaş et al. 2014)
R264		Fatty Acid Synthesis	Astrocyte	3-oxo-octanoyl-acp_A + NADPH_A -> R-3-hydroxyoctanoyl-acp_A + NADP_A	EC-1.1.1.100	iMS570 (Sertbaş et al. 2014)
R265	FASN | RPP14	Fatty Acid Synthesis	Astrocyte	R-3-hydroxyoctanoyl-acp_A -> trans_oct-2-enoyl-acp_A	EC-4.2.1.59	iMS570 (Sertbaş et al. 2014)
R266	FASN	Fatty Acid Synthesis	Astrocyte	trans_oct-2-enoyl-acp_A + NADPH_A -> Octanoyl-acp_A + NADP_A	EC-1.3.1.39	iMS570 (Sertbaş et al. 2014)
R267	FASN | SLC35G3 | OXSM	Fatty Acid Synthesis	Astrocyte	Octanoyl-acp_A + Malonyl-CoA_A -> 3-oxo-decanoyl-acp_A + CO2_A	EC-2.3.1.41	iMS570 (Sertbaş et al. 2014)
R268		Fatty Acid Synthesis	Astrocyte	3-oxo-decanoyl-acp_A + NADPH_A -> R-3-hydroxydecanoyl-acp_A + NADP_A	EC-1.1.1.100	iMS570 (Sertbaş et al. 2014)
R269	FASN | RPP14	Fatty Acid Synthesis	Astrocyte	R-3-hydroxydecanoyl-acp_A -> trans-delta2-decenoyl-acp_A	EC-4.2.1.59	iMS570 (Sertbaş et al. 2014)
R270	FASN	Fatty Acid Synthesis	Astrocyte	trans-delta2-decenoyl-acp_A + NADPH_A -> Decanoyl-acp_A + NADP_A	EC-1.3.1.39	iMS570 (Sertbaş et al. 2014)
R271	FASN | SLC35G3 | OXSM	Fatty Acid Synthesis	Astrocyte	Decanoyl-acp_A + Malonyl-CoA_A -> 3-oxo-dodecanoyl-acp_A + CO2_A	EC-2.3.1.41	iMS570 (Sertbaş et al. 2014)
R272		Fatty Acid Synthesis	Astrocyte	3-oxo-dodecanoyl-acp_A + NADPH_A -> R-3-hydroxydodecanoyl-acp_A + NADP_A	EC-1.1.1.100	iMS570 (Sertbaş et al. 2014)
R273	FASN | RPP14	Fatty Acid Synthesis	Astrocyte	R-3-hydroxydodecanoyl-acp_A -> trans_dodec-2-enoyl-acp_A	EC-4.2.1.59	iMS570 (Sertbaş et al. 2014)
R274	FASN	Fatty Acid Synthesis	Astrocyte	trans_dodec-2-enoyl-acp_A + NADPH_A -> Dodecanoyl-acp_A + NADP_A	EC-1.3.1.39	iMS570 (Sertbaş et al. 2014)
R275		Fatty Acid Synthesis	Astrocyte	Dodecanoyl-acp_A -> Laurate_A	EC-3.1.2.21	iMS570 (Sertbaş et al. 2014)
R276	FASN | SLC35G3 | OXSM	Fatty Acid Synthesis	Astrocyte	Dodecanoyl-acp_A + Malonyl-CoA_A -> 3-oxo-myristoyl-acp_A + CO2_A	EC-2.3.1.41	iMS570 (Sertbaş et al. 2014)
R277		Fatty Acid Synthesis	Astrocyte	3-oxo-myristoyl-acp_A + NADPH_A -> 3R-3-hydroxymyristoyl-acp_A + NADP_A	EC-1.1.1.100	iMS570 (Sertbaş et al. 2014)
R278	FASN | RPP14	Fatty Acid Synthesis	Astrocyte	3R-3-hydroxymyristoyl-acp_A -> trans_tetradec-2-enoyl-acp_A	EC-4.2.1.59	iMS570 (Sertbaş et al. 2014)
R279	FASN	Fatty Acid Synthesis	Astrocyte	trans_tetradec-2-enoyl-acp_A + NADPH_A -> Myristoyl-acp_A + NADP_A	EC-1.3.1.39	iMS570 (Sertbaş et al. 2014)
R280	FASN | SLC35G3 | OXSM	Fatty Acid Synthesis	Astrocyte	Myristoyl-acp_A + Malonyl-CoA_A -> 3-oxo-palmitoyl-acp_A + CO2_A	EC-2.3.1.41	iMS570 (Sertbaş et al. 2014)
R281		Fatty Acid Synthesis	Astrocyte	3-oxo-palmitoyl-acp_A + NADPH_A -> R-3-hydroxypalmitoyl-acp_A + NADP_A	EC-1.1.1.100	iMS570 (Sertbaş et al. 2014)
R282	FASN | RPP14	Fatty Acid Synthesis	Astrocyte	R-3-hydroxypalmitoyl-acp_A -> trans_hexadecenoyl-acp_A	EC-4.2.1.59	iMS570 (Sertbaş et al. 2014)
R283	FASN	Fatty Acid Synthesis	Astrocyte	trans_hexadecenoyl-acp_A + NADPH_A -> Palmitoyl-acp_A + NADP_A	EC-1.3.1.39	iMS570 (Sertbaş et al. 2014)
R284	FASN	Fatty Acid Synthesis	Astrocyte	Palmitoyl-acp_A <-> Palmitate_A	EC-3.1.2.14	iMS570 (Sertbaş et al. 2014)
R285	MLYCD	Fatty Acid Synthesis	Astrocyte	Acetyl-CoA_A + CO2_A <-> Malonyl-CoA_A	EC-4.1.1.9	iMS570 (Sertbaş et al. 2014)
R286	FASN	Fatty Acid Synthesis	Astrocyte	Acetyl-CoA_A <-> Acetyl-acp_A	EC-2.3.1.38	iMS570 (Sertbaş et al. 2014)
R287	FASN | MCAT	Fatty Acid Synthesis	Astrocyte	Malonyl-CoA_A <-> Malonyl-acp_A	EC-2.3.1.39	iMS570 (Sertbaş et al. 2014)
R288	FASN | SLC35G3 | OXSM	Fatty Acid Synthesis	Astrocyte	Malonyl-acp_A + Acetyl-acp_A <-> Acetoacetyl-acp_A + CO2_A	EC-2.3.1.41	iMS570 (Sertbaş et al. 2014)
R289	ACACA | ACACB | PCCA | PCCB	Fatty Acid Synthesis	Astrocyte	Acetyl-CoA_A + ATP_A + Bicarbonate_A <-> Malonyl-CoA_A + ADP_A	EC-6.4.1.2	iMS570 (Sertbaş et al. 2014)
R290	CA1 | CA10 | CA11 | CA13 | CA3 | CA4 | CA5A | CA5B | CA6 | CA7 | CA8 | CA9	Fatty Acid Synthesis	Astrocyte	Bicarbonate_A <-> CO2_A	EC-4.2.1.1	iMS570 (Sertbaş et al. 2014)
R291	ACSBG1 | ACSBG2 | ACSL1 | ACSL3 | ACSL4 | ACSL5 | SLC27A2	Fatty Acid Synthesis	Astrocyte	Palmitate_A + ATP_A -> Palmitoyl-CoA_A + AMP_A	EC-6.2.1.3	iMS570 (Sertbaş et al. 2014)
R292	ELOVL1 | ELOVL6	Fatty Acid Synthesis	Astrocyte	Palmitoyl-CoA_A + Malonyl-CoA_A -> 3-oxo-stearoyl-CoA_A + CO2_A	EC-2.3.1	iMS570 (Sertbaş et al. 2014)
R293		Fatty Acid Synthesis	Astrocyte	3-oxo-stearoyl-CoA_A + NADPH_A -> 3-hydroxy-stearoyl-CoA_A + NADP_A	EC-1.1.1	iMS570 (Sertbaş et al. 2014)
R294		Fatty Acid Synthesis	Astrocyte	3-hydroxy-stearoyl-CoA_A -> trans-2-3-stearoyl-CoA_A	EC-4.2.1	iMS570 (Sertbaş et al. 2014)
R295		Fatty Acid Synthesis	Astrocyte	trans-2-3-stearoyl-CoA_A + NADPH_A -> Stearoyl-CoA_A + NADP_A	EC-1.3.1	iMS570 (Sertbaş et al. 2014)
R296	ACOT2 | ACOT4 | ACOT7	Fatty Acid Synthesis	Astrocyte	Stearoyl-CoA_A -> Stearate_A	EC-3.1.2.2	iMS570 (Sertbaş et al. 2014)
R297	FADS1 | FADS2 | FADS6 | SCD | SCD5	Fatty Acid Synthesis	Astrocyte	Stearoyl-CoA_A + O2_A -> Oleoyl-CoA_A	EC-1.14.19.1	iMS570 (Sertbaş et al. 2014)
R298	ACOT2 | ACOT4	Fatty Acid Synthesis	Astrocyte	Oleoyl-CoA_A -> Oleate_A	EC-3.1.2	iMS570 (Sertbaş et al. 2014)
R299		Fatty Acid Synthesis	Astrocyte	Linoleate_A + 2 O2_A + 2 NADH_A + ATP_A + CO2_A + Acetyl-CoA_A -> Arachidonate_A + ADP_A + 2 NAD_A		iMS570 (Sertbaş et al. 2014)
R300		Fatty Acid Synthesis	Astrocyte	Linolenate_A + 3 O2_A + 3 NADH_A + 2 ATP_A + 2 CO2_A + 2 Acetyl-CoA_A -> Decosahexenoate_A + 2 ADP_A + 3 NAD_A		iMS570 (Sertbaş et al. 2014)
R301	FASN	Fatty Acid Synthesis	Neuron	Acetoacetyl-acp_N + NADPH_N -> R-3-hydroxybutanoyl-acp_N + NADP_N	EC-1.1.1.100	iMS570 (Sertbaş et al. 2014)
R302	FASN | RPP14	Fatty Acid Synthesis	Neuron	R-3-hydroxybutanoyl-acp_N -> Crotonyl-acp_N	EC-4.2.1.59	iMS570 (Sertbaş et al. 2014)
R303	FASN	Fatty Acid Synthesis	Neuron	Crotonyl-acp_N + NADPH_N -> Butyryl-acp_N + NADP_N	EC-1.3.1.39	iMS570 (Sertbaş et al. 2014)
R304	FASN | SLC35G3 | OXSM	Fatty Acid Synthesis	Neuron	Butyryl-acp_N + Malonyl-CoA_N -> 3-oxo-hexanoyl-acp_N + CO2_N	EC-2.3.1.41	iMS570 (Sertbaş et al. 2014)
R305		Fatty Acid Synthesis	Neuron	3-oxo-hexanoyl-acp_N + NADPH_N -> R-3-hydroxyhexanoyl-acp_N + NADP_N	EC-1.1.1.100	iMS570 (Sertbaş et al. 2014)
R306	FASN | RPP14	Fatty Acid Synthesis	Neuron	R-3-hydroxyhexanoyl-acp_N -> trans_hex-2-enoyl-acp_N	EC-4.2.1.59	iMS570 (Sertbaş et al. 2014)
R307	FASN	Fatty Acid Synthesis	Neuron	trans_hex-2-enoyl-acp_N + NADPH_N -> Hexanoyl-acp_N + NADP_N	EC-1.3.1.39	iMS570 (Sertbaş et al. 2014)
R308	FASN | SLC35G3 | OXSM	Fatty Acid Synthesis	Neuron	Hexanoyl-acp_N + Malonyl-CoA_N -> 3-oxo-octanoyl-acp_N + CO2_N	EC-2.3.1.41	iMS570 (Sertbaş et al. 2014)
R309		Fatty Acid Synthesis	Neuron	3-oxo-octanoyl-acp_N + NADPH_N -> R-3-hydroxyoctanoyl-acp_N + NADP_N	EC-1.1.1.100	iMS570 (Sertbaş et al. 2014)
R310	FASN | RPP14	Fatty Acid Synthesis	Neuron	R-3-hydroxyoctanoyl-acp_N -> trans_oct-2-enoyl-acp_N	EC-4.2.1.59	iMS570 (Sertbaş et al. 2014)
R311	FASN	Fatty Acid Synthesis	Neuron	trans_oct-2-enoyl-acp_N + NADPH_N -> Octanoyl-acp_N + NADP_N	EC-1.3.1.39	iMS570 (Sertbaş et al. 2014)
R312	FASN | SLC35G3 | OXSM	Fatty Acid Synthesis	Neuron	Octanoyl-acp_N + Malonyl-CoA_N -> 3-oxo-decanoyl-acp_N + CO2_N	EC-2.3.1.41	iMS570 (Sertbaş et al. 2014)
R313		Fatty Acid Synthesis	Neuron	3-oxo-decanoyl-acp_N + NADPH_N -> R-3-hydroxydecanoyl-acp_N + NADP_N	EC-1.1.1.100	iMS570 (Sertbaş et al. 2014)
R314	FASN | RPP14	Fatty Acid Synthesis	Neuron	R-3-hydroxydecanoyl-acp_N -> trans-delta2-decenoyl-acp_N	EC-4.2.1.59	iMS570 (Sertbaş et al. 2014)
R315	FASN	Fatty Acid Synthesis	Neuron	trans-delta2-decenoyl-acp_N + NADPH_N -> Decanoyl-acp_N + NADP_N	EC-1.3.1.39	iMS570 (Sertbaş et al. 2014)
R316	FASN | SLC35G3 | OXSM	Fatty Acid Synthesis	Neuron	Decanoyl-acp_N + Malonyl-CoA_N -> 3-oxo-dodecanoyl-acp_N + CO2_N	EC-2.3.1.41	iMS570 (Sertbaş et al. 2014)
R317		Fatty Acid Synthesis	Neuron	3-oxo-dodecanoyl-acp_N + NADPH_N -> R-3-hydroxydodecanoyl-acp_N + NADP_N	EC-1.1.1.100	iMS570 (Sertbaş et al. 2014)
R318	FASN | RPP14	Fatty Acid Synthesis	Neuron	R-3-hydroxydodecanoyl-acp_N -> trans_dodec-2-enoyl-acp_N	EC-4.2.1.59	iMS570 (Sertbaş et al. 2014)
R319	FASN	Fatty Acid Synthesis	Neuron	trans_dodec-2-enoyl-acp_N + NADPH_N -> Dodecanoyl-acp_N + NADP_N	EC-1.3.1.39	iMS570 (Sertbaş et al. 2014)
R320		Fatty Acid Synthesis	Neuron	Dodecanoyl-acp_N -> Laurate_N	EC-3.1.2.21	iMS570 (Sertbaş et al. 2014)
R321	FASN | SLC35G3 | OXSM	Fatty Acid Synthesis	Neuron	Dodecanoyl-acp_N + Malonyl-CoA_N -> 3-oxo-myristoyl-acp_N + CO2_N	EC-2.3.1.41	iMS570 (Sertbaş et al. 2014)
R322		Fatty Acid Synthesis	Neuron	3-oxo-myristoyl-acp_N + NADPH_N -> 3R-3-hydroxymyristoyl-acp_N + NADP_N	EC-1.1.1.100	iMS570 (Sertbaş et al. 2014)
R323	FASN | RPP14	Fatty Acid Synthesis	Neuron	3R-3-hydroxymyristoyl-acp_N -> trans_tetradec-2-enoyl-acp_N	EC-4.2.1.59	iMS570 (Sertbaş et al. 2014)
R324	FASN	Fatty Acid Synthesis	Neuron	trans_tetradec-2-enoyl-acp_N + NADPH_N -> Myristoyl-acp_N + NADP_N	EC-1.3.1.39	iMS570 (Sertbaş et al. 2014)
R325	FASN | SLC35G3 | OXSM	Fatty Acid Synthesis	Neuron	Myristoyl-acp_N + Malonyl-CoA_N -> 3-oxo-palmitoyl-acp_N + CO2_N	EC-2.3.1.41	iMS570 (Sertbaş et al. 2014)
R326		Fatty Acid Synthesis	Neuron	3-oxo-palmitoyl-acp_N + NADPH_N -> R-3-hydroxypalmitoyl-acp_N + NADP_N	EC-1.1.1.100	iMS570 (Sertbaş et al. 2014)
R327	FASN | RPP14	Fatty Acid Synthesis	Neuron	R-3-hydroxypalmitoyl-acp_N -> trans_hexadecenoyl-acp_N	EC-4.2.1.59	iMS570 (Sertbaş et al. 2014)
R328	FASN	Fatty Acid Synthesis	Neuron	trans_hexadecenoyl-acp_N + NADPH_N -> Palmitoyl-acp_N + NADP_N	EC-1.3.1.39	iMS570 (Sertbaş et al. 2014)
R329	FASN	Fatty Acid Synthesis	Neuron	Palmitoyl-acp_N <-> Palmitate_N	EC-3.1.2.14	iMS570 (Sertbaş et al. 2014)
R330	MLYCD	Fatty Acid Synthesis	Neuron	Acetyl-CoA_N + CO2_N <-> Malonyl-CoA_N	EC-4.1.1.9	iMS570 (Sertbaş et al. 2014)
R331	FASN	Fatty Acid Synthesis	Neuron	Acetyl-CoA_N <-> Acetyl-acp_N	EC-2.3.1.38	iMS570 (Sertbaş et al. 2014)
R332	FASN | MCAT	Fatty Acid Synthesis	Neuron	Malonyl-CoA_N <-> Malonyl-acp_N	EC-2.3.1.39	iMS570 (Sertbaş et al. 2014)
R333	FASN | SLC35G3 | OXSM	Fatty Acid Synthesis	Neuron	Malonyl-acp_N + Acetyl-acp_N <-> Acetoacetyl-acp_N + CO2_N	EC-2.3.1.41	iMS570 (Sertbaş et al. 2014)
R334	ACACA | ACACB | PCCA | PCCB	Fatty Acid Synthesis	Neuron	Acetyl-CoA_N + ATP_N + Bicarbonate_N <-> Malonyl-CoA_N + ADP_N	EC-6.4.1.2	iMS570 (Sertbaş et al. 2014)
R335	CA1 | CA10 | CA11 | CA13 | CA3 | CA4 | CA5A | CA5B | CA6 | CA7 | CA8 | CA9	Fatty Acid Synthesis	Neuron	Bicarbonate_N <-> CO2_N	EC-4.2.1.1	iMS570 (Sertbaş et al. 2014)
R336	ACSBG1 | ACSBG2 | ACSL1 | ACSL3 | ACSL4 | ACSL5 | SLC27A2	Fatty Acid Synthesis	Neuron	Palmitate_N + ATP_N -> Palmitoyl-CoA_N + AMP_N	EC-6.2.1.3	iMS570 (Sertbaş et al. 2014)
R337	ELOVL1 | ELOVL6	Fatty Acid Synthesis	Neuron	Palmitoyl-CoA_N + Malonyl-CoA_N -> 3-oxo-stearoyl-CoA_N + CO2_N	EC-2.3.1	iMS570 (Sertbaş et al. 2014)
R338		Fatty Acid Synthesis	Neuron	3-oxo-stearoyl-CoA_N + NADPH_N -> 3-hydroxy-stearoyl-CoA_N + NADP_N	EC-1.1.1	iMS570 (Sertbaş et al. 2014)
R339		Fatty Acid Synthesis	Neuron	3-hydroxy-stearoyl-CoA_N -> trans-2-3-stearoyl-CoA_N	EC-4.2.1	iMS570 (Sertbaş et al. 2014)
R340		Fatty Acid Synthesis	Neuron	trans-2-3-stearoyl-CoA_N + NADPH_N -> Stearoyl-CoA_N + NADP_N	EC-1.3.1	iMS570 (Sertbaş et al. 2014)
R341	ACOT2 | ACOT4 | ACOT7	Fatty Acid Synthesis	Neuron	Stearoyl-CoA_N -> Stearate_N	EC-3.1.2.2	iMS570 (Sertbaş et al. 2014)
R342	FADS1 | FADS2 | FADS6 | SCD | SCD5	Fatty Acid Synthesis	Neuron	Stearoyl-CoA_N + O2_N -> Oleoyl-CoA_N	EC-1.14.19.1	iMS570 (Sertbaş et al. 2014)
R343	ACOT2 | ACOT4	Fatty Acid Synthesis	Neuron	Oleoyl-CoA_N -> Oleate_N	EC-3.1.2	iMS570 (Sertbaş et al. 2014)
R344		Fatty Acid Synthesis	Intercellular	Arachidonate_A -> Arachidonate_N		iMS570 (Sertbaş et al. 2014)
R345		Fatty Acid Synthesis	Intercellular	Decosahexenoate_A -> Decosahexenoate_N		iMS570 (Sertbaş et al. 2014)
R346		Fatty Acid Synthesis	Astrocyte	0.243 Palmitate_A + 0.249 Stearate_A + 0.224 Oleate_A + 0.098 Arachidonate_A + 0.186 Decosahexenoate_A -> 1 FattyAcid_A		iMS570 (Sertbaş et al. 2014)
R347		Fatty Acid Synthesis	Neuron	0.243 Palmitate_N + 0.249 Stearate_N + 0.224 Oleate_N + 0.098 Arachidonate_N + 0.186 Decosahexenoate_N -> 1 FattyAcid_N		iMS570 (Sertbaş et al. 2014)
R348	GPD1	Glycerol-3-phosphate Shuttle	Astrocyte	Dihydroxyacetone-phosphate_A + NADH_A -> Glycerol-3-phosphate_A + NAD_A	EC-1.1.1.8	iMS570 (Sertbaş et al. 2014)
R349	GPD2	Glycerol-3-phosphate Shuttle	Astrocyte	Glycerol-3-phosphate_A + FAD_AM -> Dihydroxyacetone-phosphate_A + FADH2_AM	EC-1.1.5.3	iMS570 (Sertbaş et al. 2014)
R350	GPD2	Glycerol-3-phosphate Shuttle	Neuron	Dihydroxyacetone-phosphate_N + FADH2_NM -> Glycerol-3-phosphate_N + FAD_NM	EC-1.1.5.3	iMS570 (Sertbaş et al. 2014)
R351	CHKB | ETNK1 | ETNK2	Phosphatidylethanolamine Metabolism	Astrocyte	ATP_A + Ethanolamine_A -> Phosphoryl-ethanolamine_A + ADP_A	EC-2.7.1.82	iMS570 (Sertbaş et al. 2014)
R352	PCYT2	Phosphatidylethanolamine Metabolism	Astrocyte	Phosphoryl-ethanolamine_A + CTP_A -> CDP-ethanolamine_A	EC-2.7.7.14	iMS570 (Sertbaş et al. 2014)
R353	CEPT1 | SELI	Phosphatidylethanolamine Metabolism	Astrocyte	1_2-diacylglycerol_A + CDP-ethanolamine_A -> Phosphatidyl-ethanolamine_A + CMP_A	EC-2.7.8.1	iMS570 (Sertbaş et al. 2014)
R354	PEMT	Phosphatidylethanolamine Metabolism; Phosphatidylcholine Metabolism	Astrocyte	Phosphatidyl-ethanolamine_A -> Phosphatidyl-choline_A	EC 2.1.1.17	iMS570 (Sertbaş et al. 2014)
R355	PTDSS2	Phosphatidylethanolamine Metabolism	Astrocyte	Phosphatidyl-ethanolamine_A + Serine_A -> Ethanolamine_A + Phosphatidyl-serine_A	EC-2.7.8.29	iMS570 (Sertbaş et al. 2014)
R356	PISD	Phosphatidylethanolamine Metabolism	Astrocyte	Phosphatidyl-serine_A -> Phosphatidyl-ethanolamine_A + CO2_A	EC-4.1.1.65	iMS570 (Sertbaş et al. 2014)
R357	CHKB | ETNK1 | ETNK2	Phosphatidylethanolamine Metabolism	Neuron	ATP_N + Ethanolamine_N -> Phosphoryl-ethanolamine_N + ADP_N	EC-2.7.1.82	iMS570 (Sertbaş et al. 2014)
R358	PCYT2	Phosphatidylethanolamine Metabolism	Neuron	Phosphoryl-ethanolamine_N + CTP_N -> CDP-ethanolamine_N	EC-2.7.7.14	iMS570 (Sertbaş et al. 2014)
R359	CEPT1 | SELI	Phosphatidylethanolamine Metabolism	Neuron	1_2-diacylglycerol_N + CDP-ethanolamine_N -> Phosphatidyl-ethanolamine_N + CMP_N	EC-2.7.8.1	iMS570 (Sertbaş et al. 2014)
R360	PEMT	Phosphatidylethanolamine Metabolism; Phosphatidylcholine Metabolism	Neuron	Phosphatidyl-ethanolamine_N -> Phosphatidyl-choline_N	EC 2.1.1.17	iMS570 (Sertbaş et al. 2014)
R361	PTDSS2	Phosphatidylethanolamine Metabolism	Neuron	Phosphatidyl-ethanolamine_N + Serine_N -> Ethanolamine_N + Phosphatidyl-serine_N	EC-2.7.8.29	iMS570 (Sertbaş et al. 2014)
R362	PISD	Phosphatidylethanolamine Metabolism	Neuron	Phosphatidyl-serine_N -> Phosphatidyl-ethanolamine_N + CO2_N	EC-4.1.1.65	iMS570 (Sertbaş et al. 2014)
R363	CHKA | CHKB	Phosphatidylcholine Metabolism	Astrocyte	Choline_A + ATP_A -> Phosphoryl-choline_A + ADP_A	EC-2.7.1.32	iMS570 (Sertbaş et al. 2014)
R364	PCYT1A | PCYT1B	Phosphatidylcholine Metabolism	Astrocyte	Phosphoryl-choline_A + CTP_A -> CDP-choline_A	EC-2.7.7.15	iMS570 (Sertbaş et al. 2014)
R365	CEPT1 | CHPT1	Phosphatidylcholine Metabolism	Astrocyte	1_2-diacylglycerol_A + CDP-choline_A -> Phosphatidyl-choline_A + CMP_A	EC-2.7.8.2	iMS570 (Sertbaş et al. 2014)
R366	CHKA | CHKB	Phosphatidylcholine Metabolism	Neuron	Choline_N + ATP_N -> Phosphoryl-choline_N + ADP_N	EC-2.7.1.32	iMS570 (Sertbaş et al. 2014)
R367	PCYT1A | PCYT1B	Phosphatidylcholine Metabolism	Neuron	Phosphoryl-choline_N + CTP_N -> CDP-choline_N	EC-2.7.7.15	iMS570 (Sertbaş et al. 2014)
R368	CEPT1 | CHPT1	Phosphatidylcholine Metabolism	Neuron	1_2-diacylglycerol_N + CDP-choline_N -> Phosphatidyl-choline_N + CMP_N	EC-2.7.8.2	iMS570 (Sertbaş et al. 2014)
R369	PGS1	Cardiolipin Metabolism	Astrocyte	CDP-diacylglycerol_A + Glycerol-3-phosphate_A -> CMP_A + phosphatidylglycerol-phosphate_A	EC-2.7.8.5	iMS570 (Sertbaş et al. 2014)
R370		Cardiolipin Metabolism	Astrocyte	phosphatidylglycerol-phosphate_A -> phosphatidyl-glycerol_A	EC-3.1.3.27	iMS570 (Sertbaş et al. 2014)
R371	CRLS1	Cardiolipin Metabolism	Astrocyte	phosphatidyl-glycerol_A + CDP-diacylglycerol_A -> cardiolipin_A + CMP_A		iMS570 (Sertbaş et al. 2014)
R372	PGS1	Cardiolipin Metabolism	Neuron	CDP-diacylglycerol_N + Glycerol-3-phosphate_N -> CMP_N + phosphatidylglycerol-phosphate_N	EC-2.7.8.5	iMS570 (Sertbaş et al. 2014)
R373		Cardiolipin Metabolism	Neuron	phosphatidylglycerol-phosphate_N -> phosphatidyl-glycerol_N	EC-3.1.3.27	iMS570 (Sertbaş et al. 2014)
R374	CRLS1	Cardiolipin Metabolism	Neuron	phosphatidyl-glycerol_N + CDP-diacylglycerol_N -> cardiolipin_N + CMP_N		iMS570 (Sertbaş et al. 2014)
R375	(SPTLC1 & SPTLC2) | (SPTLC3 & SPTLC1 )	Sphingomyelin Metabolism	Astrocyte	Serine_A + Palmitoyl-CoA_A -> CO2_A + 3-dehydrosphinganine_A	EC-2.3.1.50	iMS570 (Sertbaş et al. 2014)
R376	KDSR	Sphingomyelin Metabolism	Astrocyte	3-dehydrosphinganine_A + NADPH_A <-> sphinganine_A + NADP_A	EC-1.1.1.102	iMS570 (Sertbaş et al. 2014)
R377		Sphingomyelin Metabolism	Astrocyte	sphinganine_A + FattyAcid_A <-> dihydroceramide_A	[]	iMS570 (Sertbaş et al. 2014)
R378	DEGS2	Sphingomyelin Metabolism	Astrocyte	dihydroceramide_A <-> ceramide_A	[]	iMS570 (Sertbaş et al. 2014)
R379	SAMD8 | SGMS1 | SGMS2	Sphingomyelin Metabolism	Astrocyte	ceramide_A + Phosphatidyl-choline_A <-> 1_2-diacylglycerol_A + sphingomyelin_A	EC-2.7.8.27	iMS570 (Sertbaş et al. 2014)
R380	ENPP7 | LOC51190 | SMPD1 | SMPD2 | SMPD3 | SMPD4	Sphingomyelin Metabolism	Astrocyte	sphingomyelin_A -> ceramide_A + Phosphoryl-choline_A	EC-3.1.4.12	iMS570 (Sertbaş et al. 2014)
R381	(SPTLC1 & SPTLC2) | (SPTLC3 & SPTLC1)	Sphingomyelin Metabolism	Neuron	Serine_N + Palmitoyl-CoA_N -> CO2_N + 3-dehydrosphinganine_N	EC-2.3.1.50	iMS570 (Sertbaş et al. 2014)
R382	KDSR	Sphingomyelin Metabolism	Neuron	3-dehydrosphinganine_N + NADPH_N <-> sphinganine_N + NADP_N	EC-1.1.1.102	iMS570 (Sertbaş et al. 2014)
R383		Sphingomyelin Metabolism	Neuron	sphinganine_N + FattyAcid_N <-> dihydroceramide_N	[]	iMS570 (Sertbaş et al. 2014)
R384	DEGS2	Sphingomyelin Metabolism	Neuron	dihydroceramide_N <-> ceramide_N	[]	iMS570 (Sertbaş et al. 2014)
R385	SAMD8 | SGMS1 | SGMS2	Sphingomyelin Metabolism	Neuron	ceramide_N + Phosphatidyl-choline_N <-> 1_2-diacylglycerol_N + sphingomyelin_N	EC-2.7.8.27	iMS570 (Sertbaş et al. 2014)
R386	ENPP7 | LOC51190 | SMPD1 | SMPD2 | SMPD3 | SMPD4	Sphingomyelin Metabolism	Neuron	sphingomyelin_N -> ceramide_N + Phosphoryl-choline_N	EC-3.1.4.12	iMS570 (Sertbaş et al. 2014)
R387	AGPAT6 | AGPAT9 | GPAM | GPAT2 | GPAT	CDP-Diacylglycerol Biosynthesis	Astrocyte	Glycerol-3-phosphate_A + FattyAcid_A -> 1-acyl-sn-glycerol-3-phosphate_A	EC-2.3.1.15	iMS570 (Sertbaş et al. 2014)
R388	ABHD5 | AGPAT1 | AGPAT2 | AGPAT3 | AGPAT4 | AGPAT5 | LCLAT1 | LPCAT3 | LPCAT4 | MBOAT1 | MBOAT2 | MBOAT7	CDP-Diacylglycerol Biosynthesis	Astrocyte	1-acyl-sn-glycerol-3-phosphate_A + FattyAcid_A -> Phosphatidate_A	EC-2.3.1.51	iMS570 (Sertbaş et al. 2014)
R389	AGPAT6 | AGPAT9 | GPAM | GPAT2 | GPAT	CDP-Diacylglycerol Biosynthesis	Neuron	Glycerol-3-phosphate_N + FattyAcid_N -> 1-acyl-sn-glycerol-3-phosphate_N	EC-2.3.1.15	iMS570 (Sertbaş et al. 2014)
R390	ABHD5 | AGPAT1 | AGPAT2 | AGPAT3 | AGPAT4 | AGPAT5 | LCLAT1 | LPCAT3 | LPCAT4 | MBOAT1 | MBOAT2 | MBOAT7	CDP-Diacylglycerol Biosynthesis	Neuron	1-acyl-sn-glycerol-3-phosphate_N + FattyAcid_N -> Phosphatidate_N	EC-2.3.1.51	iMS570 (Sertbaş et al. 2014)
R391		Inositol Metabolism	Astrocyte	myo-inositol -> myo-inositol_A		iMS570 (Sertbaş et al. 2014)
R392	CDIPT	Inositol Metabolism	Astrocyte	myo-inositol_A + CDP-diacylglycerol_A -> phosphatidyl-inositol_A + CMP_A	EC-2.7.8.11	iMS570 (Sertbaş et al. 2014)
R393	CDS1 | CDS2	Inositol Metabolism; CDP-Diacylglycerol Biosynthesis	Astrocyte	CTP_A + Phosphatidate_A -> CDP-diacylglycerol_A	EC-2.7.7.41	iMS570 (Sertbaş et al. 2014)
R394	PI4K2B | PI4KB | PI4KII | PIK4CA	Inositol Metabolism	Astrocyte	phosphatidyl-inositol_A + ATP_A -> phosphatidyl-1D-myo-inositol-4-phosphate_A + ADP_A	EC-2.7.1.67	iMS570 (Sertbaş et al. 2014)
R395	MGC26597 | PIK4CA | PIP4K2B | PIP5K1A | PIP5K1B | PIP5K1C | PIP5KL1	Inositol Metabolism	Astrocyte	phosphatidyl-1D-myo-inositol-4-phosphate_A + ATP_A <-> phosphatidyl-1D-myo-inositol-4-5-bisphosphate_A + ADP_A	EC-2.7.1.68	iMS570 (Sertbaş et al. 2014)
R396	PLCB1 | PLCB2 | PLCB3 | PLCB4 | PLCD1 | PLCD3 | PLCD4 | PLCE1 | PLCG1 | PLCG2 | PLCH1 | PLCH2 | PLCZ1	Inositol Metabolism	Astrocyte	phosphatidyl-1D-myo-inositol-4-5-bisphosphate_A -> 1_2-diacylglycerol_A + myo-inositol-(1-4-5)-trisphosphate_A	EC-3.1.4.11	iMS570 (Sertbaş et al. 2014)
R397	INPP5A | INPP5B | INPP5F | INPP5J | INPP5K | INPPL1 | OCRL | SYNJ1 | SYNJ2	Inositol Metabolism	Astrocyte	myo-inositol-(1-4-5)-trisphosphate_A -> myo-inositol-(1-4)-bisphosphate_A	EC-3.1.3.56	iMS570 (Sertbaş et al. 2014)
R398	INPP1	Inositol Metabolism	Astrocyte	myo-inositol-(1-4)-bisphosphate_A <-> myo-inositol-(4)-monophosphate_A	EC-3.1.3.57	iMS570 (Sertbaş et al. 2014)
R399	IMPA1 | IMPA2 | IMPAD1	Inositol Metabolism	Astrocyte	myo-inositol-(4)-monophosphate_A <-> myo-inositol_A	EC-3.1.3.25	iMS570 (Sertbaş et al. 2014)
R400	AGK | DGKA | DGKB | DGKD | DGKE | DGKG | DGKH | DGKI | DGKK | DGKQ | DGKZ	Inositol Metabolism	Astrocyte	ATP_A + 1_2-diacylglycerol_A -> Phosphatidate_A + ADP_A	EC-2.7.1.107	iMS570 (Sertbaş et al. 2014)
R401	IPMK | ITPKA | ITPKB | ITPKC	Inositol Metabolism	Astrocyte	myo-inositol-(1-4-5)-trisphosphate_A + ATP_A -> myo-inositol-(1-3-4-5)-tetrakisphosphate_A + ADP_A	EC-2.7.1.127	iMS570 (Sertbaş et al. 2014)
R402	INPP5A | INPP5B | INPP5D | INPP5J | INPP5K | INPPL1 | OCRL | SYNJ1 | SYNJ2	Inositol Metabolism	Astrocyte	myo-inositol-(1-3-4-5)-tetrakisphosphate_A <-> myo-inositol-(1-3-4)-trisphosphate_A	EC-3.1.3.56	iMS570 (Sertbaş et al. 2014)
R403	INPP1	Inositol Metabolism	Astrocyte	myo-inositol-(1-3-4)-trisphosphate_A -> myo-inositol-(3-4)-bisphosphate_A	EC-3.1.3.57	iMS570 (Sertbaş et al. 2014)
R404	INPP4A | INPP4B	Inositol Metabolism	Astrocyte	myo-inositol-(3-4)-bisphosphate_A -> myo-inositol-3-monophosphate_A	EC-3.1.3.66	iMS570 (Sertbaş et al. 2014)
R405		Inositol Metabolism	Neuron	myo-inositol -> myo-inositol_N		iMS570 (Sertbaş et al. 2014)
R406	CDIPT	Inositol Metabolism	Neuron	myo-inositol_N + CDP-diacylglycerol_N -> phosphatidyl-inositol_N + CMP_N	EC-2.7.8.11	iMS570 (Sertbaş et al. 2014)
R407	CDS1 | CDS2	Inositol Metabolism; CDP-Diacylglycerol Biosynthesis	Neuron	CTP_N + Phosphatidate_N -> CDP-diacylglycerol_N	EC-2.7.7.41	iMS570 (Sertbaş et al. 2014)
R408	PI4K2B | PI4KB | PI4KII | PIK4CA	Inositol Metabolism	Neuron	phosphatidyl-inositol_N + ATP_N -> phosphatidyl-1D-myo-inositol-4-phosphate_N + ADP_N	EC-2.7.1.67	iMS570 (Sertbaş et al. 2014)
R409	MGC26597 | PIK4CA | PIP4K2B | PIP5K1A | PIP5K1B | PIP5K1C | PIP5KL1	Inositol Metabolism	Neuron	phosphatidyl-1D-myo-inositol-4-phosphate_N + ATP_N <-> phosphatidyl-1D-myo-inositol-4-5-bisphosphate_N + ADP_N	EC-2.7.1.68	iMS570 (Sertbaş et al. 2014)
R410	PLCB1 | PLCB2 | PLCB3 | PLCB4 | PLCD1 | PLCD3 | PLCD4 | PLCE1 | PLCG1 | PLCG2 | PLCH1 | PLCH2 | PLCZ1	Inositol Metabolism	Neuron	phosphatidyl-1D-myo-inositol-4-5-bisphosphate_N -> 1_2-diacylglycerol_N + myo-inositol-(1-4-5)-trisphosphate_N	EC-3.1.4.11	iMS570 (Sertbaş et al. 2014)
R411	INPP5A | INPP5B | INPP5F | INPP5J | INPP5K | INPPL1 | OCRL | SYNJ1 | SYNJ2	Inositol Metabolism	Neuron	myo-inositol-(1-4-5)-trisphosphate_N -> myo-inositol-(1-4)-bisphosphate_N	EC-3.1.3.56	iMS570 (Sertbaş et al. 2014)
R412	INPP1	Inositol Metabolism	Neuron	myo-inositol-(1-4)-bisphosphate_N <-> myo-inositol-(4)-monophosphate_N	EC-3.1.3.57	iMS570 (Sertbaş et al. 2014)
R413	IMPA1 | IMPA2 | IMPAD1	Inositol Metabolism	Neuron	myo-inositol-(4)-monophosphate_N <-> myo-inositol_N	EC-3.1.3.25	iMS570 (Sertbaş et al. 2014)
R414	AGK | DGKA | DGKB | DGKD | DGKE | DGKG | DGKH | DGKI | DGKK | DGKQ | DGKZ	Inositol Metabolism	Neuron	ATP_N + 1_2-diacylglycerol_N -> Phosphatidate_N + ADP_N	EC-2.7.1.107	iMS570 (Sertbaş et al. 2014)
R415	IPMK | ITPKA | ITPKB | ITPKC	Inositol Metabolism	Neuron	myo-inositol-(1-4-5)-trisphosphate_N + ATP_N -> myo-inositol-(1-3-4-5)-tetrakisphosphate_N + ADP_N	EC-2.7.1.127	iMS570 (Sertbaş et al. 2014)
R416	INPP5A | INPP5B | INPP5D | INPP5J | INPP5K | INPPL1 | OCRL | SYNJ1 | SYNJ2	Inositol Metabolism	Neuron	myo-inositol-(1-3-4-5)-tetrakisphosphate_N <-> myo-inositol-(1-3-4)-trisphosphate_N	EC-3.1.3.56	iMS570 (Sertbaş et al. 2014)
R417	INPP1	Inositol Metabolism	Neuron	myo-inositol-(1-3-4)-trisphosphate_N -> myo-inositol-(3-4)-bisphosphate_N	EC-3.1.3.57	iMS570 (Sertbaş et al. 2014)
R418	INPP4A | INPP4B	Inositol Metabolism	Neuron	myo-inositol-(3-4)-bisphosphate_N -> myo-inositol-3-monophosphate_N	EC-3.1.3.66	iMS570 (Sertbaş et al. 2014)
R419		Lipid Synthesis	Neuron	0.448 Cholesterol_A + 0.210 Phosphatidyl-ethanolamine_A + 0.202 Phosphatidyl-choline_A + 0.081 Phosphatidyl-serine_A + 0.037 sphingomyelin_A + 0.021 phosphatidyl-inositol_A + 0.010 cardiolipin_A -> Lipid_A		iMS570 (Sertbaş et al. 2014)
R420		Lipid Synthesis	Neuron	0.448 Cholesterol_N + 0.210 Phosphatidyl-ethanolamine_N + 0.202 Phosphatidyl-choline_N + 0.081 Phosphatidyl-serine_N + 0.037 sphingomyelin_N + 0.021 phosphatidyl-inositol_N + 0.010 cardiolipin_N -> Lipid_N		iMS570 (Sertbaş et al. 2014)
R421		Reactive Oxygen Species Pathway	Astrocyte	Cystine_A + NADH_A -> 2 Cysteine_A + NAD_A	EC 1.6.4.1	iMS570 (Sertbaş et al. 2014)
R422	GCLC | GCLM	Reactive Oxygen Species Pathway	Astrocyte	Cysteine_A + Glutamate_A + ATP_A -> L-gamma-glutamylcysteine_A + ADP_A	EC-6.3.2.2	iMS570 (Sertbaş et al. 2014)
R423	GSS	Reactive Oxygen Species Pathway	Astrocyte	L-gamma-glutamylcysteine_A + Glycine_A + ATP_A -> ReducedGlutathione_A + ADP_A	EC-6.3.2.3	iMS570 (Sertbaş et al. 2014)
R424		Reactive Oxygen Species Pathway	Astrocyte	O2_A -> H2O2_A		iMS570 (Sertbaş et al. 2014)
R425	GPX1 | GPX2 | GPX3 | GPX5 | GPX6 | GPX7 | GPX8	Reactive Oxygen Species Pathway	Astrocyte	2 ReducedGlutathione_A + H2O2_A -> OxidizedGlutathione_A	EC-1.11.1.9	iMS570 (Sertbaş et al. 2014)
R426	GSR	Reactive Oxygen Species Pathway	Astrocyte	OxidizedGlutathione_A + NADPH_A -> 2 ReducedGlutathione_A + NADP_A	EC-1.8.1.7	iMS570 (Sertbaş et al. 2014)
R427	GSR	Reactive Oxygen Species Pathway	Astrocyte	OxidizedGlutathione_A + NADPH_AM -> 2 ReducedGlutathione_A + NADP_AM	EC-1.8.1.7	iMS570 (Sertbaş et al. 2014)
R428	CAT | TYRP1	Reactive Oxygen Species Pathway	Astrocyte	H2O2_A -> O2_A	EC-1.11.1.6	iMS570 (Sertbaş et al. 2014)
R429		Reactive Oxygen Species Pathway	Astrocyte	ReducedGlutathione_A + Glutamine_A -> Glutamate_A + NH3_A + CysteinylGlycine_A		iMS570 (Sertbaş et al. 2014)
R430		Reactive Oxygen Species Pathway	Intercellular	CysteinylGlycine_A -> CysteinylGlycine_N		iMS570 (Sertbaş et al. 2014)
R431	ANPEP | CNDP2 | DPP8	Reactive Oxygen Species Pathway	Neuron	CysteinylGlycine_N -> Cysteine_N + Glycine_N	EC-3.4.13.18	iMS570 (Sertbaş et al. 2014)
R432	GCLC | GCLM	Reactive Oxygen Species Pathway	Neuron	Cysteine_N + Glutamate_N + ATP_N -> L-gamma-glutamylcysteine_N + ADP_N	EC-6.3.2.2	iMS570 (Sertbaş et al. 2014)
R433	GSS	Reactive Oxygen Species Pathway	Neuron	L-gamma-glutamylcysteine_N + Glycine_N + ATP_N -> ReducedGlutathione_N + ADP_N	EC-6.3.2.3	iMS570 (Sertbaş et al. 2014)
R434		Reactive Oxygen Species Pathway	Neuron	O2_N -> H2O2_N		iMS570 (Sertbaş et al. 2014)
R435	GPX1 | GPX2 | GPX3 | GPX5 | GPX6 | GPX7 | GPX8	Reactive Oxygen Species Pathway	Neuron	2 ReducedGlutathione_N + H2O2_N -> OxidizedGlutathione_N	EC-1.11.1.9	iMS570 (Sertbaş et al. 2014)
R436	GSR	Reactive Oxygen Species Pathway	Neuron	OxidizedGlutathione_N + NADPH_N -> 2 ReducedGlutathione_N + NADP_N	EC-1.8.1.7	iMS570 (Sertbaş et al. 2014)
R437	GSR	Reactive Oxygen Species Pathway	Neuron	OxidizedGlutathione_N + NADPH_NM -> 2 ReducedGlutathione_N + NADP_NM	EC-1.8.1.7	iMS570 (Sertbaş et al. 2014)
R438	CAT | TYRP1	Reactive Oxygen Species Pathway	Neuron	H2O2_N -> O2_N	EC-1.11.1.6	iMS570 (Sertbaş et al. 2014)
R439	PYGB | PYGL | PYGM	Glycogen Degradation Metabolism	Astrocyte	Glycogen -> Glucose-1-phosphate_A	EC-2.4.1.1	iMS570 (Sertbaş et al. 2014)
R440	PGM1 | PGM2 | PGM5	Glycogen Degradation Metabolism	Astrocyte	Glucose-1-phosphate_A <-> Glucose-6-phosphate_A	EC-5.4.2.2	iMS570 (Sertbaş et al. 2014)
R441		Ketone Body Metabolism	Astrocyte	BHB -> BHB_A		iMS570 (Sertbaş et al. 2014)
R442		Ketone Body Metabolism	Neuron	BHB -> BHB_N		iMS570 (Sertbaş et al. 2014)
R443		Ketone Body Metabolism	Astrocyte	Acetoacetate -> Acetoacetate_A		iMS570 (Sertbaş et al. 2014)
R444		Ketone Body Metabolism	Neuron	Acetoacetate -> Acetoacetate_N		iMS570 (Sertbaş et al. 2014)
R445	BDH1 | BDH2	Ketone Body Metabolism	Astrocyte	BHB_A + NAD_AM <-> Acetoacetate_A + NADH_AM	EC-1.1.1.30	iMS570 (Sertbaş et al. 2014)
R446	BDH1 | BDH2	Ketone Body Metabolism	Neuron	BHB_N + NAD_NM <-> Acetoacetate_N + NADH_NM	EC-1.1.1.30	iMS570 (Sertbaş et al. 2014)
R447	OXCT1	Ketone Body Metabolism	Neuron	Acetoacetate_N + Succinyl-CoA_N -> Acetoacetyl-CoA_N + Succinate_N	EC-2.8.3.5	iMS570 (Sertbaş et al. 2014)
R448		Arginine Metabolism	Astrocyte	Ornithine -> Ornithine_A		iMS570 (Sertbaş et al. 2014)
R449	ADC	Arginine Metabolism	Astrocyte	Arginine_A <-> Agmatine_A + CO2_A	EC-4.1.1.19	iMS570 (Sertbaş et al. 2014)
R450	ARG1 | ARG2	Arginine Metabolism	Astrocyte	Arginine_A -> Ornithine_A + Urea_A	EC-3.5.3.1	iMS570 (Sertbaş et al. 2014)
R451	OAT	Arginine Metabolism	Astrocyte	Ornithine_A + alpha-ketoglutarate_A <-> Glutamate_A + Glutamate_semialdehyde_A	EC-2.6.1.13	iMS570 (Sertbaş et al. 2014)
R452		Arginine Metabolism	Astrocyte	Glutamate_semialdehyde_A <-> S-1-pyrroline-5-carboxylate_A		iMS570 (Sertbaş et al. 2014)
R453	ALDH4A1	Arginine Metabolism	Astrocyte	S-1-pyrroline-5-carboxylate_A + NAD_A -> Glutamate_A + NADH_A	EC-1.5.1	iMS570 (Sertbaş et al. 2014)
R454		Arginine Metabolism	Neuron	Ornithine -> Ornithine_N		iMS570 (Sertbaş et al. 2014)
R455		Arginine Metabolism	Neuron	Arginine_A -> Arginine_N		iMS570 (Sertbaş et al. 2014)
R456	ADC	Arginine Metabolism	Neuron	Arginine_N <-> Agmatine_N + CO2_N	EC-4.1.1.19	iMS570 (Sertbaş et al. 2014)
R457	AGMAT	Arginine Metabolism	Neuron	Agmatine_N <-> Putrescine_N + Urea_N	EC-3.5.3.11	iMS570 (Sertbaş et al. 2014)
R458	NOS1 | NOS2 | NOS2B | NOS3	Arginine Metabolism	Neuron	2 Arginine_N + 3 NADPH_N + 4 O2_N <-> 2 Citrulline_N + 3 NADP_N	EC-1.14.13.39	iMS570 (Sertbaş et al. 2014)
R459	ASS1	Arginine Metabolism	Neuron	Aspartate_N + Citrulline_N + ATP_N -> L_Arginino_Succinate_N + AMP_N	EC-6.3.4.5	iMS570 (Sertbaş et al. 2014)
R460	ASL	Arginine Metabolism	Neuron	L_Arginino_Succinate_N -> Arginine_N + Fumarate_N	EC-4.3.2.1	iMS570 (Sertbaş et al. 2014)
R461	ARG1 | ARG2	Arginine Metabolism	Neuron	Arginine_N -> Ornithine_N + Urea_N	EC-3.5.3.1	iMS570 (Sertbaş et al. 2014)
R462	ADC | ODC1	Arginine Metabolism	Neuron	Ornithine_N <-> CO2_N + Putrescine_N	EC-4.1.1.17	iMS570 (Sertbaş et al. 2014)
R463		Arginine Metabolism	Intercellular	Putrescine_N -> Putrescine_A		iMS570 (Sertbaş et al. 2014)
R464	SAT1 | SAT2	Polyamine Metabolism	Astrocyte	Putrescine_A + Acetyl-CoA_A -> N-acetylputrescine_A	EC-2.3.1.57	iMS570 (Sertbaş et al. 2014)
R465	MAOA | MAOB	Polyamine Metabolism	Astrocyte	N-acetylputrescine_A + O2_A -> Acetamidobutanal_A + NH3_A + H2O2_A	EC-1.4.3.4	iMS570 (Sertbaş et al. 2014)
R466	ALDH1B1 | ALDH2 | ALDH3A1 | ALDH3A2 | ALDH3B1 | ALDH3B2	Polyamine Metabolism	Astrocyte	Acetamidobutanal_A + NAD_A -> Acetamidobutanoate_A + NADH_A	EC-1.2.1.3	iMS570 (Sertbaş et al. 2014)
R467		Polyamine Metabolism	Astrocyte	Acetamidobutanoate_A -> GABA_A	EC-3.5.1.63	iMS570 (Sertbaş et al. 2014)
R468	AMD1	Polyamine Metabolism	Astrocyte	S-adenosyl-L-methionine_A -> S-adenosyl-L-methioninamine_A + CO2_A	EC-4.1.1.50	iMS570 (Sertbaş et al. 2014)
R469	AMD1	Polyamine Metabolism	Neuron	S-adenosyl-L-methionine_N -> S-adenosyl-L-methioninamine_N + CO2_N	EC-4.1.1.50	iMS570 (Sertbaş et al. 2014)
R470	SRM	Polyamine Metabolism	Neuron	Putrescine_N + S-adenosyl-L-methioninamine_N -> Spermidine_N + S-methyl-5-thioadenosine_N	EC-2.5.1.16	iMS570 (Sertbaş et al. 2014)
R471	SMS	Polyamine Metabolism	Neuron	Spermidine_N + S-adenosyl-L-methioninamine_N -> Spermine_N + S-methyl-5-thioadenosine_N	EC-2.5.1.22	iMS570 (Sertbaş et al. 2014)
R472	SAT1 | SAT2	Polyamine Metabolism	Neuron	Spermine_N + Acetyl-CoA_N -> N_1_Acetylspermine_N	EC-2.3.1.57	iMS570 (Sertbaş et al. 2014)
R473	AOC3 | PAOX	Polyamine Metabolism	Neuron	N_1_Acetylspermine_N + O2_N -> H2O2_N + Spermidine_N	EC-1.5.3.13	iMS570 (Sertbaş et al. 2014)
R474	SMOX	Polyamine Metabolism	Neuron	Spermine_N + O2_N -> H2O2_N + Spermidine_N	EC-1.5.3.16	iMS570 (Sertbaş et al. 2014)
R475	SAT1 | SAT2	Polyamine Metabolism	Neuron	Spermidine_N + Acetyl-CoA_N -> N_1_Acetylspermidine_N	EC-2.3.1.57	iMS570 (Sertbaş et al. 2014)
R476	AOC3 | PAOX	Polyamine Metabolism	Neuron	N_1_Acetylspermidine_N + O2_N -> H2O2_N + Putrescine_N	EC-1.5.3.13	iMS570 (Sertbaş et al. 2014)
R477	GATM	Creatine Metabolism	Neuron	Glycine_A + Arginine_A -> Ornithine_A + Guanidinoacetate_A	EC-2.1.4.1	iMS570 (Sertbaş et al. 2014)
R478	GAMT	Creatine Metabolism	Neuron	Guanidinoacetate_A + S-adenosyl-L-methionine_A -> S-adenosyl-L-homocysteine_A + Creatine_A	EC-2.1.1.2	iMS570 (Sertbaş et al. 2014)
R479	CKB | CKM | (CKMT1A & CKMT1B) | CKMT2 | (CKM & CKB)	Creatine Metabolism	Neuron	Creatine_A + ATP_A <-> CreatinePhosphate_A + ADP_A	EC-2.7.3.2	iMS570 (Sertbaş et al. 2014)
R480	GATM	Creatine Metabolism	Neuron	Glycine_N + Arginine_N -> Ornithine_N + Guanidinoacetate_N	EC-2.1.4.1	iMS570 (Sertbaş et al. 2014)
R481	GAMT	Creatine Metabolism	Neuron	Guanidinoacetate_N + S-adenosyl-L-methionine_N -> S-adenosyl-L-homocysteine_N + Creatine_N	EC-2.1.1.2	iMS570 (Sertbaş et al. 2014)
R482	CKB | CKM | (CKMT1A & CKMT1B) | CKMT2 | (CKM & CKB)	Creatine Metabolism	Neuron	Creatine_N + ATP_N <-> CreatinePhosphate_N + ADP_N	EC-2.7.3.2	iMS570 (Sertbaş et al. 2014)
R483	ALAS1 | ALAS2	Heme Metabolism	Astrocyte	Glycine_A + Succinyl-CoA_A -> CO2_A + 5-amino-levulinate_A	EC-2.3.1.37	iMS570 (Sertbaş et al. 2014)
R484	ALAD	Heme Metabolism	Astrocyte	2 5-amino-levulinate_A -> porphobilinogen_A	EC-4.2.1.24	iMS570 (Sertbaş et al. 2014)
R485	HMBS	Heme Metabolism	Astrocyte	4 porphobilinogen_A -> 4 NH3_A + hydroxymethylbilane_A	EC-2.5.1.61	iMS570 (Sertbaş et al. 2014)
R486	UROS	Heme Metabolism	Astrocyte	hydroxymethylbilane_A -> uroporphyrinogen_A	EC-4.2.1.75	iMS570 (Sertbaş et al. 2014)
R487	UROD	Heme Metabolism	Astrocyte	uroporphyrinogen_A -> 4 CO2_A + coproporphyrinogen_A	EC-4.1.1.37	iMS570 (Sertbaş et al. 2014)
R488	CPOX	Heme Metabolism	Astrocyte	coproporphyrinogen_A + O2_A -> protoporphyrinogen_A + 2 CO2_A	EC-1.3.3.3	iMS570 (Sertbaş et al. 2014)
R489	PPOX	Heme Metabolism	Astrocyte	protoporphyrinogen_A + 3 O2_A -> protoporphyrin_A + 3 H2O2_A	EC-1.3.3.4	iMS570 (Sertbaş et al. 2014)
R490	FECH	Heme Metabolism	Astrocyte	protoporphyrin_A -> protoheme_A	EC-4.99.1.1	iMS570 (Sertbaş et al. 2014)
R491	HMOX1 | HMOX2	Heme Metabolism	Astrocyte	protoheme_A + 3 O2_A + FADH2_AM -> biliverdin_A + FAD_AM	EC-1.14.99.3	iMS570 (Sertbaş et al. 2014)
R492	BLVRA | BLVRB	Heme Metabolism	Astrocyte	biliverdin_A + NADPH_A -> bilirubin_A + NADP_A	EC-1.3.1.24	iMS570 (Sertbaş et al. 2014)
R493	ALAS1 | ALAS2	Heme Metabolism	Neuron	Glycine_N + Succinyl-CoA_N -> CO2_N + 5-amino-levulinate_N	EC-2.3.1.37	iMS570 (Sertbaş et al. 2014)
R494	ALAD	Heme Metabolism	Neuron	2 5-amino-levulinate_N -> porphobilinogen_N	EC-4.2.1.24	iMS570 (Sertbaş et al. 2014)
R495	HMBS	Heme Metabolism	Neuron	4 porphobilinogen_N -> 4 NH3_N + hydroxymethylbilane_N	EC-2.5.1.61	iMS570 (Sertbaş et al. 2014)
R496	UROS	Heme Metabolism	Neuron	hydroxymethylbilane_N -> uroporphyrinogen_N	EC-4.2.1.75	iMS570 (Sertbaş et al. 2014)
R497	UROD	Heme Metabolism	Neuron	uroporphyrinogen_N -> 4 CO2_N + coproporphyrinogen_N	EC-4.1.1.37	iMS570 (Sertbaş et al. 2014)
R498	CPOX	Heme Metabolism	Neuron	coproporphyrinogen_N + O2_N -> protoporphyrinogen_N + 2 CO2_N	EC-1.3.3.3	iMS570 (Sertbaş et al. 2014)
R499	PPOX	Heme Metabolism	Neuron	protoporphyrinogen_N + 3 O2_N -> protoporphyrin_N + 3 H2O2_N	EC-1.3.3.4	iMS570 (Sertbaş et al. 2014)
R500	FECH	Heme Metabolism	Neuron	protoporphyrin_N -> protoheme_N	EC-4.99.1.1	iMS570 (Sertbaş et al. 2014)
R501	HMOX1 | HMOX2	Heme Metabolism	Neuron	protoheme_N + 3 O2_N + FADH2_NM -> biliverdin_N + FAD_NM	EC-1.14.99.3	iMS570 (Sertbaş et al. 2014)
R502	BLVRA | BLVRB	Heme Metabolism	Neuron	biliverdin_N + NADPH_N -> bilirubin_N + NADP_N	EC-1.3.1.24	iMS570 (Sertbaş et al. 2014)
R503		Purine Nucleoside Metabolism	Astrocyte	adenosine -> adenosine_A		iMS570 (Sertbaş et al. 2014)
R504	ADK	Purine Nucleoside Metabolism	Astrocyte	adenosine_A + ATP_A -> AMP_A + ADP_A	EC-2.7.1.20	iMS570 (Sertbaş et al. 2014)
R505	AK1 | AK2 | AK3 | AK5 | AK7 | C9orf98	Purine Nucleoside Metabolism	Astrocyte	AMP_A + ATP_A -> 2 ADP_A	EC-2.7.4.3	iMS570 (Sertbaş et al. 2014)
R506	CANT1 | ENTPD1 | ENTPD3 | ENTPD8	Purine Nucleoside Metabolism	Astrocyte	ATP_A -> AMP_A	EC-3.6.1.5	iMS570 (Sertbaş et al. 2014)
R507	ENTPD1 | ENTPD3 | ENTPD8	Purine Nucleoside Metabolism	Astrocyte	ADP_A -> AMP_A	EC-3.6.1.5	iMS570 (Sertbaş et al. 2014)
R508	NT5C1A | NT5C1B | NT5C2 | NT5C3 | NT5E	Purine Nucleoside Metabolism	Astrocyte	AMP_A -> adenosine_A	EC-3.1.3.5	iMS570 (Sertbaş et al. 2014)
R509	ATP12A | ATP1A1 | ATP1A2 | ATP1A3 | ATP1A4 | ATP1B1 | ATP1B2 | ATP1B3 | ATP1B4 | ATP2B1 | ATP2B2 | ATP2B3 | ATP2B4 | (ATP4A & ATP4B) | ATP6AP1 | ATP6V0D2 | ATP6V0E2 | (ATP6V0D1 & ATP6V1F & ATP6V0E1 & ATP6V1A & ATP6V1B2 & ATP6V1C1 & ATP6V1D & ATP6V1E1 & ATP6V1H) | ATP6V1B1 | ATP6V1C2 | ATP6V1E2 | ATP6V1G2 | ATP6V1G3 | FXYD2 | NKAIN1 | NKAIN2 | NKAIN3 | NKAIN4	Purine Nucleoside Metabolism	Astrocyte	ATP_A -> ADP_A	EC-3.6.3 | EC-3.6.3.10 | EC-3.6.3.15 | EC-3.6.3.8 | EC-3.6.3.9	iMS570 (Sertbaş et al. 2014)
R510		Purine Nucleoside Metabolism	Astrocyte	guanosine -> guanosine_A		iMS570 (Sertbaş et al. 2014)
R511	PNP	Purine Nucleoside Metabolism	Astrocyte	guanosine_A <-> ribose-1-phosphate_A + guanine_A	EC-2.4.2.1	iMS570 (Sertbaş et al. 2014)
R512	HPRT1	Purine Nucleoside Metabolism	Astrocyte	5-phospho-D-ribose-1-diphosphate_A + guanine_A -> GMP_A	EC-2.4.2.8	iMS570 (Sertbaş et al. 2014)
R513	PRPS1 | PRPS1L1 | PRPS2	Purine Nucleoside Metabolism	Astrocyte	Ribose-5-phosphate_A + ATP_A -> AMP_A + 5-phospho-D-ribose-1-diphosphate_A	EC-2.7.6.1	iMS570 (Sertbaş et al. 2014)
R514		Purine Nucleoside Metabolism	Astrocyte	ribose-1-phosphate_A -> Ribose-5-phosphate_A	EC-5.4.2.7	iMS570 (Sertbaş et al. 2014)
R515	GUK1	Purine Nucleoside Metabolism	Astrocyte	GMP_A + ATP_A -> GDP_A + ADP_A	EC-2.7.4.8	iMS570 (Sertbaş et al. 2014)
R516	(NME1 & NME2) | NME2P1 | NME3 | NME4 | NME5 | NME6 | NME7	Purine Nucleoside Metabolism	Astrocyte	GDP_A + ATP_A -> GTP_A + ADP_A	EC-2.7.4.6	iMS570 (Sertbaş et al. 2014)
R517	LSG1 | MTG1	Purine Nucleoside Metabolism	Astrocyte	GTP_A -> GDP_A	EC-3.6.5	iMS570 (Sertbaş et al. 2014)
R518	NT5C2	Purine Nucleoside Metabolism	Astrocyte	GMP_A -> guanosine_A	EC-3.1.3.5	iMS570 (Sertbaş et al. 2014)
R519		Purine Nucleoside Metabolism	Astrocyte	GTP_A -> GMP_A		iMS570 (Sertbaş et al. 2014)
R520		Purine Nucleoside Metabolism	Astrocyte	GDP_A -> GMP_A		iMS570 (Sertbaş et al. 2014)
R521		Pirimidine Nucleoside Metabolism	Astrocyte	uridine -> uridine_A		iMS570 (Sertbaş et al. 2014)
R522		Pirimidine Nucleoside Metabolism	Astrocyte	UTP_A -> UDP_A	EC-3.6.1.15	iMS570 (Sertbaş et al. 2014)
R523	(NME1 & NME2) | NME2P1 | NME3 | NME4 | NME5 | NME6 | NME7	Pirimidine Nucleoside Metabolism	Astrocyte	UDP_A + ATP_A -> UTP_A + ADP_A	EC-2.7.4.6	iMS570 (Sertbaş et al. 2014)
R524		Pirimidine Nucleoside Metabolism	Astrocyte	UDP_A -> UMP_A	EC-3.6.1.6	iMS570 (Sertbaş et al. 2014)
R525		Pirimidine Nucleoside Metabolism	Astrocyte	UMP_A + ATP_A -> UDP_A + ADP_A	EC-2.7.4.22	iMS570 (Sertbaş et al. 2014)
R526	CANT1	Pirimidine Nucleoside Metabolism	Astrocyte	UTP_A -> UMP_A	EC-3.6.1.5	iMS570 (Sertbaş et al. 2014)
R527	UCK1 | UCK2 | UCKL1	Pirimidine Nucleoside Metabolism	Astrocyte	uridine_A + ATP_A -> UMP_A + ADP_A	EC-2.7.1.48	iMS570 (Sertbaş et al. 2014)
R528	UPP1 | UPP2	Pirimidine Nucleoside Metabolism	Astrocyte	uridine_A -> ribose-1-phosphate_A + uracil_A	EC-2.4.2.3	iMS570 (Sertbaş et al. 2014)
R529		Pirimidine Nucleoside Metabolism	Astrocyte	UMP_A -> uridine_A		iMS570 (Sertbaş et al. 2014)
R530		Pirimidine Nucleoside Metabolism	Astrocyte	cytidine -> cytidine_A		iMS570 (Sertbaş et al. 2014)
R531	AICDA | CDA	Pirimidine Nucleoside Metabolism	Astrocyte	cytidine_A -> NH3_A + uridine_A	EC-3.5.4.5	iMS570 (Sertbaş et al. 2014)
R532	CMPK1 | CMPK2	Pirimidine Nucleoside Metabolism	Astrocyte	CMP_A + ATP_A -> CDP_A + ADP_A	EC-2.7.4.14	iMS570 (Sertbaş et al. 2014)
R533		Pirimidine Nucleoside Metabolism	Astrocyte	CDP_A -> CMP_A	EC-3.6.1.6	iMS570 (Sertbaş et al. 2014)
R534	(NME1 & NME2) | NME2P1 | NME3 | NME4 | NME5 | NME6 | NME7	Pirimidine Nucleoside Metabolism	Astrocyte	CDP_A + ATP_A -> CTP_A + ADP_A	EC-2.7.4.6	iMS570 (Sertbaş et al. 2014)
R535	CANT1	Pirimidine Nucleoside Metabolism	Astrocyte	CTP_A -> CMP_A	EC-3.6.1.5	iMS570 (Sertbaş et al. 2014)
R536		Pirimidine Nucleoside Metabolism	Astrocyte	CTP_A -> CDP_A	EC-3.6.1.15	iMS570 (Sertbaş et al. 2014)
R537		Pirimidine Nucleoside Metabolism	Astrocyte	CMP_A -> cytidine_A		iMS570 (Sertbaş et al. 2014)
R538		Pirimidine Nucleoside Metabolism	Astrocyte	cytidine_A + ATP_A -> ADP_A + CMP_A		iMS570 (Sertbaş et al. 2014)
R539		Purine Nucleoside Metabolism	Neuron	adenosine -> adenosine_N		iMS570 (Sertbaş et al. 2014)
R540	ADK	Purine Nucleoside Metabolism	Neuron	adenosine_N + ATP_N -> AMP_N + ADP_N	EC-2.7.1.20	iMS570 (Sertbaş et al. 2014)
R541	AK1 | AK2 | AK3 | AK5 | AK7 | C9orf98	Purine Nucleoside Metabolism	Neuron	AMP_N + ATP_N -> 2 ADP_N	EC-2.7.4.3	iMS570 (Sertbaş et al. 2014)
R542	CANT1 | ENTPD1 | ENTPD3 | ENTPD8	Purine Nucleoside Metabolism	Neuron	ATP_N -> AMP_N	EC-3.6.1.5	iMS570 (Sertbaş et al. 2014)
R543	ENTPD1 | ENTPD3 | ENTPD8	Purine Nucleoside Metabolism	Neuron	ADP_N -> AMP_N	EC-3.6.1.5	iMS570 (Sertbaş et al. 2014)
R544	NT5C1A | NT5C1B | NT5C2 | NT5C3 | NT5E	Purine Nucleoside Metabolism	Neuron	AMP_N -> adenosine_N	EC-3.1.3.5	iMS570 (Sertbaş et al. 2014)
R545	ATP12A | ATP1A1 | ATP1A2 | ATP1A3 | ATP1A4 | ATP1B1 | ATP1B2 | ATP1B3 | ATP1B4 | ATP2B1 | ATP2B2 | ATP2B3 | ATP2B4 | (ATP4A & ATP4B) | ATP6AP1 | ATP6V0D2 | ATP6V0E2 | (ATP6V0D1 & ATP6V1F & ATP6V0E1 & ATP6V1A & ATP6V1B2 & ATP6V1C1 & ATP6V1D & ATP6V1E1 & ATP6V1H) | ATP6V1B1 | ATP6V1C2 | ATP6V1E2 | ATP6V1G2 | ATP6V1G3 | FXYD2 | NKAIN1 | NKAIN2 | NKAIN3 | NKAIN4	Purine Nucleoside Metabolism	Neuron	ATP_N -> ADP_N	EC-3.6.3 | EC-3.6.3.10 | EC-3.6.3.15 | EC-3.6.3.8 | EC-3.6.3.9	iMS570 (Sertbaş et al. 2014)
R546		Purine Nucleoside Metabolism	Neuron	guanosine -> guanosine_N		iMS570 (Sertbaş et al. 2014)
R547	PNP	Purine Nucleoside Metabolism	Neuron	guanosine_N <-> ribose-1-phosphate_N + guanine_N	EC-2.4.2.1	iMS570 (Sertbaş et al. 2014)
R548	HPRT1	Purine Nucleoside Metabolism	Neuron	5-phospho-D-ribose-1-diphosphate_N + guanine_N -> GMP_N	EC-2.4.2.8	iMS570 (Sertbaş et al. 2014)
R549	PRPS1 | PRPS1L1 | PRPS2	Purine Nucleoside Metabolism	Neuron	Ribose-5-phosphate_N + ATP_N -> AMP_N + 5-phospho-D-ribose-1-diphosphate_N	EC-2.7.6.1	iMS570 (Sertbaş et al. 2014)
R550		Purine Nucleoside Metabolism	Neuron	ribose-1-phosphate_N -> Ribose-5-phosphate_N	EC-5.4.2.7	iMS570 (Sertbaş et al. 2014)
R551	GUK1	Purine Nucleoside Metabolism	Neuron	GMP_N + ATP_N -> GDP_N + ADP_N	EC-2.7.4.8	iMS570 (Sertbaş et al. 2014)
R552	(NME1 & NME2) | NME2P1 | NME3 | NME4 | NME5 | NME6 | NME7	Purine Nucleoside Metabolism	Neuron	GDP_N + ATP_N -> GTP_N + ADP_N	EC-2.7.4.6	iMS570 (Sertbaş et al. 2014)
R553	LSG1 | MTG1	Purine Nucleoside Metabolism	Neuron	GTP_N -> GDP_N	EC-3.6.5	iMS570 (Sertbaş et al. 2014)
R554	NT5C2	Purine Nucleoside Metabolism	Neuron	GMP_N -> guanosine_N	EC-3.1.3.5	iMS570 (Sertbaş et al. 2014)
R555		Purine Nucleoside Metabolism	Neuron	GTP_N -> GMP_N		iMS570 (Sertbaş et al. 2014)
R556		Purine Nucleoside Metabolism	Neuron	GDP_N -> GMP_N		iMS570 (Sertbaş et al. 2014)
R557		Pirimidine Nucleoside Metabolism	Neuron	uridine -> uridine_N		iMS570 (Sertbaş et al. 2014)
R558		Pirimidine Nucleoside Metabolism	Neuron	UTP_N -> UDP_N	EC-3.6.1.15	iMS570 (Sertbaş et al. 2014)
R559	(NME1 & NME2) | NME2P1 | NME3 | NME4 | NME5 | NME6 | NME7	Pirimidine Nucleoside Metabolism	Neuron	UDP_N + ATP_N -> UTP_N + ADP_N	EC-2.7.4.6	iMS570 (Sertbaş et al. 2014)
R560		Pirimidine Nucleoside Metabolism	Neuron	UDP_N -> UMP_N	EC-3.6.1.6	iMS570 (Sertbaş et al. 2014)
R561		Pirimidine Nucleoside Metabolism	Neuron	UMP_N + ATP_N -> UDP_N + ADP_N	EC-2.7.4.22	iMS570 (Sertbaş et al. 2014)
R562	CANT1	Pirimidine Nucleoside Metabolism	Neuron	UTP_N -> UMP_N	EC-3.6.1.5	iMS570 (Sertbaş et al. 2014)
R563	UCK1 | UCK2 | UCKL1	Pirimidine Nucleoside Metabolism	Neuron	uridine_N + ATP_N -> UMP_N + ADP_N	EC-2.7.1.48	iMS570 (Sertbaş et al. 2014)
R564	UPP1 | UPP2	Pirimidine Nucleoside Metabolism	Neuron	uridine_N -> ribose-1-phosphate_N + uracil_N	EC-2.4.2.3	iMS570 (Sertbaş et al. 2014)
R565		Pirimidine Nucleoside Metabolism	Neuron	UMP_N -> uridine_N		iMS570 (Sertbaş et al. 2014)
R566		Pirimidine Nucleoside Metabolism	Neuron	cytidine -> cytidine_N		iMS570 (Sertbaş et al. 2014)
R567	AICDA | CDA	Pirimidine Nucleoside Metabolism	Neuron	cytidine_N -> NH3_N + uridine_N	EC-3.5.4.5	iMS570 (Sertbaş et al. 2014)
R568	CMPK1 | CMPK2	Pirimidine Nucleoside Metabolism	Neuron	CMP_N + ATP_N -> CDP_N + ADP_N	EC-2.7.4.14	iMS570 (Sertbaş et al. 2014)
R569		Pirimidine Nucleoside Metabolism	Neuron	CDP_N -> CMP_N	EC-3.6.1.6	iMS570 (Sertbaş et al. 2014)
R570	(NME1 & NME2) | NME2P1 | NME3 | NME4 | NME5 | NME6 | NME7	Pirimidine Nucleoside Metabolism	Neuron	CDP_N + ATP_N -> CTP_N + ADP_N	EC-2.7.4.6	iMS570 (Sertbaş et al. 2014)
R571	CANT1	Pirimidine Nucleoside Metabolism	Neuron	CTP_N -> CMP_N	EC-3.6.1.5	iMS570 (Sertbaş et al. 2014)
R572		Pirimidine Nucleoside Metabolism	Neuron	CTP_N -> CDP_N	EC-3.6.1.15	iMS570 (Sertbaş et al. 2014)
R573		Pirimidine Nucleoside Metabolism	Neuron	CMP_N -> cytidine_N		iMS570 (Sertbaş et al. 2014)
R574		Pirimidine Nucleoside Metabolism	Neuron	cytidine_N + ATP_N -> ADP_N + CMP_N		iMS570 (Sertbaş et al. 2014)
R575		Exchange	Exchange	EXT -> Glycogen		iMS570 (Sertbaş et al. 2014)
R576		Exchange	Exchange	Lactate_A -> EXT		iMS570 (Sertbaş et al. 2014)
R577		Exchange	Exchange	Lactate_N -> EXT		iMS570 (Sertbaş et al. 2014)
R578		Exchange	Exchange	CO2_A -> EXT		iMS570 (Sertbaş et al. 2014)
R579		Exchange	Exchange	CO2_N -> EXT		iMS570 (Sertbaş et al. 2014)
R580		Exchange	Exchange	Glutamine_A -> EXT		iMS570 (Sertbaş et al. 2014)
R581		Exchange	Exchange	Dopamine_N -> EXT		iMS570 (Sertbaş et al. 2014)
R582		Exchange	Exchange	Norepinephrine_N -> EXT		iMS570 (Sertbaş et al. 2014)
R583		Exchange	Exchange	Epinephrine_N -> EXT		iMS570 (Sertbaş et al. 2014)
R584		Exchange	Exchange	Norepinephrine_A -> EXT		iMS570 (Sertbaş et al. 2014)
R585		Exchange	Exchange	Seratonin_N -> EXT		iMS570 (Sertbaş et al. 2014)
R586		Exchange	Exchange	Melatonin_N -> EXT		iMS570 (Sertbaş et al. 2014)
R587		Exchange	Exchange	Acetylcholine_N -> EXT		iMS570 (Sertbaş et al. 2014)
R588		Exchange	Exchange	Lipid_N -> EXT		iMS570 (Sertbaş et al. 2014)
R589		Exchange	Exchange	Lipid_A -> EXT		iMS570 (Sertbaş et al. 2014)
R590		Exchange	Exchange	EXT -> Linoleate_A		iMS570 (Sertbaş et al. 2014)
R591		Exchange	Exchange	EXT -> Linolenate_A		iMS570 (Sertbaş et al. 2014)
R592		Exchange	Exchange	EXT -> Choline_N		iMS570 (Sertbaş et al. 2014)
R593		Exchange	Exchange	EXT -> Choline_A		iMS570 (Sertbaş et al. 2014)
R594		Exchange	Exchange	EXT -> Cystine_A		iMS570 (Sertbaş et al. 2014)
R595		Exchange	Exchange	ReducedGlutathione_N -> EXT		iMS570 (Sertbaş et al. 2014)
R596		Exchange	Exchange	EXT -> Glucose_A		iMS570 (Sertbaş et al. 2014)
R597		Exchange	Exchange	EXT -> Glucose_N		iMS570 (Sertbaş et al. 2014)
R598		Exchange	Exchange	EXT -> O2_A		iMS570 (Sertbaş et al. 2014)
R599		Exchange	Exchange	EXT -> O2_N		iMS570 (Sertbaş et al. 2014)
R600		Exchange	Exchange	EXT -> Leucine_A		iMS570 (Sertbaş et al. 2014)
R601		Exchange	Exchange	EXT -> Isoleucine_A		iMS570 (Sertbaş et al. 2014)
R602		Exchange	Exchange	EXT -> Valine_A		iMS570 (Sertbaş et al. 2014)
R603		Exchange	Exchange	EXT -> Tyrosine_N		iMS570 (Sertbaş et al. 2014)
R604		Exchange	Exchange	EXT -> Tryptophan_N		iMS570 (Sertbaş et al. 2014)
R605		Exchange	Exchange	EXT -> Lysine_N		iMS570 (Sertbaş et al. 2014)
R606		Exchange	Exchange	EXT -> Phenylalanine_N		iMS570 (Sertbaş et al. 2014)
R607		Exchange	Exchange	EXT <-> NH3_A		iMS570 (Sertbaş et al. 2014)
R608		Exchange	Exchange	EXT -> BHB		iMS570 (Sertbaş et al. 2014)
R609		Exchange	Exchange	EXT -> Acetoacetate		iMS570 (Sertbaş et al. 2014)
R610		Exchange	Exchange	EXT -> Arginine_A		iMS570 (Sertbaş et al. 2014)
R611		Exchange	Exchange	EXT -> Ornithine		iMS570 (Sertbaş et al. 2014)
R612		Exchange	Exchange	CreatinePhosphate_N -> EXT		iMS570 (Sertbaş et al. 2014)
R613		Exchange	Exchange	CreatinePhosphate_A -> EXT		iMS570 (Sertbaş et al. 2014)
R614		Exchange	Exchange	EXT -> Histidine_N		iMS570 (Sertbaş et al. 2014)
R615		Exchange	Exchange	EXT -> methionine		iMS570 (Sertbaş et al. 2014)
R616		Exchange	Exchange	EXT -> Glutamine		Rajagopalan and DeBerardinis, 2011
R617		Exchange	Exchange	adenosine_A -> EXT		iMS570 (Sertbaş et al. 2014)
R618		Exchange	Exchange	adenosine_N -> EXT		iMS570 (Sertbaş et al. 2014)
R619		Exchange	Exchange	2-oxobutanoate_N -> EXT		iMS570 (Sertbaş et al. 2014)
R620		Exchange	Exchange	EXT -> tetrahydrofolate_N		iMS570 (Sertbaş et al. 2014)
R621		Exchange	Exchange	EXT -> tetrahydrofolate_A		iMS570 (Sertbaş et al. 2014)
R622		Exchange	Exchange	EXT -> myo-inositol		iMS570 (Sertbaş et al. 2014)
R623		Exchange	Exchange	bilirubin_A -> EXT		iMS570 (Sertbaş et al. 2014)
R624		Exchange	Exchange	bilirubin_N -> EXT		iMS570 (Sertbaş et al. 2014)
R625		Exchange	Exchange	EXT -> threonine		iMS570 (Sertbaş et al. 2014)
R626		Exchange	Exchange	EXT -> adenosine		iMS570 (Sertbaş et al. 2014)
R627		Exchange	Exchange	EXT -> guanosine		iMS570 (Sertbaş et al. 2014)
R628		Exchange	Exchange	EXT -> uridine		iMS570 (Sertbaş et al. 2014)
R629		Exchange	Exchange	EXT -> cytidine		iMS570 (Sertbaş et al. 2014)
R630		Exchange	Exchange	Urea_N -> EXT		iMS570 (Sertbaş et al. 2014)
R631		Exchange	Exchange	Urea_A -> EXT		iMS570 (Sertbaş et al. 2014)
R632		Exchange	Exchange	S-methyl-5-thioadenosine_N -> EXT		iMS570 (Sertbaş et al. 2014)
R633		Exchange	Exchange	Asparagine_N -> EXT		iMS570 (Sertbaş et al. 2014)
R634		Exchange	Exchange	methylhistamine_N -> EXT		iMS570 (Sertbaş et al. 2014)
E1		pseudo biomass reaction		0.94 Alanine_A + 0.06 Alanine_N -> Alanine_WM		For modelling purposes, to consider white matter
E2		pseudo biomass reaction		0.94 Aspartate_A + 0.06 Aspartate_N -> Aspartate_WM		For modelling purposes, to consider white matter
E3		pseudo biomass reaction		0.94 Glutamine_A + 0.06 Glutamine_N -> Glutamine_WM		For modelling purposes, to consider white matter
E4		pseudo biomass reaction		0.94 Glutamate_A + 0.06 Glutamate_N -> Glutamate_WM		For modelling purposes, to consider white matter
E5		pseudo biomass reaction		0.94 Glycine_A + 0.06 Glycine_N -> Glycine_WM		For modelling purposes, to consider white matter
E6		pseudo biomass reaction		0.94 Serine_A + 0.06 Serine_N -> Serine_WM		For modelling purposes, to consider white matter
E7		pseudo biomass reaction		0.94 methionine_A + 0.06 methionine_N -> methionine_WM		For modelling purposes, to consider white matter
E8		pseudo biomass reaction		0.94 Valine_A + 0.06 Valine_N -> Valine_WM		For modelling purposes, to consider white matter
E9		pseudo biomass reaction		0.94 Leucine_A + 0.06 Leucine_N -> Leucine_WM		For modelling purposes, to consider white matter
E10		pseudo biomass reaction		0.94 Isoleucine_A + 0.06 Isoleucine_N -> Isoleucine_WM		For modelling purposes, to consider white matter
E11		pseudo biomass reaction		0.94 GABA_A + 0.06 GABA_N -> GABA_WM		For modelling purposes, to consider white matter
E12		pseudo biomass reaction		0.94 threonine_A + 0.06 threonine_N -> threonine_WM		For modelling purposes, to consider white matter
E13		pseudo biomass reaction		0.94 Arginine_A + 0.06 Arginine_N -> Arginine_WM		For modelling purposes, to consider white matter
E14		pseudo biomass reaction		0.94 Ornithine_A + 0.06 Ornithine_N -> Ornithine_WM		For modelling purposes, to consider white matter
E15		pseudo biomass reaction, protein reaction		0.0506 Alanine_WM + 0.0052 methionine_WM + 0.0110 Valine_WM + 0.0182 Leucine_WM + 0.0091 Isoleucine_WM + 0.3048 Glutamine_WM + 0.2594 Glutamate_WM + 0.0110 GABA_WM + 0.0733 Glycine_WM + 0.0882 Serine_WM + 0.0227 threonine_WM + 0.0130 Phenylalanine_N + 0.0091 Tyrosine_N + 0.0778 Aspartate_WM + 0.0104 Asparagine_N + 0.0078 Lysine_N + 0.0123 Arginine_WM + 0.0065 Ornithine_WM + 0.0097 Histidine_N -> …		Banay-Schwartz et. al. 1992; Banay-Schwartz et. al. 1993a; Banay-Schwartz et. al. 1993b
E16		pseudo biomass reaction		0.94 CMP_A + 0.06 CMP_N -> cmp_WM		For modelling purposes, to consider white matter
E17		pseudo biomass reaction		0.94 GMP_A + 0.06 GMP_N -> gmp_WM		For modelling purposes, to consider white matter
E18		pseudo biomass reaction		0.94 UMP_A + 0.06 UMP_N -> ump_WM		For modelling purposes, to consider white matter
E19		pseudo biomass reaction		0.94 AMP_A + 0.06 AMP_N -> amp_WM		For modelling purposes, to consider white matter
E20		pseudo biomass reaction, RNA reaction		0.3 cmp_WM + 0.34 gmp_WM + 0.18 ump_WM + 0.18 amp_WM -> RNA		Folger et al. 2011
E21		pseudo biomass reaction		0.94 Lipid_A + 0.06 Lipid_N -> lipid_WM		For modelling purposes, to consider white matter
E22		pseudo biomass reaction		0.94 ATP_A + 0.06 ATP_N -> ATP		For modelling purposes, to consider white matter
E23		pseudo biomass reaction		0.94 ADP_A + 0.06 ADP_N <-> ADP		For modelling purposes, to consider white matter
E24		pseudo biomass reaction, biomass reaction		2.9404 protein + 0.9074 lipid_WM + 0.1091 RNA + 24 ATP -> biomass + 24 ADP		Brady et al. 2012; Folger et al. 2011; Killburn et al. 1969
E25		pseudo biomass reaction		biomass -> EXT		For modelling purposes, to maintain the balance
Referances
Banay-Schwartz, M., Lajtha, A. & Palkovits, M. (1992) Regional distribution of glutamate and aspartate in adult and old human brain, Brain research. 594, 343-6.
Banayschwartz, M., Palkovits, M. & Lajtha, A. (1993) Heterogeneous Distribution of Functionally Important Amino-Acids in Brain-Areas of Adult and Aging Humans, Neurochemical research. 18, 417-423.
Banayschwartz, M., Palkovits, M. & Lajtha, A. (1993) Levels of Amino-Acids in 52 Discrete Areas of Postmortem Brain of Adult and Aged Humans, Amino Acids. 5, 273-287.
Brady, S. T., Siegel, G. J., Albers, R. W., Price, D. L. & Benjamins, J. (2012) Basic neurochemistry : principles of molecular, cellular, and medical neurobiology, 8th edn, Elsevier/Academic Press, Amsterdam ; Boston.
Cardona, C., Sanchez-Mejias, E., Davila, J. C., Martin-Rufian, M., Campos-Sandoval, J. A., Vitorica, J., Alonso, F. J., Mates, J. M., Segura, J. A., Norenberg, M. D., Rama Rao, K. V., Jayakumar, A. R., Gutierrez, A. & Marquez, J. (2015) Expression of Gls and Gls2 glutaminase isoforms in astrocytes, Glia. 63, 365-82.
Folger, O., Jerby, L., Frezza, C., Gottlieb, E., Ruppin, E. & Shlomi, T. (2011) Predicting selective drug targets in cancer through metabolic networks, Molecular Systems Biology. 7, 501-501.
Kilburn, D. G., Lilly, M. D. & Webb, F. C. (1969) The energetics of mammalian cell growth, Journal of cell science. 4, 645-54.
Rajagopalan, K. N. & DeBerardinis, R. J. (2011) Role of glutamine in cancer: therapeutic and imaging implications, Journal of nuclear medicine : official publication, Society of Nuclear Medicine. 52, 1005-8.
Sertbas, M., Ulgen, K. & Cakir, T. (2014) Systematic analysis of transcription-level effects of neurodegenerative diseases on human brain metabolism by a newly reconstructed brain-specific metabolic network, FEBS open bio. 4, 542-53.

## Sheet: Biomass composition
Protein composition	mmol component/mmol protein	MW (g/mol)	g amino acid/1 mol protein	μmol/g fresh tissue*	References*
Alanine	0.0505837	89.094	4.5067	0.78	Banay-Schwartz et al., 1993b
Methionine	0.00518807	149.214	0.774132	0.08	Banay-Schwartz et al., 1993b
Valine	0.0110246	117.148	1.29151	0.17	Banay-Schwartz et al., 1993b
Leucine	0.0181582	131.175	2.38191	0.28	Banay-Schwartz et al., 1993b
Isoleucine	0.00907912	131.175	1.19095	0.14	Banay-Schwartz et al., 1993b
Glutamine	0.304799	146.146	44.5451	4.7	Banay-Schwartz et al., 1993b
Glutamate	0.259403	147.13	38.166	4	Banay-Schwartz et al., 1992	MW (g/mmol protein)
GABA	0.0110246	103.12	1.13686	0.17	Banay-Schwartz et al., 1993a	0.132634
Glycine	0.0732815	75.067	5.50102	1.13	Banay-Schwartz et al., 1993a
Serine	0.0881971	105.093	9.2689	1.36	Banay-Schwartz et al., 1993a
Threonine	0.0226978	119.12	2.70376	0.35	Banay-Schwartz et al., 1993a
Phenylalanine	0.0129702	165.192	2.14257	0.2	Banay-Schwartz et al., 1993a
Tyrosine	0.00907912	181.191	1.64505	0.14	Banay-Schwartz et al., 1993a
Aspartate	0.077821	133.103	10.3582	1.2	Banay-Schwartz et al., 1992
Asparagine	0.0103761	132.119	1.37088	0.16	Banay-Schwartz et al., 1993b
Lysine	0.0077821	146.19	1.13767	0.12	Banay-Schwartz et al., 1993b
Arginine	0.0123217	174.2	2.14643	0.19	Banay-Schwartz et al., 1993b
Ornithine	0.00648508	132.16	0.857069	0.1	Banay-Schwartz et al., 1993b
Histidine	0.00972763	155.157	1.50931	0.15	Banay-Schwartz et al., 1993b
				15.42
Lipid composition	mmol component/mmol lipid**	MW (g/mol)	g component/1 mol lipid	References**
Cholesterol	0.448	386.65	173.219	Sertbas et al., 2014
Phosphatidyl-ethanolamine	0.21	734.04	154.148	Sertbas et al., 2014
Phosphatidyl-choline	0.202	758.06	153.128	Sertbas et al., 2014	MW (g/mmol lipid)
Phosphatidyl-serine	0.081	788.12	63.8377	Sertbas et al., 2014	0.605024
sphingomyelin	0.037	740.86	27.4118	Sertbas et al., 2014
phosphatidyl-inositol	0.021	886.56	18.6178	Sertbas et al., 2014
cardiolipin	0.01	1466.05	14.6605	Sertbas et al., 2014
RNA composition	mmol component/mmol RNA***	MW (g/mol)	g component / 1 mol lipid	References***
cmp	0.3	321.182	96.3546	Folger et al., 2011
gmp	0.34	361.207	122.81	Folger et al., 2011	MW (g/mmol RNA)
ump	0.18	322.166	57.9899	Folger et al., 2011	0.339292
amp	0.18	345.208	62.1374	Folger et al., 2011
White matter biomass composition	mmol component/gDW	g component/gDW****	References****
Protein	2.94042	0.39	Brady et al., 2012
Lipid	0.907403	0.549	Brady et al., 2012
RNA	0.109051	0.037	Folger et al., 2011
ATP	24		Killburn et al., 1969
References
Banay-Schwartz, M., Lajtha, A. & Palkovits, M. (1992) Regional distribution of glutamate and aspartate in adult and old human brain, Brain research. 594, 343-6.
Banayschwartz, M., Palkovits, M. & Lajtha, A. (1993) Heterogeneous Distribution of Functionally Important Amino-Acids in Brain-Areas of Adult and Aging Humans, Neurochemical research. 18, 417-423.
Banayschwartz, M., Palkovits, M. & Lajtha, A. (1993) Levels of Amino-Acids in 52 Discrete Areas of Postmortem Brain of Adult and Aged Humans, Amino Acids. 5, 273-287.
Brady, S. T., Siegel, G. J., Albers, R. W., Price, D. L. & Benjamins, J. (2012) Basic neurochemistry : principles of molecular, cellular, and medical neurobiology, 8th edn, Elsevier/Academic Press, Amsterdam ; Boston.
Folger, O., Jerby, L., Frezza, C., Gottlieb, E., Ruppin, E. & Shlomi, T. (2011) Predicting selective drug targets in cancer through metabolic networks, Molecular Systems Biology. 7, 501-501.
Kilburn, D. G., Lilly, M. D. & Webb, F. C. (1969) The energetics of mammalian cell growth, Journal of cell science. 4, 645-54.
Sertbas, M., Ulgen, K. & Cakir, T. (2014) Systematic analysis of transcription-level effects of neurodegenerative diseases on human brain metabolism by a newly reconstructed brain-specific metabolic network, FEBS open bio. 4, 542-53.

## Sheet: Unit  conversions
Unit conversion used in this study
· Experimental flux values in the unit of “µmol/109cell/h” in DeBerardinis et al. (2007)’s study were multiplied by 0.004 to convert “mmol/gDW/h”.
· Experimental flux values in the unit of “µmol/mg protein/h” in Portais et al. (1993)’s study were multiplied by 0.39 to convert “mmol/gDW/h”.
· Computed flux values in the unit of “µmol/g tissue/min” in the healthy brain flux distrubution in Sertbas et al. (2014)’s study were multiplied by 0.24 to convert “mmol/gDW/h”.
References
· Andersen, C. (1997) In vivo estimation of water content in cerebral white matter of brain tumour patients and normal individuals: towards a quantitative brain oedema definition, Acta neurochirurgica. 139, 249-55; discussion 255-6.
· Brady, S. T., Siegel, G. J., Albers, R. W., Price, D. L. & Benjamins, J. (2012) Basic neurochemistry : principles of molecular, cellular, and medical neurobiology, 8th edn, Elsevier/Academic Press, Amsterdam ; Boston.
· DeBerardinis, R. J., Mancuso, A., Daikhin, E., Nissim, I., Yudkoff, M., Wehrli, S. & Thompson, C. B. (2007) Beyond aerobic glycolysis: transformed cells can engage in glutamine metabolism that exceeds the requirement for protein and nucleotide synthesis, Proceedings of the National Academy of Sciences of the United States of America. 104, 19345-50.
· Del Monte, U. (2014) Does the cell number 109still really fit one gram of tumor tissue?, Cell Cycle. 8, 505-506.
· Portais, J. C., Schuster, R., Merle, M. & Canioni, P. (1993) Metabolic Flux Determination in C6 Glioma-Cells Using C-13 Distribution Upon [1-C-13]Glucose Incubation, Eur J Biochem. 217, 457-468.
· Sertbas, M., Ulgen, K. & Cakir, T. (2014) Systematic analysis of transcription-level effects of neurodegenerative diseases on human brain metabolism by a newly reconstructed brain-specific metabolic network, FEBS open bio. 4, 542-53.
