# Supplementary material for: Reconstructed Metabolic Network Models Predict Flux-Level Metabolic Reprogramming in Glioblastoma
Source: Front Neurosci. 2016 Apr 18;10:156. doi: 10.3389/fnins.2016.00156 (PMC4834348; doi:10.3389/fnins.2016.00156)
Supplement: Supplementary file 2 [file DataSheet2.ZIP]

Archive with 6 entries (6 files):
- GBM_model_GSE13041_GPL570.xml
- GBM_model_GSE13276_GPL96.xml
- GBM_model_Mes.xml
- GBM_model_PN.xml
- GBM_model_Pro.xml
- iMS570g_growth_implemented.xml
