# Supplementary material for: Reconstructed Metabolic Network Models Predict Flux-Level Metabolic Reprogramming in Glioblastoma
Source: Front Neurosci. 2016 Apr 18;10:156. doi: 10.3389/fnins.2016.00156 (PMC4834348; doi:10.3389/fnins.2016.00156)
Supplement: Supplementary file 2 [file DataSheet2.ZIP › GBM_model_Pro.xml]

<?xml version="1.0" encoding="UTF-8"?> 
<sbml xmlns="http://www.sbml.org/sbml/level2" level="2" version="1"> 
<model id="Pro_GBM" name="Pro_GBM"> 
<listOfCompartments> 
<compartment id="cytosol"/> 
</listOfCompartments> 
<listOfSpecies> 
<species id="m_Glucose[A]" name=" m_Glucose[A]" compartment="cytosol"/> 
<species id="m_ATP[A]" name=" m_ATP[A]" compartment="cytosol"/> 
<species id="m_Glucose_6_phosphate[A]" name=" m_Glucose_6_phosphate[A]" compartment="cytosol"/> 
<species id="m_ADP[A]" name=" m_ADP[A]" compartment="cytosol"/> 
<species id="m_Fructose_6_phosphate[A]" name=" m_Fructose_6_phosphate[A]" compartment="cytosol"/> 
<species id="m_Fructose_1_6_biphosphate[A]" name=" m_Fructose_1_6_biphosphate[A]" compartment="cytosol"/> 
<species id="m_Glyceraldehyde_3_phosphate[A]" name=" m_Glyceraldehyde_3_phosphate[A]" compartment="cytosol"/> 
<species id="m_Dihydroxyacetone_phosphate[A]" name=" m_Dihydroxyacetone_phosphate[A]" compartment="cytosol"/> 
<species id="m_NAD[A]" name=" m_NAD[A]" compartment="cytosol"/> 
<species id="m_1_3_biphosphoglycerate[A]" name=" m_1_3_biphosphoglycerate[A]" compartment="cytosol"/> 
<species id="m_NADH[A]" name=" m_NADH[A]" compartment="cytosol"/> 
<species id="m_3_phosphoglycerate[A]" name=" m_3_phosphoglycerate[A]" compartment="cytosol"/> 
<species id="m_2_phosphoglycerate[A]" name=" m_2_phosphoglycerate[A]" compartment="cytosol"/> 
<species id="m_Phosphoenol_pyruvate[A]" name=" m_Phosphoenol_pyruvate[A]" compartment="cytosol"/> 
<species id="m_Pyruvate[A]" name=" m_Pyruvate[A]" compartment="cytosol"/> 
<species id="m_Lactate[A]" name=" m_Lactate[A]" compartment="cytosol"/> 
<species id="m_Bicarbonate[A]" name=" m_Bicarbonate[A]" compartment="cytosol"/> 
<species id="m_Oxoloacetate[A]" name=" m_Oxoloacetate[A]" compartment="cytosol"/> 
<species id="m_NAD_AM" name=" m_NAD_AM" compartment="cytosol"/> 
<species id="m_Acetyl_CoA[A]" name=" m_Acetyl_CoA[A]" compartment="cytosol"/> 
<species id="m_CO2[A]" name=" m_CO2[A]" compartment="cytosol"/> 
<species id="m_NADH_AM" name=" m_NADH_AM" compartment="cytosol"/> 
<species id="m_GTP[A]" name=" m_GTP[A]" compartment="cytosol"/> 
<species id="m_GDP[A]" name=" m_GDP[A]" compartment="cytosol"/> 
<species id="m_2_3_Disphospho_D_glycerate[A]" name=" m_2_3_Disphospho_D_glycerate[A]" compartment="cytosol"/> 
<species id="m_NADP[A]" name=" m_NADP[A]" compartment="cytosol"/> 
<species id="m_6_phosphoglucone[A]" name=" m_6_phosphoglucone[A]" compartment="cytosol"/> 
<species id="m_NADPH[A]" name=" m_NADPH[A]" compartment="cytosol"/> 
<species id="m_6_phosphogluconate[A]" name=" m_6_phosphogluconate[A]" compartment="cytosol"/> 
<species id="m_Ribulose_5_phosphate[A]" name=" m_Ribulose_5_phosphate[A]" compartment="cytosol"/> 
<species id="m_Xylulose_5_phosphate[A]" name=" m_Xylulose_5_phosphate[A]" compartment="cytosol"/> 
<species id="m_Ribose_5_phosphate[A]" name=" m_Ribose_5_phosphate[A]" compartment="cytosol"/> 
<species id="m_Sedoheptulose_7_phosphate[A]" name=" m_Sedoheptulose_7_phosphate[A]" compartment="cytosol"/> 
<species id="m_Erythrose_4_phosphate[A]" name=" m_Erythrose_4_phosphate[A]" compartment="cytosol"/> 
<species id="m_Citrate[A]" name=" m_Citrate[A]" compartment="cytosol"/> 
<species id="m_Cis_aconitate[A]" name=" m_Cis_aconitate[A]" compartment="cytosol"/> 
<species id="m_Isocitrate[A]" name=" m_Isocitrate[A]" compartment="cytosol"/> 
<species id="m_Acetate[A]" name=" m_Acetate[A]" compartment="cytosol"/> 
<species id="m_alpha_ketoglutarate[A]" name=" m_alpha_ketoglutarate[A]" compartment="cytosol"/> 
<species id="m_NADP_AM" name=" m_NADP_AM" compartment="cytosol"/> 
<species id="m_NADPH_AM" name=" m_NADPH_AM" compartment="cytosol"/> 
<species id="m_Succinyl_CoA[A]" name=" m_Succinyl_CoA[A]" compartment="cytosol"/> 
<species id="m_Succinate[A]" name=" m_Succinate[A]" compartment="cytosol"/> 
<species id="m_FAD_AM" name=" m_FAD_AM" compartment="cytosol"/> 
<species id="m_Fumarate[A]" name=" m_Fumarate[A]" compartment="cytosol"/> 
<species id="m_FADH2_AM" name=" m_FADH2_AM" compartment="cytosol"/> 
<species id="m_Malate[A]" name=" m_Malate[A]" compartment="cytosol"/> 
<species id="m_Ubiquinone[A]" name=" m_Ubiquinone[A]" compartment="cytosol"/> 
<species id="m_Ubiquinol[A]" name=" m_Ubiquinol[A]" compartment="cytosol"/> 
<species id="m_Hc[A]" name=" m_Hc[A]" compartment="cytosol"/> 
<species id="m_CytCox[A]" name=" m_CytCox[A]" compartment="cytosol"/> 
<species id="m_CytCred[A]" name=" m_CytCred[A]" compartment="cytosol"/> 
<species id="m_O2[A]" name=" m_O2[A]" compartment="cytosol"/> 
<species id="m_Glucose[N]" name=" m_Glucose[N]" compartment="cytosol"/> 
<species id="m_ATP[N]" name=" m_ATP[N]" compartment="cytosol"/> 
<species id="m_Glucose_6_phosphate[N]" name=" m_Glucose_6_phosphate[N]" compartment="cytosol"/> 
<species id="m_ADP[N]" name=" m_ADP[N]" compartment="cytosol"/> 
<species id="m_Fructose_6_phosphate[N]" name=" m_Fructose_6_phosphate[N]" compartment="cytosol"/> 
<species id="m_Fructose_1_6_biphosphate[N]" name=" m_Fructose_1_6_biphosphate[N]" compartment="cytosol"/> 
<species id="m_Glyceraldehyde_3_phosphate[N]" name=" m_Glyceraldehyde_3_phosphate[N]" compartment="cytosol"/> 
<species id="m_Dihydroxyacetone_phosphate[N]" name=" m_Dihydroxyacetone_phosphate[N]" compartment="cytosol"/> 
<species id="m_NAD[N]" name=" m_NAD[N]" compartment="cytosol"/> 
<species id="m_1_3_biphosphoglycerate[N]" name=" m_1_3_biphosphoglycerate[N]" compartment="cytosol"/> 
<species id="m_NADH[N]" name=" m_NADH[N]" compartment="cytosol"/> 
<species id="m_3_phosphoglycerate[N]" name=" m_3_phosphoglycerate[N]" compartment="cytosol"/> 
<species id="m_2_phosphoglycerate[N]" name=" m_2_phosphoglycerate[N]" compartment="cytosol"/> 
<species id="m_Phosphoenol_pyruvate[N]" name=" m_Phosphoenol_pyruvate[N]" compartment="cytosol"/> 
<species id="m_Pyruvate[N]" name=" m_Pyruvate[N]" compartment="cytosol"/> 
<species id="m_Lactate[N]" name=" m_Lactate[N]" compartment="cytosol"/> 
<species id="m_NAD_NM" name=" m_NAD_NM" compartment="cytosol"/> 
<species id="m_Acetyl_CoA[N]" name=" m_Acetyl_CoA[N]" compartment="cytosol"/> 
<species id="m_CO2[N]" name=" m_CO2[N]" compartment="cytosol"/> 
<species id="m_NADH_NM" name=" m_NADH_NM" compartment="cytosol"/> 
<species id="m_Oxoloacetate[N]" name=" m_Oxoloacetate[N]" compartment="cytosol"/> 
<species id="m_GTP[N]" name=" m_GTP[N]" compartment="cytosol"/> 
<species id="m_GDP[N]" name=" m_GDP[N]" compartment="cytosol"/> 
<species id="m_2_3_Disphospho_D_glycerate[N]" name=" m_2_3_Disphospho_D_glycerate[N]" compartment="cytosol"/> 
<species id="m_NADP[N]" name=" m_NADP[N]" compartment="cytosol"/> 
<species id="m_6_phosphoglucone[N]" name=" m_6_phosphoglucone[N]" compartment="cytosol"/> 
<species id="m_NADPH[N]" name=" m_NADPH[N]" compartment="cytosol"/> 
<species id="m_6_phosphogluconate[N]" name=" m_6_phosphogluconate[N]" compartment="cytosol"/> 
<species id="m_Ribulose_5_phosphate[N]" name=" m_Ribulose_5_phosphate[N]" compartment="cytosol"/> 
<species id="m_Xylulose_5_phosphate[N]" name=" m_Xylulose_5_phosphate[N]" compartment="cytosol"/> 
<species id="m_Ribose_5_phosphate[N]" name=" m_Ribose_5_phosphate[N]" compartment="cytosol"/> 
<species id="m_Sedoheptulose_7_phosphate[N]" name=" m_Sedoheptulose_7_phosphate[N]" compartment="cytosol"/> 
<species id="m_Erythrose_4_phosphate[N]" name=" m_Erythrose_4_phosphate[N]" compartment="cytosol"/> 
<species id="m_Citrate[N]" name=" m_Citrate[N]" compartment="cytosol"/> 
<species id="m_Cis_aconitate[N]" name=" m_Cis_aconitate[N]" compartment="cytosol"/> 
<species id="m_Isocitrate[N]" name=" m_Isocitrate[N]" compartment="cytosol"/> 
<species id="m_alpha_ketoglutarate[N]" name=" m_alpha_ketoglutarate[N]" compartment="cytosol"/> 
<species id="m_NADP_NM" name=" m_NADP_NM" compartment="cytosol"/> 
<species id="m_NADPH_NM" name=" m_NADPH_NM" compartment="cytosol"/> 
<species id="m_Succinyl_CoA[N]" name=" m_Succinyl_CoA[N]" compartment="cytosol"/> 
<species id="m_Succinate[N]" name=" m_Succinate[N]" compartment="cytosol"/> 
<species id="m_FAD_NM" name=" m_FAD_NM" compartment="cytosol"/> 
<species id="m_Fumarate[N]" name=" m_Fumarate[N]" compartment="cytosol"/> 
<species id="m_FADH2_NM" name=" m_FADH2_NM" compartment="cytosol"/> 
<species id="m_Malate[N]" name=" m_Malate[N]" compartment="cytosol"/> 
<species id="m_Ubiquinone[N]" name=" m_Ubiquinone[N]" compartment="cytosol"/> 
<species id="m_Ubiquinol[N]" name=" m_Ubiquinol[N]" compartment="cytosol"/> 
<species id="m_Hc[N]" name=" m_Hc[N]" compartment="cytosol"/> 
<species id="m_CytCox[N]" name=" m_CytCox[N]" compartment="cytosol"/> 
<species id="m_CytCred[N]" name=" m_CytCred[N]" compartment="cytosol"/> 
<species id="m_O2[N]" name=" m_O2[N]" compartment="cytosol"/> 
<species id="m_NH3[N]" name=" m_NH3[N]" compartment="cytosol"/> 
<species id="m_Glutamate[N]" name=" m_Glutamate[N]" compartment="cytosol"/> 
<species id="m_NH3[A]" name=" m_NH3[A]" compartment="cytosol"/> 
<species id="m_Glutamate[A]" name=" m_Glutamate[A]" compartment="cytosol"/> 
<species id="m_Glutamine[A]" name=" m_Glutamine[A]" compartment="cytosol"/> 
<species id="m_Glutamine[N]" name=" m_Glutamine[N]" compartment="cytosol"/> 
<species id="m_Glutamine" name=" m_Glutamine" compartment="cytosol"/> 
<species id="m_GABA[N]" name=" m_GABA[N]" compartment="cytosol"/> 
<species id="m_GABA[A]" name=" m_GABA[A]" compartment="cytosol"/> 
<species id="m_SuccinateSAL[A]" name=" m_SuccinateSAL[A]" compartment="cytosol"/> 
<species id="m_SuccinateSAL[N]" name=" m_SuccinateSAL[N]" compartment="cytosol"/> 
<species id="m_Aspartate[N]" name=" m_Aspartate[N]" compartment="cytosol"/> 
<species id="m_Aspartate[A]" name=" m_Aspartate[A]" compartment="cytosol"/> 
<species id="m_Asparagine[N]" name=" m_Asparagine[N]" compartment="cytosol"/> 
<species id="m_AMP[N]" name=" m_AMP[N]" compartment="cytosol"/> 
<species id="m_Histidine[N]" name=" m_Histidine[N]" compartment="cytosol"/> 
<species id="m_Histamine[N]" name=" m_Histamine[N]" compartment="cytosol"/> 
<species id="m_S_adenosyl_L_methionine[N]" name=" m_S_adenosyl_L_methionine[N]" compartment="cytosol"/> 
<species id="m_S_adenosyl_L_homocysteine[N]" name=" m_S_adenosyl_L_homocysteine[N]" compartment="cytosol"/> 
<species id="m_methylhistamine[N]" name=" m_methylhistamine[N]" compartment="cytosol"/> 
<species id="m_Alanine[N]" name=" m_Alanine[N]" compartment="cytosol"/> 
<species id="m_Alanine[A]" name=" m_Alanine[A]" compartment="cytosol"/> 
<species id="m_3_phosphohydroxypyruvate[A]" name=" m_3_phosphohydroxypyruvate[A]" compartment="cytosol"/> 
<species id="m_3_phospho_serine[A]" name=" m_3_phospho_serine[A]" compartment="cytosol"/> 
<species id="m_Serine[A]" name=" m_Serine[A]" compartment="cytosol"/> 
<species id="m_Serine[N]" name=" m_Serine[N]" compartment="cytosol"/> 
<species id="m_tetrahydrofolate[N]" name=" m_tetrahydrofolate[N]" compartment="cytosol"/> 
<species id="m_Glycine[N]" name=" m_Glycine[N]" compartment="cytosol"/> 
<species id="m_Glycine[A]" name=" m_Glycine[A]" compartment="cytosol"/> 
<species id="m_tetrahydrofolate[A]" name=" m_tetrahydrofolate[A]" compartment="cytosol"/> 
<species id="m_Leucine[A]" name=" m_Leucine[A]" compartment="cytosol"/> 
<species id="m_KIC[A]" name=" m_KIC[A]" compartment="cytosol"/> 
<species id="m_Isovaleryl_CoA[A]" name=" m_Isovaleryl_CoA[A]" compartment="cytosol"/> 
<species id="m_3_methylcrotonyl_Coa[A]" name=" m_3_methylcrotonyl_Coa[A]" compartment="cytosol"/> 
<species id="m_3_methylglutaconyl_Coa[A]" name=" m_3_methylglutaconyl_Coa[A]" compartment="cytosol"/> 
<species id="m_3_hydroxy_3_methylglutaryl_Coa[A]" name=" m_3_hydroxy_3_methylglutaryl_Coa[A]" compartment="cytosol"/> 
<species id="m_Acetoacetate[A]" name=" m_Acetoacetate[A]" compartment="cytosol"/> 
<species id="m_Acetoacetyl_CoA[A]" name=" m_Acetoacetyl_CoA[A]" compartment="cytosol"/> 
<species id="m_KIC[N]" name=" m_KIC[N]" compartment="cytosol"/> 
<species id="m_Leucine[N]" name=" m_Leucine[N]" compartment="cytosol"/> 
<species id="m_Valine[A]" name=" m_Valine[A]" compartment="cytosol"/> 
<species id="m_KIV[A]" name=" m_KIV[A]" compartment="cytosol"/> 
<species id="m_Isobutyryl_CoA[A]" name=" m_Isobutyryl_CoA[A]" compartment="cytosol"/> 
<species id="m_methylacrylyl_CoA[A]" name=" m_methylacrylyl_CoA[A]" compartment="cytosol"/> 
<species id="m_S_3_hydroxy_isobutyryl_CoA[A]" name=" m_S_3_hydroxy_isobutyryl_CoA[A]" compartment="cytosol"/> 
<species id="m_S_3_hydroxy_isobutyrate[A]" name=" m_S_3_hydroxy_isobutyrate[A]" compartment="cytosol"/> 
<species id="m_S_methylmalonate_semialdehyde" name=" m_S_methylmalonate_semialdehyde" compartment="cytosol"/> 
<species id="m_Propionyl_CoA[A]" name=" m_Propionyl_CoA[A]" compartment="cytosol"/> 
<species id="m_S_methylmalonyl_CoA[A]" name=" m_S_methylmalonyl_CoA[A]" compartment="cytosol"/> 
<species id="m_R_methylmalonyl_CoA[A]" name=" m_R_methylmalonyl_CoA[A]" compartment="cytosol"/> 
<species id="m_KIV[N]" name=" m_KIV[N]" compartment="cytosol"/> 
<species id="m_Valine[N]" name=" m_Valine[N]" compartment="cytosol"/> 
<species id="m_Isoleucine[A]" name=" m_Isoleucine[A]" compartment="cytosol"/> 
<species id="m_KMV[A]" name=" m_KMV[A]" compartment="cytosol"/> 
<species id="m_Methylbutyryl_CoA[A]" name=" m_Methylbutyryl_CoA[A]" compartment="cytosol"/> 
<species id="m_E_2_methylcrotonoyl_CoA[A]" name=" m_E_2_methylcrotonoyl_CoA[A]" compartment="cytosol"/> 
<species id="m_2_methyl_3_hydroxybutyryl_CoA[A]" name=" m_2_methyl_3_hydroxybutyryl_CoA[A]" compartment="cytosol"/> 
<species id="m_2_methylacetoacetyl_CoA[A]" name=" m_2_methylacetoacetyl_CoA[A]" compartment="cytosol"/> 
<species id="m_KMV[N]" name=" m_KMV[N]" compartment="cytosol"/> 
<species id="m_Isoleucine[N]" name=" m_Isoleucine[N]" compartment="cytosol"/> 
<species id="m_Lysine[N]" name=" m_Lysine[N]" compartment="cytosol"/> 
<species id="m_Saccharopine[N]" name=" m_Saccharopine[N]" compartment="cytosol"/> 
<species id="m_2_aminoadipate_semialdehyde[N]" name=" m_2_aminoadipate_semialdehyde[N]" compartment="cytosol"/> 
<species id="m_S_2_3_4_5_tetrahydropiperidine_2_carboxylate[N]" name=" m_S_2_3_4_5_tetrahydropiperidine_2_carboxylate[N]" compartment="cytosol"/> 
<species id="m_2_aminoadipate[N]" name=" m_2_aminoadipate[N]" compartment="cytosol"/> 
<species id="m_alpha_ketoadipate[N]" name=" m_alpha_ketoadipate[N]" compartment="cytosol"/> 
<species id="m_glutaryl_CoA[N]" name=" m_glutaryl_CoA[N]" compartment="cytosol"/> 
<species id="m_glutaconyl_CoA[N]" name=" m_glutaconyl_CoA[N]" compartment="cytosol"/> 
<species id="m_crotonyl_CoA[N]" name=" m_crotonyl_CoA[N]" compartment="cytosol"/> 
<species id="m_S_3_hydroxybutanoyl_CoA[N]" name=" m_S_3_hydroxybutanoyl_CoA[N]" compartment="cytosol"/> 
<species id="m_Acetoacetyl_CoA[N]" name=" m_Acetoacetyl_CoA[N]" compartment="cytosol"/> 
<species id="m_Phenylalanine[N]" name=" m_Phenylalanine[N]" compartment="cytosol"/> 
<species id="m_Tetrahydrobiopterin[N]" name=" m_Tetrahydrobiopterin[N]" compartment="cytosol"/> 
<species id="m_Tyrosine[N]" name=" m_Tyrosine[N]" compartment="cytosol"/> 
<species id="m_4_alpha_hydroxy_tetrahydrobiopterin[N]" name=" m_4_alpha_hydroxy_tetrahydrobiopterin[N]" compartment="cytosol"/> 
<species id="m_Dihydrobiopterin[N]" name=" m_Dihydrobiopterin[N]" compartment="cytosol"/> 
<species id="m_Dopamine[N]" name=" m_Dopamine[N]" compartment="cytosol"/> 
<species id="m_Norepinephrine[N]" name=" m_Norepinephrine[N]" compartment="cytosol"/> 
<species id="m_Epinephrine[N]" name=" m_Epinephrine[N]" compartment="cytosol"/> 
<species id="m_Dopamine[A]" name=" m_Dopamine[A]" compartment="cytosol"/> 
<species id="m_Norepinephrine[A]" name=" m_Norepinephrine[A]" compartment="cytosol"/> 
<species id="m_Tryptophan[N]" name=" m_Tryptophan[N]" compartment="cytosol"/> 
<species id="m_Seratonin[N]" name=" m_Seratonin[N]" compartment="cytosol"/> 
<species id="m_Melatonin[N]" name=" m_Melatonin[N]" compartment="cytosol"/> 
<species id="m_Choline[N]" name=" m_Choline[N]" compartment="cytosol"/> 
<species id="m_Acetylcholine[N]" name=" m_Acetylcholine[N]" compartment="cytosol"/> 
<species id="m_S_1_pyrroline_5_carboxylate[A]" name=" m_S_1_pyrroline_5_carboxylate[A]" compartment="cytosol"/> 
<species id="m_proline[A]" name=" m_proline[A]" compartment="cytosol"/> 
<species id="m_methionine" name=" m_methionine" compartment="cytosol"/> 
<species id="m_methionine[A]" name=" m_methionine[A]" compartment="cytosol"/> 
<species id="m_S_adenosyl_L_methionine[A]" name=" m_S_adenosyl_L_methionine[A]" compartment="cytosol"/> 
<species id="m_S_adenosyl_L_homocysteine[A]" name=" m_S_adenosyl_L_homocysteine[A]" compartment="cytosol"/> 
<species id="m_L_homocysteine[A]" name=" m_L_homocysteine[A]" compartment="cytosol"/> 
<species id="m_adenosine[A]" name=" m_adenosine[A]" compartment="cytosol"/> 
<species id="m_L_cystathionine[A]" name=" m_L_cystathionine[A]" compartment="cytosol"/> 
<species id="m_Cysteine[A]" name=" m_Cysteine[A]" compartment="cytosol"/> 
<species id="m_methionine[N]" name=" m_methionine[N]" compartment="cytosol"/> 
<species id="m_L_homocysteine[N]" name=" m_L_homocysteine[N]" compartment="cytosol"/> 
<species id="m_adenosine[N]" name=" m_adenosine[N]" compartment="cytosol"/> 
<species id="m_L_cystathionine[N]" name=" m_L_cystathionine[N]" compartment="cytosol"/> 
<species id="m_2_oxobutanoate[N]" name=" m_2_oxobutanoate[N]" compartment="cytosol"/> 
<species id="m_Cysteine[N]" name=" m_Cysteine[N]" compartment="cytosol"/> 
<species id="m_threonine" name=" m_threonine" compartment="cytosol"/> 
<species id="m_threonine[A]" name=" m_threonine[A]" compartment="cytosol"/> 
<species id="m_2_amino_3_oxobutanoate[A]" name=" m_2_amino_3_oxobutanoate[A]" compartment="cytosol"/> 
<species id="m_threonine[N]" name=" m_threonine[N]" compartment="cytosol"/> 
<species id="m_2_amino_3_oxobutanoate[N]" name=" m_2_amino_3_oxobutanoate[N]" compartment="cytosol"/> 
<species id="m_s3_hydroxy_3_methylglutaryl_Coa[A]" name=" m_s3_hydroxy_3_methylglutaryl_Coa[A]" compartment="cytosol"/> 
<species id="m_R_mevalonate[A]" name=" m_R_mevalonate[A]" compartment="cytosol"/> 
<species id="m_mevalonate_5_phosphate[A]" name=" m_mevalonate_5_phosphate[A]" compartment="cytosol"/> 
<species id="m_mevalonate_diphosphate[A]" name=" m_mevalonate_diphosphate[A]" compartment="cytosol"/> 
<species id="m_isopentenyl_diphosphate[A]" name=" m_isopentenyl_diphosphate[A]" compartment="cytosol"/> 
<species id="m_dimethylallyl_diphosphate[A]" name=" m_dimethylallyl_diphosphate[A]" compartment="cytosol"/> 
<species id="m_geranyl_diphosphate[A]" name=" m_geranyl_diphosphate[A]" compartment="cytosol"/> 
<species id="m_2E_6E_farnesyl_diphosphate[A]" name=" m_2E_6E_farnesyl_diphosphate[A]" compartment="cytosol"/> 
<species id="m_presqualene_diphosphate[A]" name=" m_presqualene_diphosphate[A]" compartment="cytosol"/> 
<species id="m_squalene[A]" name=" m_squalene[A]" compartment="cytosol"/> 
<species id="m_S_2_3_epoxysqualene[A]" name=" m_S_2_3_epoxysqualene[A]" compartment="cytosol"/> 
<species id="m_lanosterol[A]" name=" m_lanosterol[A]" compartment="cytosol"/> 
<species id="m_4_4_dimethyl_14alpha_hydroxymethyl_5alpha_cholesta_8_24_dien_3beta_ol[A]" name=" m_4_4_dimethyl_14alpha_hydroxymethyl_5alpha_cholesta_8_24_dien_3beta_ol[A]" compartment="cytosol"/> 
<species id="m_4_4_dimethyl_14alpha_formyl_5alpha_cholesta_8_24_dien_3beta_ol[A]" name=" m_4_4_dimethyl_14alpha_formyl_5alpha_cholesta_8_24_dien_3beta_ol[A]" compartment="cytosol"/> 
<species id="m_4_4_dimethyl_5_alpha_cholesta_8_14_24_trien_3_beta_ol[A]" name=" m_4_4_dimethyl_5_alpha_cholesta_8_14_24_trien_3_beta_ol[A]" compartment="cytosol"/> 
<species id="m_formate[A]" name=" m_formate[A]" compartment="cytosol"/> 
<species id="m_4_4_dimethylzymosterol[A]" name=" m_4_4_dimethylzymosterol[A]" compartment="cytosol"/> 
<species id="m_4alpha_hydroxymethyl_4beta_methyl_5alpha_cholesta_8_24_dien_3beta_ol[A]" name=" m_4alpha_hydroxymethyl_4beta_methyl_5alpha_cholesta_8_24_dien_3beta_ol[A]" compartment="cytosol"/> 
<species id="m_4alpha_formyl_4beta_methyl_5alpha_cholesta_8_24_dien_3beta_ol[A]" name=" m_4alpha_formyl_4beta_methyl_5alpha_cholesta_8_24_dien_3beta_ol[A]" compartment="cytosol"/> 
<species id="m_4alpha_carboxy_4beta_methyl_5alpha_cholesta_8_24_dien_3beta_ol[A]" name=" m_4alpha_carboxy_4beta_methyl_5alpha_cholesta_8_24_dien_3beta_ol[A]" compartment="cytosol"/> 
<species id="m_3_keto_4_methylzymosterol[A]" name=" m_3_keto_4_methylzymosterol[A]" compartment="cytosol"/> 
<species id="m_4alpha_methyl_zymosterol[A]" name=" m_4alpha_methyl_zymosterol[A]" compartment="cytosol"/> 
<species id="m_4alpha_hydroxymethyl_5alpha_cholesta_8_24_dien_3beta_ol[A]" name=" m_4alpha_hydroxymethyl_5alpha_cholesta_8_24_dien_3beta_ol[A]" compartment="cytosol"/> 
<species id="m_4alpha_formyl_5alpha_cholesta_8_24_dien_3beta_ol[A]" name=" m_4alpha_formyl_5alpha_cholesta_8_24_dien_3beta_ol[A]" compartment="cytosol"/> 
<species id="m_4alpha_carboxy_5alpha_cholesta_8_24_dien_3beta_ol[A]" name=" m_4alpha_carboxy_5alpha_cholesta_8_24_dien_3beta_ol[A]" compartment="cytosol"/> 
<species id="m_5alpha_cholesta_8_24_dien_3_one[A]" name=" m_5alpha_cholesta_8_24_dien_3_one[A]" compartment="cytosol"/> 
<species id="m_zymosterol[A]" name=" m_zymosterol[A]" compartment="cytosol"/> 
<species id="m_5alpha_cholesta_7_24_dien_3beta_ol[A]" name=" m_5alpha_cholesta_7_24_dien_3beta_ol[A]" compartment="cytosol"/> 
<species id="m_7_dehydrodesmosterol[A]" name=" m_7_dehydrodesmosterol[A]" compartment="cytosol"/> 
<species id="m_desmosterol[A]" name=" m_desmosterol[A]" compartment="cytosol"/> 
<species id="m_Cholesterol[A]" name=" m_Cholesterol[A]" compartment="cytosol"/> 
<species id="m_lathosterol[A]" name=" m_lathosterol[A]" compartment="cytosol"/> 
<species id="m_7_dehydro_cholesterol[A]" name=" m_7_dehydro_cholesterol[A]" compartment="cytosol"/> 
<species id="m_24_25_dihydrolanosterol[A]" name=" m_24_25_dihydrolanosterol[A]" compartment="cytosol"/> 
<species id="m_4_4_dimethyl_14alpha_hydroxymethyl_5alpha_cholesta_8_en_3beta_ol[A]" name=" m_4_4_dimethyl_14alpha_hydroxymethyl_5alpha_cholesta_8_en_3beta_ol[A]" compartment="cytosol"/> 
<species id="m_4_4_dimethyl_14alpha_formyl_5alpha_cholesta_8_en_3beta_ol[A]" name=" m_4_4_dimethyl_14alpha_formyl_5alpha_cholesta_8_en_3beta_ol[A]" compartment="cytosol"/> 
<species id="m_4_4_dimethyl_5_alpha_cholesta_8_14_dien_3_beta_ol[A]" name=" m_4_4_dimethyl_5_alpha_cholesta_8_14_dien_3_beta_ol[A]" compartment="cytosol"/> 
<species id="m_4_4_dimethyl_5alpha_cholesta_8_en_3_beta_ol[A]" name=" m_4_4_dimethyl_5alpha_cholesta_8_en_3_beta_ol[A]" compartment="cytosol"/> 
<species id="m_4alpha_hydroxymethyl_4beta_methyl_5alpha_cholesta_8_en_3beta_ol[A]" name=" m_4alpha_hydroxymethyl_4beta_methyl_5alpha_cholesta_8_en_3beta_ol[A]" compartment="cytosol"/> 
<species id="m_4alpha_formyl_4beta_methyl_5alpha_cholesta_8_en_3beta_ol[A]" name=" m_4alpha_formyl_4beta_methyl_5alpha_cholesta_8_en_3beta_ol[A]" compartment="cytosol"/> 
<species id="m_4alpha_carboxy_4beta_methyl_5alpha_cholesta_8_en_3beta_ol[A]" name=" m_4alpha_carboxy_4beta_methyl_5alpha_cholesta_8_en_3beta_ol[A]" compartment="cytosol"/> 
<species id="m_4alpha_methyl_5alpha_cholesta_8_en_3_one[A]" name=" m_4alpha_methyl_5alpha_cholesta_8_en_3_one[A]" compartment="cytosol"/> 
<species id="m_4alpha_methyl_cholesta_8_enol[A]" name=" m_4alpha_methyl_cholesta_8_enol[A]" compartment="cytosol"/> 
<species id="m_4alpha_hydroxymethyl_5alpha_cholesta_8_en_3beta_ol[A]" name=" m_4alpha_hydroxymethyl_5alpha_cholesta_8_en_3beta_ol[A]" compartment="cytosol"/> 
<species id="m_4alpha_formyl_5alpha_cholesta_8_en_3beta_ol[A]" name=" m_4alpha_formyl_5alpha_cholesta_8_en_3beta_ol[A]" compartment="cytosol"/> 
<species id="m_4alpha_carboxy_5alpha_cholesta_8_en_3beta_ol[A]" name=" m_4alpha_carboxy_5alpha_cholesta_8_en_3beta_ol[A]" compartment="cytosol"/> 
<species id="m_5alpha_cholesta_8_en_3_one[A]" name=" m_5alpha_cholesta_8_en_3_one[A]" compartment="cytosol"/> 
<species id="m_zymostenol[A]" name=" m_zymostenol[A]" compartment="cytosol"/> 
<species id="m_Cholesterol[N]" name=" m_Cholesterol[N]" compartment="cytosol"/> 
<species id="m_Acetoacetyl_acp[A]" name=" m_Acetoacetyl_acp[A]" compartment="cytosol"/> 
<species id="m_R_3_hydroxybutanoyl_acp[A]" name=" m_R_3_hydroxybutanoyl_acp[A]" compartment="cytosol"/> 
<species id="m_Crotonyl_acp[A]" name=" m_Crotonyl_acp[A]" compartment="cytosol"/> 
<species id="m_Butyryl_acp[A]" name=" m_Butyryl_acp[A]" compartment="cytosol"/> 
<species id="m_Malonyl_CoA[A]" name=" m_Malonyl_CoA[A]" compartment="cytosol"/> 
<species id="m_3_oxo_hexanoyl_acp[A]" name=" m_3_oxo_hexanoyl_acp[A]" compartment="cytosol"/> 
<species id="m_R_3_hydroxyhexanoyl_acp[A]" name=" m_R_3_hydroxyhexanoyl_acp[A]" compartment="cytosol"/> 
<species id="m_trans_hex_2_enoyl_acp[A]" name=" m_trans_hex_2_enoyl_acp[A]" compartment="cytosol"/> 
<species id="m_Hexanoyl_acp[A]" name=" m_Hexanoyl_acp[A]" compartment="cytosol"/> 
<species id="m_3_oxo_octanoyl_acp[A]" name=" m_3_oxo_octanoyl_acp[A]" compartment="cytosol"/> 
<species id="m_R_3_hydroxyoctanoyl_acp[A]" name=" m_R_3_hydroxyoctanoyl_acp[A]" compartment="cytosol"/> 
<species id="m_trans_oct_2_enoyl_acp[A]" name=" m_trans_oct_2_enoyl_acp[A]" compartment="cytosol"/> 
<species id="m_Octanoyl_acp[A]" name=" m_Octanoyl_acp[A]" compartment="cytosol"/> 
<species id="m_3_oxo_decanoyl_acp[A]" name=" m_3_oxo_decanoyl_acp[A]" compartment="cytosol"/> 
<species id="m_R_3_hydroxydecanoyl_acp[A]" name=" m_R_3_hydroxydecanoyl_acp[A]" compartment="cytosol"/> 
<species id="m_trans_delta2_decenoyl_acp[A]" name=" m_trans_delta2_decenoyl_acp[A]" compartment="cytosol"/> 
<species id="m_Decanoyl_acp[A]" name=" m_Decanoyl_acp[A]" compartment="cytosol"/> 
<species id="m_3_oxo_dodecanoyl_acp[A]" name=" m_3_oxo_dodecanoyl_acp[A]" compartment="cytosol"/> 
<species id="m_R_3_hydroxydodecanoyl_acp[A]" name=" m_R_3_hydroxydodecanoyl_acp[A]" compartment="cytosol"/> 
<species id="m_trans_dodec_2_enoyl_acp[A]" name=" m_trans_dodec_2_enoyl_acp[A]" compartment="cytosol"/> 
<species id="m_Dodecanoyl_acp[A]" name=" m_Dodecanoyl_acp[A]" compartment="cytosol"/> 
<species id="m_Laurate[A]" name=" m_Laurate[A]" compartment="cytosol"/> 
<species id="m_3_oxo_myristoyl_acp[A]" name=" m_3_oxo_myristoyl_acp[A]" compartment="cytosol"/> 
<species id="m_3R_3_hydroxymyristoyl_acp[A]" name=" m_3R_3_hydroxymyristoyl_acp[A]" compartment="cytosol"/> 
<species id="m_trans_tetradec_2_enoyl_acp[A]" name=" m_trans_tetradec_2_enoyl_acp[A]" compartment="cytosol"/> 
<species id="m_Myristoyl_acp[A]" name=" m_Myristoyl_acp[A]" compartment="cytosol"/> 
<species id="m_3_oxo_palmitoyl_acp[A]" name=" m_3_oxo_palmitoyl_acp[A]" compartment="cytosol"/> 
<species id="m_R_3_hydroxypalmitoyl_acp[A]" name=" m_R_3_hydroxypalmitoyl_acp[A]" compartment="cytosol"/> 
<species id="m_trans_hexadecenoyl_acp[A]" name=" m_trans_hexadecenoyl_acp[A]" compartment="cytosol"/> 
<species id="m_Palmitoyl_acp[A]" name=" m_Palmitoyl_acp[A]" compartment="cytosol"/> 
<species id="m_Palmitate[A]" name=" m_Palmitate[A]" compartment="cytosol"/> 
<species id="m_Acetyl_acp[A]" name=" m_Acetyl_acp[A]" compartment="cytosol"/> 
<species id="m_Malonyl_acp[A]" name=" m_Malonyl_acp[A]" compartment="cytosol"/> 
<species id="m_Palmitoyl_CoA[A]" name=" m_Palmitoyl_CoA[A]" compartment="cytosol"/> 
<species id="m_AMP[A]" name=" m_AMP[A]" compartment="cytosol"/> 
<species id="m_3_oxo_stearoyl_CoA[A]" name=" m_3_oxo_stearoyl_CoA[A]" compartment="cytosol"/> 
<species id="m_3_hydroxy_stearoyl_CoA[A]" name=" m_3_hydroxy_stearoyl_CoA[A]" compartment="cytosol"/> 
<species id="m_trans_2_3_stearoyl_CoA[A]" name=" m_trans_2_3_stearoyl_CoA[A]" compartment="cytosol"/> 
<species id="m_Stearoyl_CoA[A]" name=" m_Stearoyl_CoA[A]" compartment="cytosol"/> 
<species id="m_Stearate[A]" name=" m_Stearate[A]" compartment="cytosol"/> 
<species id="m_Oleoyl_CoA[A]" name=" m_Oleoyl_CoA[A]" compartment="cytosol"/> 
<species id="m_Oleate[A]" name=" m_Oleate[A]" compartment="cytosol"/> 
<species id="m_Linoleate[A]" name=" m_Linoleate[A]" compartment="cytosol"/> 
<species id="m_Arachidonate[A]" name=" m_Arachidonate[A]" compartment="cytosol"/> 
<species id="m_Linolenate[A]" name=" m_Linolenate[A]" compartment="cytosol"/> 
<species id="m_Decosahexenoate[A]" name=" m_Decosahexenoate[A]" compartment="cytosol"/> 
<species id="m_Acetoacetyl_acp[N]" name=" m_Acetoacetyl_acp[N]" compartment="cytosol"/> 
<species id="m_R_3_hydroxybutanoyl_acp[N]" name=" m_R_3_hydroxybutanoyl_acp[N]" compartment="cytosol"/> 
<species id="m_Crotonyl_acp[N]" name=" m_Crotonyl_acp[N]" compartment="cytosol"/> 
<species id="m_Butyryl_acp[N]" name=" m_Butyryl_acp[N]" compartment="cytosol"/> 
<species id="m_Malonyl_CoA[N]" name=" m_Malonyl_CoA[N]" compartment="cytosol"/> 
<species id="m_3_oxo_hexanoyl_acp[N]" name=" m_3_oxo_hexanoyl_acp[N]" compartment="cytosol"/> 
<species id="m_R_3_hydroxyhexanoyl_acp[N]" name=" m_R_3_hydroxyhexanoyl_acp[N]" compartment="cytosol"/> 
<species id="m_trans_hex_2_enoyl_acp[N]" name=" m_trans_hex_2_enoyl_acp[N]" compartment="cytosol"/> 
<species id="m_Hexanoyl_acp[N]" name=" m_Hexanoyl_acp[N]" compartment="cytosol"/> 
<species id="m_3_oxo_octanoyl_acp[N]" name=" m_3_oxo_octanoyl_acp[N]" compartment="cytosol"/> 
<species id="m_R_3_hydroxyoctanoyl_acp[N]" name=" m_R_3_hydroxyoctanoyl_acp[N]" compartment="cytosol"/> 
<species id="m_trans_oct_2_enoyl_acp[N]" name=" m_trans_oct_2_enoyl_acp[N]" compartment="cytosol"/> 
<species id="m_Octanoyl_acp[N]" name=" m_Octanoyl_acp[N]" compartment="cytosol"/> 
<species id="m_3_oxo_decanoyl_acp[N]" name=" m_3_oxo_decanoyl_acp[N]" compartment="cytosol"/> 
<species id="m_R_3_hydroxydecanoyl_acp[N]" name=" m_R_3_hydroxydecanoyl_acp[N]" compartment="cytosol"/> 
<species id="m_trans_delta2_decenoyl_acp[N]" name=" m_trans_delta2_decenoyl_acp[N]" compartment="cytosol"/> 
<species id="m_Decanoyl_acp[N]" name=" m_Decanoyl_acp[N]" compartment="cytosol"/> 
<species id="m_3_oxo_dodecanoyl_acp[N]" name=" m_3_oxo_dodecanoyl_acp[N]" compartment="cytosol"/> 
<species id="m_R_3_hydroxydodecanoyl_acp[N]" name=" m_R_3_hydroxydodecanoyl_acp[N]" compartment="cytosol"/> 
<species id="m_trans_dodec_2_enoyl_acp[N]" name=" m_trans_dodec_2_enoyl_acp[N]" compartment="cytosol"/> 
<species id="m_Dodecanoyl_acp[N]" name=" m_Dodecanoyl_acp[N]" compartment="cytosol"/> 
<species id="m_Laurate[N]" name=" m_Laurate[N]" compartment="cytosol"/> 
<species id="m_3_oxo_myristoyl_acp[N]" name=" m_3_oxo_myristoyl_acp[N]" compartment="cytosol"/> 
<species id="m_3R_3_hydroxymyristoyl_acp[N]" name=" m_3R_3_hydroxymyristoyl_acp[N]" compartment="cytosol"/> 
<species id="m_trans_tetradec_2_enoyl_acp[N]" name=" m_trans_tetradec_2_enoyl_acp[N]" compartment="cytosol"/> 
<species id="m_Myristoyl_acp[N]" name=" m_Myristoyl_acp[N]" compartment="cytosol"/> 
<species id="m_3_oxo_palmitoyl_acp[N]" name=" m_3_oxo_palmitoyl_acp[N]" compartment="cytosol"/> 
<species id="m_R_3_hydroxypalmitoyl_acp[N]" name=" m_R_3_hydroxypalmitoyl_acp[N]" compartment="cytosol"/> 
<species id="m_trans_hexadecenoyl_acp[N]" name=" m_trans_hexadecenoyl_acp[N]" compartment="cytosol"/> 
<species id="m_Palmitoyl_acp[N]" name=" m_Palmitoyl_acp[N]" compartment="cytosol"/> 
<species id="m_Palmitate[N]" name=" m_Palmitate[N]" compartment="cytosol"/> 
<species id="m_Acetyl_acp[N]" name=" m_Acetyl_acp[N]" compartment="cytosol"/> 
<species id="m_Malonyl_acp[N]" name=" m_Malonyl_acp[N]" compartment="cytosol"/> 
<species id="m_Bicarbonate[N]" name=" m_Bicarbonate[N]" compartment="cytosol"/> 
<species id="m_Palmitoyl_CoA[N]" name=" m_Palmitoyl_CoA[N]" compartment="cytosol"/> 
<species id="m_3_oxo_stearoyl_CoA[N]" name=" m_3_oxo_stearoyl_CoA[N]" compartment="cytosol"/> 
<species id="m_3_hydroxy_stearoyl_CoA[N]" name=" m_3_hydroxy_stearoyl_CoA[N]" compartment="cytosol"/> 
<species id="m_trans_2_3_stearoyl_CoA[N]" name=" m_trans_2_3_stearoyl_CoA[N]" compartment="cytosol"/> 
<species id="m_Stearoyl_CoA[N]" name=" m_Stearoyl_CoA[N]" compartment="cytosol"/> 
<species id="m_Stearate[N]" name=" m_Stearate[N]" compartment="cytosol"/> 
<species id="m_Oleoyl_CoA[N]" name=" m_Oleoyl_CoA[N]" compartment="cytosol"/> 
<species id="m_Oleate[N]" name=" m_Oleate[N]" compartment="cytosol"/> 
<species id="m_Arachidonate[N]" name=" m_Arachidonate[N]" compartment="cytosol"/> 
<species id="m_Decosahexenoate[N]" name=" m_Decosahexenoate[N]" compartment="cytosol"/> 
<species id="m_FattyAcid[A]" name=" m_FattyAcid[A]" compartment="cytosol"/> 
<species id="m_FattyAcid[N]" name=" m_FattyAcid[N]" compartment="cytosol"/> 
<species id="m_Glycerol_3_phosphate[A]" name=" m_Glycerol_3_phosphate[A]" compartment="cytosol"/> 
<species id="m_Glycerol_3_phosphate[N]" name=" m_Glycerol_3_phosphate[N]" compartment="cytosol"/> 
<species id="m_Ethanolamine[A]" name=" m_Ethanolamine[A]" compartment="cytosol"/> 
<species id="m_Phosphoryl_ethanolamine[A]" name=" m_Phosphoryl_ethanolamine[A]" compartment="cytosol"/> 
<species id="m_CTP[A]" name=" m_CTP[A]" compartment="cytosol"/> 
<species id="m_CDP_ethanolamine[A]" name=" m_CDP_ethanolamine[A]" compartment="cytosol"/> 
<species id="m_1_2_diacylglycerol[A]" name=" m_1_2_diacylglycerol[A]" compartment="cytosol"/> 
<species id="m_Phosphatidyl_ethanolamine[A]" name=" m_Phosphatidyl_ethanolamine[A]" compartment="cytosol"/> 
<species id="m_CMP[A]" name=" m_CMP[A]" compartment="cytosol"/> 
<species id="m_Phosphatidyl_choline[A]" name=" m_Phosphatidyl_choline[A]" compartment="cytosol"/> 
<species id="m_Phosphatidyl_serine[A]" name=" m_Phosphatidyl_serine[A]" compartment="cytosol"/> 
<species id="m_Ethanolamine[N]" name=" m_Ethanolamine[N]" compartment="cytosol"/> 
<species id="m_Phosphoryl_ethanolamine[N]" name=" m_Phosphoryl_ethanolamine[N]" compartment="cytosol"/> 
<species id="m_CTP[N]" name=" m_CTP[N]" compartment="cytosol"/> 
<species id="m_CDP_ethanolamine[N]" name=" m_CDP_ethanolamine[N]" compartment="cytosol"/> 
<species id="m_1_2_diacylglycerol[N]" name=" m_1_2_diacylglycerol[N]" compartment="cytosol"/> 
<species id="m_Phosphatidyl_ethanolamine[N]" name=" m_Phosphatidyl_ethanolamine[N]" compartment="cytosol"/> 
<species id="m_CMP[N]" name=" m_CMP[N]" compartment="cytosol"/> 
<species id="m_Phosphatidyl_choline[N]" name=" m_Phosphatidyl_choline[N]" compartment="cytosol"/> 
<species id="m_Phosphatidyl_serine[N]" name=" m_Phosphatidyl_serine[N]" compartment="cytosol"/> 
<species id="m_Choline[A]" name=" m_Choline[A]" compartment="cytosol"/> 
<species id="m_Phosphoryl_choline[A]" name=" m_Phosphoryl_choline[A]" compartment="cytosol"/> 
<species id="m_CDP_choline[A]" name=" m_CDP_choline[A]" compartment="cytosol"/> 
<species id="m_Phosphoryl_choline[N]" name=" m_Phosphoryl_choline[N]" compartment="cytosol"/> 
<species id="m_CDP_choline[N]" name=" m_CDP_choline[N]" compartment="cytosol"/> 
<species id="m_CDP_diacylglycerol[A]" name=" m_CDP_diacylglycerol[A]" compartment="cytosol"/> 
<species id="m_phosphatidylglycerol_phosphate[A]" name=" m_phosphatidylglycerol_phosphate[A]" compartment="cytosol"/> 
<species id="m_phosphatidyl_glycerol[A]" name=" m_phosphatidyl_glycerol[A]" compartment="cytosol"/> 
<species id="m_cardiolipin[A]" name=" m_cardiolipin[A]" compartment="cytosol"/> 
<species id="m_CDP_diacylglycerol[N]" name=" m_CDP_diacylglycerol[N]" compartment="cytosol"/> 
<species id="m_phosphatidylglycerol_phosphate[N]" name=" m_phosphatidylglycerol_phosphate[N]" compartment="cytosol"/> 
<species id="m_phosphatidyl_glycerol[N]" name=" m_phosphatidyl_glycerol[N]" compartment="cytosol"/> 
<species id="m_cardiolipin[N]" name=" m_cardiolipin[N]" compartment="cytosol"/> 
<species id="m_3_dehydrosphinganine[A]" name=" m_3_dehydrosphinganine[A]" compartment="cytosol"/> 
<species id="m_sphinganine[A]" name=" m_sphinganine[A]" compartment="cytosol"/> 
<species id="m_dihydroceramide[A]" name=" m_dihydroceramide[A]" compartment="cytosol"/> 
<species id="m_ceramide[A]" name=" m_ceramide[A]" compartment="cytosol"/> 
<species id="m_sphingomyelin[A]" name=" m_sphingomyelin[A]" compartment="cytosol"/> 
<species id="m_3_dehydrosphinganine[N]" name=" m_3_dehydrosphinganine[N]" compartment="cytosol"/> 
<species id="m_sphinganine[N]" name=" m_sphinganine[N]" compartment="cytosol"/> 
<species id="m_dihydroceramide[N]" name=" m_dihydroceramide[N]" compartment="cytosol"/> 
<species id="m_ceramide[N]" name=" m_ceramide[N]" compartment="cytosol"/> 
<species id="m_sphingomyelin[N]" name=" m_sphingomyelin[N]" compartment="cytosol"/> 
<species id="m_1_acyl_sn_glycerol_3_phosphate[A]" name=" m_1_acyl_sn_glycerol_3_phosphate[A]" compartment="cytosol"/> 
<species id="m_Phosphatidate[A]" name=" m_Phosphatidate[A]" compartment="cytosol"/> 
<species id="m_1_acyl_sn_glycerol_3_phosphate[N]" name=" m_1_acyl_sn_glycerol_3_phosphate[N]" compartment="cytosol"/> 
<species id="m_Phosphatidate[N]" name=" m_Phosphatidate[N]" compartment="cytosol"/> 
<species id="m_myo_inositol" name=" m_myo_inositol" compartment="cytosol"/> 
<species id="m_myo_inositol[A]" name=" m_myo_inositol[A]" compartment="cytosol"/> 
<species id="m_phosphatidyl_inositol[A]" name=" m_phosphatidyl_inositol[A]" compartment="cytosol"/> 
<species id="m_phosphatidyl_1D_myo_inositol_4_phosphate[A]" name=" m_phosphatidyl_1D_myo_inositol_4_phosphate[A]" compartment="cytosol"/> 
<species id="m_phosphatidyl_1D_myo_inositol_4_5_bisphosphate[A]" name=" m_phosphatidyl_1D_myo_inositol_4_5_bisphosphate[A]" compartment="cytosol"/> 
<species id="m_myo_inositol_1_4_5_trisphosphate[A]" name=" m_myo_inositol_1_4_5_trisphosphate[A]" compartment="cytosol"/> 
<species id="m_myo_inositol_1_4_bisphosphate[A]" name=" m_myo_inositol_1_4_bisphosphate[A]" compartment="cytosol"/> 
<species id="m_myo_inositol_4_monophosphate[A]" name=" m_myo_inositol_4_monophosphate[A]" compartment="cytosol"/> 
<species id="m_myo_inositol_1_3_4_5_tetrakisphosphate[A]" name=" m_myo_inositol_1_3_4_5_tetrakisphosphate[A]" compartment="cytosol"/> 
<species id="m_myo_inositol_1_3_4_trisphosphate[A]" name=" m_myo_inositol_1_3_4_trisphosphate[A]" compartment="cytosol"/> 
<species id="m_myo_inositol_3_4_bisphosphate[A]" name=" m_myo_inositol_3_4_bisphosphate[A]" compartment="cytosol"/> 
<species id="m_myo_inositol[N]" name=" m_myo_inositol[N]" compartment="cytosol"/> 
<species id="m_phosphatidyl_inositol[N]" name=" m_phosphatidyl_inositol[N]" compartment="cytosol"/> 
<species id="m_phosphatidyl_1D_myo_inositol_4_phosphate[N]" name=" m_phosphatidyl_1D_myo_inositol_4_phosphate[N]" compartment="cytosol"/> 
<species id="m_phosphatidyl_1D_myo_inositol_4_5_bisphosphate[N]" name=" m_phosphatidyl_1D_myo_inositol_4_5_bisphosphate[N]" compartment="cytosol"/> 
<species id="m_myo_inositol_1_4_5_trisphosphate[N]" name=" m_myo_inositol_1_4_5_trisphosphate[N]" compartment="cytosol"/> 
<species id="m_myo_inositol_1_4_bisphosphate[N]" name=" m_myo_inositol_1_4_bisphosphate[N]" compartment="cytosol"/> 
<species id="m_myo_inositol_4_monophosphate[N]" name=" m_myo_inositol_4_monophosphate[N]" compartment="cytosol"/> 
<species id="m_myo_inositol_1_3_4_5_tetrakisphosphate[N]" name=" m_myo_inositol_1_3_4_5_tetrakisphosphate[N]" compartment="cytosol"/> 
<species id="m_myo_inositol_1_3_4_trisphosphate[N]" name=" m_myo_inositol_1_3_4_trisphosphate[N]" compartment="cytosol"/> 
<species id="m_myo_inositol_3_4_bisphosphate[N]" name=" m_myo_inositol_3_4_bisphosphate[N]" compartment="cytosol"/> 
<species id="m_Lipid[A]" name=" m_Lipid[A]" compartment="cytosol"/> 
<species id="m_Lipid[N]" name=" m_Lipid[N]" compartment="cytosol"/> 
<species id="m_Cystine[A]" name=" m_Cystine[A]" compartment="cytosol"/> 
<species id="m_L_gamma_glutamylcysteine[A]" name=" m_L_gamma_glutamylcysteine[A]" compartment="cytosol"/> 
<species id="m_ReducedGlutathione[A]" name=" m_ReducedGlutathione[A]" compartment="cytosol"/> 
<species id="m_H2O2[A]" name=" m_H2O2[A]" compartment="cytosol"/> 
<species id="m_OxidizedGlutathione[A]" name=" m_OxidizedGlutathione[A]" compartment="cytosol"/> 
<species id="m_CysteinylGlycine[A]" name=" m_CysteinylGlycine[A]" compartment="cytosol"/> 
<species id="m_CysteinylGlycine[N]" name=" m_CysteinylGlycine[N]" compartment="cytosol"/> 
<species id="m_L_gamma_glutamylcysteine[N]" name=" m_L_gamma_glutamylcysteine[N]" compartment="cytosol"/> 
<species id="m_ReducedGlutathione[N]" name=" m_ReducedGlutathione[N]" compartment="cytosol"/> 
<species id="m_H2O2[N]" name=" m_H2O2[N]" compartment="cytosol"/> 
<species id="m_OxidizedGlutathione[N]" name=" m_OxidizedGlutathione[N]" compartment="cytosol"/> 
<species id="m_Glycogen" name=" m_Glycogen" compartment="cytosol"/> 
<species id="m_Glucose_1_phosphate[A]" name=" m_Glucose_1_phosphate[A]" compartment="cytosol"/> 
<species id="m_BHB" name=" m_BHB" compartment="cytosol"/> 
<species id="m_BHB[A]" name=" m_BHB[A]" compartment="cytosol"/> 
<species id="m_BHB[N]" name=" m_BHB[N]" compartment="cytosol"/> 
<species id="m_Acetoacetate" name=" m_Acetoacetate" compartment="cytosol"/> 
<species id="m_Acetoacetate[N]" name=" m_Acetoacetate[N]" compartment="cytosol"/> 
<species id="m_Ornithine" name=" m_Ornithine" compartment="cytosol"/> 
<species id="m_Ornithine[A]" name=" m_Ornithine[A]" compartment="cytosol"/> 
<species id="m_Arginine[A]" name=" m_Arginine[A]" compartment="cytosol"/> 
<species id="m_Agmatine[A]" name=" m_Agmatine[A]" compartment="cytosol"/> 
<species id="m_Urea[A]" name=" m_Urea[A]" compartment="cytosol"/> 
<species id="m_Glutamate_semialdehyde[A]" name=" m_Glutamate_semialdehyde[A]" compartment="cytosol"/> 
<species id="m_Ornithine[N]" name=" m_Ornithine[N]" compartment="cytosol"/> 
<species id="m_Arginine[N]" name=" m_Arginine[N]" compartment="cytosol"/> 
<species id="m_Agmatine[N]" name=" m_Agmatine[N]" compartment="cytosol"/> 
<species id="m_Putrescine[N]" name=" m_Putrescine[N]" compartment="cytosol"/> 
<species id="m_Urea[N]" name=" m_Urea[N]" compartment="cytosol"/> 
<species id="m_Citrulline[N]" name=" m_Citrulline[N]" compartment="cytosol"/> 
<species id="m_L_Arginino_Succinate[N]" name=" m_L_Arginino_Succinate[N]" compartment="cytosol"/> 
<species id="m_Putrescine[A]" name=" m_Putrescine[A]" compartment="cytosol"/> 
<species id="m_N_acetylputrescine[A]" name=" m_N_acetylputrescine[A]" compartment="cytosol"/> 
<species id="m_Acetamidobutanal[A]" name=" m_Acetamidobutanal[A]" compartment="cytosol"/> 
<species id="m_Acetamidobutanoate[A]" name=" m_Acetamidobutanoate[A]" compartment="cytosol"/> 
<species id="m_S_adenosyl_L_methioninamine[A]" name=" m_S_adenosyl_L_methioninamine[A]" compartment="cytosol"/> 
<species id="m_S_adenosyl_L_methioninamine[N]" name=" m_S_adenosyl_L_methioninamine[N]" compartment="cytosol"/> 
<species id="m_Spermidine[N]" name=" m_Spermidine[N]" compartment="cytosol"/> 
<species id="m_S_methyl_5_thioadenosine[N]" name=" m_S_methyl_5_thioadenosine[N]" compartment="cytosol"/> 
<species id="m_Spermine[N]" name=" m_Spermine[N]" compartment="cytosol"/> 
<species id="m_N_1_Acetylspermine[N]" name=" m_N_1_Acetylspermine[N]" compartment="cytosol"/> 
<species id="m_N_1_Acetylspermidine[N]" name=" m_N_1_Acetylspermidine[N]" compartment="cytosol"/> 
<species id="m_Guanidinoacetate[A]" name=" m_Guanidinoacetate[A]" compartment="cytosol"/> 
<species id="m_Creatine[A]" name=" m_Creatine[A]" compartment="cytosol"/> 
<species id="m_CreatinePhosphate[A]" name=" m_CreatinePhosphate[A]" compartment="cytosol"/> 
<species id="m_Guanidinoacetate[N]" name=" m_Guanidinoacetate[N]" compartment="cytosol"/> 
<species id="m_Creatine[N]" name=" m_Creatine[N]" compartment="cytosol"/> 
<species id="m_CreatinePhosphate[N]" name=" m_CreatinePhosphate[N]" compartment="cytosol"/> 
<species id="m_5_amino_levulinate[A]" name=" m_5_amino_levulinate[A]" compartment="cytosol"/> 
<species id="m_porphobilinogen[A]" name=" m_porphobilinogen[A]" compartment="cytosol"/> 
<species id="m_hydroxymethylbilane[A]" name=" m_hydroxymethylbilane[A]" compartment="cytosol"/> 
<species id="m_uroporphyrinogen[A]" name=" m_uroporphyrinogen[A]" compartment="cytosol"/> 
<species id="m_coproporphyrinogen[A]" name=" m_coproporphyrinogen[A]" compartment="cytosol"/> 
<species id="m_protoporphyrinogen[A]" name=" m_protoporphyrinogen[A]" compartment="cytosol"/> 
<species id="m_protoporphyrin[A]" name=" m_protoporphyrin[A]" compartment="cytosol"/> 
<species id="m_protoheme[A]" name=" m_protoheme[A]" compartment="cytosol"/> 
<species id="m_biliverdin[A]" name=" m_biliverdin[A]" compartment="cytosol"/> 
<species id="m_bilirubin[A]" name=" m_bilirubin[A]" compartment="cytosol"/> 
<species id="m_5_amino_levulinate[N]" name=" m_5_amino_levulinate[N]" compartment="cytosol"/> 
<species id="m_porphobilinogen[N]" name=" m_porphobilinogen[N]" compartment="cytosol"/> 
<species id="m_hydroxymethylbilane[N]" name=" m_hydroxymethylbilane[N]" compartment="cytosol"/> 
<species id="m_uroporphyrinogen[N]" name=" m_uroporphyrinogen[N]" compartment="cytosol"/> 
<species id="m_coproporphyrinogen[N]" name=" m_coproporphyrinogen[N]" compartment="cytosol"/> 
<species id="m_protoporphyrinogen[N]" name=" m_protoporphyrinogen[N]" compartment="cytosol"/> 
<species id="m_protoporphyrin[N]" name=" m_protoporphyrin[N]" compartment="cytosol"/> 
<species id="m_protoheme[N]" name=" m_protoheme[N]" compartment="cytosol"/> 
<species id="m_biliverdin[N]" name=" m_biliverdin[N]" compartment="cytosol"/> 
<species id="m_bilirubin[N]" name=" m_bilirubin[N]" compartment="cytosol"/> 
<species id="m_adenosine" name=" m_adenosine" compartment="cytosol"/> 
<species id="m_guanosine" name=" m_guanosine" compartment="cytosol"/> 
<species id="m_guanosine[A]" name=" m_guanosine[A]" compartment="cytosol"/> 
<species id="m_ribose_1_phosphate[A]" name=" m_ribose_1_phosphate[A]" compartment="cytosol"/> 
<species id="m_guanine[A]" name=" m_guanine[A]" compartment="cytosol"/> 
<species id="m_5_phospho_D_ribose_1_diphosphate[A]" name=" m_5_phospho_D_ribose_1_diphosphate[A]" compartment="cytosol"/> 
<species id="m_GMP[A]" name=" m_GMP[A]" compartment="cytosol"/> 
<species id="m_uridine" name=" m_uridine" compartment="cytosol"/> 
<species id="m_uridine[A]" name=" m_uridine[A]" compartment="cytosol"/> 
<species id="m_UTP[A]" name=" m_UTP[A]" compartment="cytosol"/> 
<species id="m_UDP[A]" name=" m_UDP[A]" compartment="cytosol"/> 
<species id="m_UMP[A]" name=" m_UMP[A]" compartment="cytosol"/> 
<species id="m_cytidine" name=" m_cytidine" compartment="cytosol"/> 
<species id="m_cytidine[A]" name=" m_cytidine[A]" compartment="cytosol"/> 
<species id="m_CDP[A]" name=" m_CDP[A]" compartment="cytosol"/> 
<species id="m_guanosine[N]" name=" m_guanosine[N]" compartment="cytosol"/> 
<species id="m_ribose_1_phosphate[N]" name=" m_ribose_1_phosphate[N]" compartment="cytosol"/> 
<species id="m_guanine[N]" name=" m_guanine[N]" compartment="cytosol"/> 
<species id="m_5_phospho_D_ribose_1_diphosphate[N]" name=" m_5_phospho_D_ribose_1_diphosphate[N]" compartment="cytosol"/> 
<species id="m_GMP[N]" name=" m_GMP[N]" compartment="cytosol"/> 
<species id="m_uridine[N]" name=" m_uridine[N]" compartment="cytosol"/> 
<species id="m_UTP[N]" name=" m_UTP[N]" compartment="cytosol"/> 
<species id="m_UDP[N]" name=" m_UDP[N]" compartment="cytosol"/> 
<species id="m_UMP[N]" name=" m_UMP[N]" compartment="cytosol"/> 
<species id="m_cytidine[N]" name=" m_cytidine[N]" compartment="cytosol"/> 
<species id="m_CDP[N]" name=" m_CDP[N]" compartment="cytosol"/> 
<species id="m_Alanine_WM" name=" m_Alanine_WM" compartment="cytosol"/> 
<species id="m_Aspartate_WM" name=" m_Aspartate_WM" compartment="cytosol"/> 
<species id="m_Glutamine_WM" name=" m_Glutamine_WM" compartment="cytosol"/> 
<species id="m_Glutamate_WM" name=" m_Glutamate_WM" compartment="cytosol"/> 
<species id="m_Glycine_WM" name=" m_Glycine_WM" compartment="cytosol"/> 
<species id="m_Serine_WM" name=" m_Serine_WM" compartment="cytosol"/> 
<species id="m_methionine_WM" name=" m_methionine_WM" compartment="cytosol"/> 
<species id="m_Valine_WM" name=" m_Valine_WM" compartment="cytosol"/> 
<species id="m_Leucine_WM" name=" m_Leucine_WM" compartment="cytosol"/> 
<species id="m_Isoleucine_WM" name=" m_Isoleucine_WM" compartment="cytosol"/> 
<species id="m_GABA_WM" name=" m_GABA_WM" compartment="cytosol"/> 
<species id="m_threonine_WM" name=" m_threonine_WM" compartment="cytosol"/> 
<species id="m_Arginine_WM" name=" m_Arginine_WM" compartment="cytosol"/> 
<species id="m_Ornithine_WM" name=" m_Ornithine_WM" compartment="cytosol"/> 
<species id="m_protein" name=" m_protein" compartment="cytosol"/> 
<species id="m_cmp_WM" name=" m_cmp_WM" compartment="cytosol"/> 
<species id="m_gmp_WM" name=" m_gmp_WM" compartment="cytosol"/> 
<species id="m_ump_WM" name=" m_ump_WM" compartment="cytosol"/> 
<species id="m_amp_WM" name=" m_amp_WM" compartment="cytosol"/> 
<species id="m_RNA" name=" m_RNA" compartment="cytosol"/> 
<species id="m_lipid_WM" name=" m_lipid_WM" compartment="cytosol"/> 
<species id="m_ATP" name=" m_ATP" compartment="cytosol"/> 
<species id="m_ADP" name=" m_ADP" compartment="cytosol"/> 
<species id="m_biomass" name=" m_biomass" compartment="cytosol"/> 
</listOfSpecies> 
<listOfReactions> 
<reaction id="n_R1" name="n_R1" reversible="false"> 
<notes> <body xmlns="http://www.w3.org/1999/xhtml"> <p>GENE_ASSOCIATION:(2645 or 3098 or 3099 or 3101 or 80201)</p> <p>EC Number:2.7.1.2 | 2.7.1.1</p> </body> </notes> 
<listOfReactants> 
<speciesReference species="m_Glucose[A]" stoichiometry="1"/> 
<speciesReference species="m_ATP[A]" stoichiometry="1"/> 
</listOfReactants> 
<listOfProducts> 
<speciesReference species="m_Glucose_6_phosphate[A]" stoichiometry="1"/> 
<speciesReference species="m_ADP[A]" stoichiometry="1"/> 
</listOfProducts> 
<kineticLaw> 
<math xmlns="http://www.w3.org/1998/Math/MathML"> 
<ci>FLUX_VALUE</ci> 
</math> 
<listOfParameters> 
<parameter id="LOWER_BOUND" value=" 0 "/> 
<parameter id="UPPER_BOUND" value=" 1000 "/> 
</listOfParameters> 
</kineticLaw> 
</reaction> 
<reaction id="n_R2" name="n_R2" reversible="true"> 
<notes> <body xmlns="http://www.w3.org/1999/xhtml"> <p>GENE_ASSOCIATION:(2821)</p> <p>EC Number:5.3.1.9</p> </body> </notes> 
<listOfReactants> 
<speciesReference species="m_Glucose_6_phosphate[A]" stoichiometry="1"/> 
</listOfReactants> 
<listOfProducts> 
<speciesReference species="m_Fructose_6_phosphate[A]" stoichiometry="1"/> 
</listOfProducts> 
<kineticLaw> 
<math xmlns="http://www.w3.org/1998/Math/MathML"> 
<ci>FLUX_VALUE</ci> 
</math> 
<listOfParameters> 
<parameter id="LOWER_BOUND" value=" -1000 "/> 
<parameter id="UPPER_BOUND" value=" 1000 "/> 
</listOfParameters> 
</kineticLaw> 
</reaction> 
<reaction id="n_R3" name="n_R3" reversible="false"> 
<notes> <body xmlns="http://www.w3.org/1999/xhtml"> <p>GENE_ASSOCIATION:(5211 or 5213 or 5214)</p> <p>EC Number:2.7.1.11</p> </body> </notes> 
<listOfReactants> 
<speciesReference species="m_ATP[A]" stoichiometry="1"/> 
<speciesReference species="m_Fructose_6_phosphate[A]" stoichiometry="1"/> 
</listOfReactants> 
<listOfProducts> 
<speciesReference species="m_ADP[A]" stoichiometry="1"/> 
<speciesReference species="m_Fructose_1_6_biphosphate[A]" stoichiometry="1"/> 
</listOfProducts> 
<kineticLaw> 
<math xmlns="http://www.w3.org/1998/Math/MathML"> 
<ci>FLUX_VALUE</ci> 
</math> 
<listOfParameters> 
<parameter id="LOWER_BOUND" value=" 0 "/> 
<parameter id="UPPER_BOUND" value=" 1000 "/> 
</listOfParameters> 
</kineticLaw> 
</reaction> 
<reaction id="n_R4" name="n_R4" reversible="true"> 
<notes> <body xmlns="http://www.w3.org/1999/xhtml"> <p>GENE_ASSOCIATION:(226 or 229)</p> <p>EC Number:4.1.2.13</p> </body> </notes> 
<listOfReactants> 
<speciesReference species="m_Fructose_1_6_biphosphate[A]" stoichiometry="1"/> 
</listOfReactants> 
<listOfProducts> 
<speciesReference species="m_Glyceraldehyde_3_phosphate[A]" stoichiometry="1"/> 
<speciesReference species="m_Dihydroxyacetone_phosphate[A]" stoichiometry="1"/> 
</listOfProducts> 
<kineticLaw> 
<math xmlns="http://www.w3.org/1998/Math/MathML"> 
<ci>FLUX_VALUE</ci> 
</math> 
<listOfParameters> 
<parameter id="LOWER_BOUND" value=" -1000 "/> 
<parameter id="UPPER_BOUND" value=" 1000 "/> 
</listOfParameters> 
</kineticLaw> 
</reaction> 
<reaction id="n_R5" name="n_R5" reversible="true"> 
<notes> <body xmlns="http://www.w3.org/1999/xhtml"> <p>GENE_ASSOCIATION:(7167)</p> <p>EC Number:5.3.1.1</p> </body> </notes> 
<listOfReactants> 
<speciesReference species="m_Dihydroxyacetone_phosphate[A]" stoichiometry="1"/> 
</listOfReactants> 
<listOfProducts> 
<speciesReference species="m_Glyceraldehyde_3_phosphate[A]" stoichiometry="1"/> 
</listOfProducts> 
<kineticLaw> 
<math xmlns="http://www.w3.org/1998/Math/MathML"> 
<ci>FLUX_VALUE</ci> 
</math> 
<listOfParameters> 
<parameter id="LOWER_BOUND" value=" -1000 "/> 
<parameter id="UPPER_BOUND" value=" 1000 "/> 
</listOfParameters> 
</kineticLaw> 
</reaction> 
<reaction id="n_R6" name="n_R6" reversible="true"> 
<notes> <body xmlns="http://www.w3.org/1999/xhtml"> <p>GENE_ASSOCIATION:(2597 or 26330)</p> <p>EC Number:1.2.1.12</p> </body> </notes> 
<listOfReactants> 
<speciesReference species="m_Glyceraldehyde_3_phosphate[A]" stoichiometry="1"/> 
<speciesReference species="m_NAD[A]" stoichiometry="1"/> 
</listOfReactants> 
<listOfProducts> 
<speciesReference species="m_1_3_biphosphoglycerate[A]" stoichiometry="1"/> 
<speciesReference species="m_NADH[A]" stoichiometry="1"/> 
</listOfProducts> 
<kineticLaw> 
<math xmlns="http://www.w3.org/1998/Math/MathML"> 
<ci>FLUX_VALUE</ci> 
</math> 
<listOfParameters> 
<parameter id="LOWER_BOUND" value=" -1000 "/> 
<parameter id="UPPER_BOUND" value=" 1000 "/> 
</listOfParameters> 
</kineticLaw> 
</reaction> 
<reaction id="n_R7" name="n_R7" reversible="true"> 
<notes> <body xmlns="http://www.w3.org/1999/xhtml"> <p>GENE_ASSOCIATION:(5230 or 5232)</p> <p>EC Number:2.7.2.3</p> </body> </notes> 
<listOfReactants> 
<speciesReference species="m_ADP[A]" stoichiometry="1"/> 
<speciesReference species="m_1_3_biphosphoglycerate[A]" stoichiometry="1"/> 
</listOfReactants> 
<listOfProducts> 
<speciesReference species="m_ATP[A]" stoichiometry="1"/> 
<speciesReference species="m_3_phosphoglycerate[A]" stoichiometry="1"/> 
</listOfProducts> 
<kineticLaw> 
<math xmlns="http://www.w3.org/1998/Math/MathML"> 
<ci>FLUX_VALUE</ci> 
</math> 
<listOfParameters> 
<parameter id="LOWER_BOUND" value=" -1000 "/> 
<parameter id="UPPER_BOUND" value=" 1000 "/> 
</listOfParameters> 
</kineticLaw> 
</reaction> 
<reaction id="n_R8" name="n_R8" reversible="true"> 
<notes> <body xmlns="http://www.w3.org/1999/xhtml"> <p>GENE_ASSOCIATION:(669 or 5223 or 5224 or 1462)</p> <p>EC Number:5.4.2.1</p> </body> </notes> 
<listOfReactants> 
<speciesReference species="m_3_phosphoglycerate[A]" stoichiometry="1"/> 
</listOfReactants> 
<listOfProducts> 
<speciesReference species="m_2_phosphoglycerate[A]" stoichiometry="1"/> 
</listOfProducts> 
<kineticLaw> 
<math xmlns="http://www.w3.org/1998/Math/MathML"> 
<ci>FLUX_VALUE</ci> 
</math> 
<listOfParameters> 
<parameter id="LOWER_BOUND" value=" -1000 "/> 
<parameter id="UPPER_BOUND" value=" 1000 "/> 
</listOfParameters> 
</kineticLaw> 
</reaction> 
<reaction id="n_R9" name="n_R9" reversible="true"> 
<notes> <body xmlns="http://www.w3.org/1999/xhtml"> <p>GENE_ASSOCIATION:(2023 or 2026 or 2027)</p> <p>EC Number:4.2.1.11</p> </body> </notes> 
<listOfReactants> 
<speciesReference species="m_2_phosphoglycerate[A]" stoichiometry="1"/> 
</listOfReactants> 
<listOfProducts> 
<speciesReference species="m_Phosphoenol_pyruvate[A]" stoichiometry="1"/> 
</listOfProducts> 
<kineticLaw> 
<math xmlns="http://www.w3.org/1998/Math/MathML"> 
<ci>FLUX_VALUE</ci> 
</math> 
<listOfParameters> 
<parameter id="LOWER_BOUND" value=" -1000 "/> 
<parameter id="UPPER_BOUND" value=" 1000 "/> 
</listOfParameters> 
</kineticLaw> 
</reaction> 
<reaction id="n_R10" name="n_R10" reversible="false"> 
<notes> <body xmlns="http://www.w3.org/1999/xhtml"> <p>GENE_ASSOCIATION:(5313 or 5315)</p> <p>EC Number:2.7.1.40</p> </body> </notes> 
<listOfReactants> 
<speciesReference species="m_ADP[A]" stoichiometry="1"/> 
<speciesReference species="m_Phosphoenol_pyruvate[A]" stoichiometry="1"/> 
</listOfReactants> 
<listOfProducts> 
<speciesReference species="m_ATP[A]" stoichiometry="1"/> 
<speciesReference species="m_Pyruvate[A]" stoichiometry="1"/> 
</listOfProducts> 
<kineticLaw> 
<math xmlns="http://www.w3.org/1998/Math/MathML"> 
<ci>FLUX_VALUE</ci> 
</math> 
<listOfParameters> 
<parameter id="LOWER_BOUND" value=" 0 "/> 
<parameter id="UPPER_BOUND" value=" 1000 "/> 
</listOfParameters> 
</kineticLaw> 
</reaction> 
<reaction id="n_R11" name="n_R11" reversible="true"> 
<notes> <body xmlns="http://www.w3.org/1999/xhtml"> <p>GENE_ASSOCIATION:(3939 or 160287 or 92483 or 3945 or 3948)</p> <p>EC Number:1.1.1.27</p> </body> </notes> 
<listOfReactants> 
<speciesReference species="m_NADH[A]" stoichiometry="1"/> 
<speciesReference species="m_Pyruvate[A]" stoichiometry="1"/> 
</listOfReactants> 
<listOfProducts> 
<speciesReference species="m_NAD[A]" stoichiometry="1"/> 
<speciesReference species="m_Lactate[A]" stoichiometry="1"/> 
</listOfProducts> 
<kineticLaw> 
<math xmlns="http://www.w3.org/1998/Math/MathML"> 
<ci>FLUX_VALUE</ci> 
</math> 
<listOfParameters> 
<parameter id="LOWER_BOUND" value=" -1000 "/> 
<parameter id="UPPER_BOUND" value=" 1000 "/> 
</listOfParameters> 
</kineticLaw> 
</reaction> 
<reaction id="n_R12" name="n_R12" reversible="false"> 
<notes> <body xmlns="http://www.w3.org/1999/xhtml"> <p>GENE_ASSOCIATION:(5091)</p> <p>EC Number:6.4.1.1</p> </body> </notes> 
<listOfReactants> 
<speciesReference species="m_ATP[A]" stoichiometry="1"/> 
<speciesReference species="m_Pyruvate[A]" stoichiometry="1"/> 
<speciesReference species="m_Bicarbonate[A]" stoichiometry="1"/> 
</listOfReactants> 
<listOfProducts> 
<speciesReference species="m_ADP[A]" stoichiometry="1"/> 
<speciesReference species="m_Oxoloacetate[A]" stoichiometry="1"/> 
</listOfProducts> 
<kineticLaw> 
<math xmlns="http://www.w3.org/1998/Math/MathML"> 
<ci>FLUX_VALUE</ci> 
</math> 
<listOfParameters> 
<parameter id="LOWER_BOUND" value=" 0 "/> 
<parameter id="UPPER_BOUND" value=" 1000 "/> 
</listOfParameters> 
</kineticLaw> 
</reaction> 
<reaction id="n_R13" name="n_R13" reversible="false"> 
<notes> <body xmlns="http://www.w3.org/1999/xhtml"> <p>GENE_ASSOCIATION:((1737 and 1738 and 5160 and 5162) or 8050)</p> <p>EC Number:1.2.1</p> </body> </notes> 
<listOfReactants> 
<speciesReference species="m_Pyruvate[A]" stoichiometry="1"/> 
<speciesReference species="m_NAD_AM" stoichiometry="1"/> 
</listOfReactants> 
<listOfProducts> 
<speciesReference species="m_Acetyl_CoA[A]" stoichiometry="1"/> 
<speciesReference species="m_CO2[A]" stoichiometry="1"/> 
<speciesReference species="m_NADH_AM" stoichiometry="1"/> 
</listOfProducts> 
<kineticLaw> 
<math xmlns="http://www.w3.org/1998/Math/MathML"> 
<ci>FLUX_VALUE</ci> 
</math> 
<listOfParameters> 
<parameter id="LOWER_BOUND" value=" 0 "/> 
<parameter id="UPPER_BOUND" value=" 1000 "/> 
</listOfParameters> 
</kineticLaw> 
</reaction> 
<reaction id="n_R15" name="n_R15" reversible="false"> 
<notes> <body xmlns="http://www.w3.org/1999/xhtml"> <p>GENE_ASSOCIATION:(669 or 5223 or 5224)</p> <p>EC Number:3.1.3.13</p> </body> </notes> 
<listOfReactants> 
<speciesReference species="m_2_3_Disphospho_D_glycerate[A]" stoichiometry="1"/> 
</listOfReactants> 
<listOfProducts> 
<speciesReference species="m_3_phosphoglycerate[A]" stoichiometry="1"/> 
</listOfProducts> 
<kineticLaw> 
<math xmlns="http://www.w3.org/1998/Math/MathML"> 
<ci>FLUX_VALUE</ci> 
</math> 
<listOfParameters> 
<parameter id="LOWER_BOUND" value=" 0 "/> 
<parameter id="UPPER_BOUND" value=" 1000 "/> 
</listOfParameters> 
</kineticLaw> 
</reaction> 
<reaction id="n_R16" name="n_R16" reversible="true"> 
<notes> <body xmlns="http://www.w3.org/1999/xhtml"> <p>GENE_ASSOCIATION:(669 or 5223 or 5224)</p> <p>EC Number:5.4.2.4</p> </body> </notes> 
<listOfReactants> 
<speciesReference species="m_1_3_biphosphoglycerate[A]" stoichiometry="1"/> 
</listOfReactants> 
<listOfProducts> 
<speciesReference species="m_2_3_Disphospho_D_glycerate[A]" stoichiometry="1"/> 
</listOfProducts> 
<kineticLaw> 
<math xmlns="http://www.w3.org/1998/Math/MathML"> 
<ci>FLUX_VALUE</ci> 
</math> 
<listOfParameters> 
<parameter id="LOWER_BOUND" value=" -1000 "/> 
<parameter id="UPPER_BOUND" value=" 1000 "/> 
</listOfParameters> 
</kineticLaw> 
</reaction> 
<reaction id="n_R17" name="n_R17" reversible="true"> 
<notes> <body xmlns="http://www.w3.org/1999/xhtml"> <p>GENE_ASSOCIATION:(2539)</p> <p>EC Number:1.1.1.49</p> </body> </notes> 
<listOfReactants> 
<speciesReference species="m_Glucose_6_phosphate[A]" stoichiometry="1"/> 
<speciesReference species="m_NADP[A]" stoichiometry="1"/> 
</listOfReactants> 
<listOfProducts> 
<speciesReference species="m_6_phosphoglucone[A]" stoichiometry="1"/> 
<speciesReference species="m_NADPH[A]" stoichiometry="1"/> 
</listOfProducts> 
<kineticLaw> 
<math xmlns="http://www.w3.org/1998/Math/MathML"> 
<ci>FLUX_VALUE</ci> 
</math> 
<listOfParameters> 
<parameter id="LOWER_BOUND" value=" -1000 "/> 
<parameter id="UPPER_BOUND" value=" 1000 "/> 
</listOfParameters> 
</kineticLaw> 
</reaction> 
<reaction id="n_R18" name="n_R18" reversible="false"> 
<notes> <body xmlns="http://www.w3.org/1999/xhtml"> <p>GENE_ASSOCIATION:(9563 or 25796)</p> <p>EC Number:3.1.1.31</p> </body> </notes> 
<listOfReactants> 
<speciesReference species="m_6_phosphoglucone[A]" stoichiometry="1"/> 
</listOfReactants> 
<listOfProducts> 
<speciesReference species="m_6_phosphogluconate[A]" stoichiometry="1"/> 
</listOfProducts> 
<kineticLaw> 
<math xmlns="http://www.w3.org/1998/Math/MathML"> 
<ci>FLUX_VALUE</ci> 
</math> 
<listOfParameters> 
<parameter id="LOWER_BOUND" value=" 0 "/> 
<parameter id="UPPER_BOUND" value=" 1000 "/> 
</listOfParameters> 
</kineticLaw> 
</reaction> 
<reaction id="n_R19" name="n_R19" reversible="false"> 
<notes> <body xmlns="http://www.w3.org/1999/xhtml"> <p>GENE_ASSOCIATION:</p> <p>EC Number:1.1.1.44</p> </body> </notes> 
<listOfReactants> 
<speciesReference species="m_NADP[A]" stoichiometry="1"/> 
<speciesReference species="m_6_phosphogluconate[A]" stoichiometry="1"/> 
</listOfReactants> 
<listOfProducts> 
<speciesReference species="m_CO2[A]" stoichiometry="1"/> 
<speciesReference species="m_NADPH[A]" stoichiometry="1"/> 
<speciesReference species="m_Ribulose_5_phosphate[A]" stoichiometry="1"/> 
</listOfProducts> 
<kineticLaw> 
<math xmlns="http://www.w3.org/1998/Math/MathML"> 
<ci>FLUX_VALUE</ci> 
</math> 
<listOfParameters> 
<parameter id="LOWER_BOUND" value=" 0 "/> 
<parameter id="UPPER_BOUND" value=" 1000 "/> 
</listOfParameters> 
</kineticLaw> 
</reaction> 
<reaction id="n_R20" name="n_R20" reversible="true"> 
<notes> <body xmlns="http://www.w3.org/1999/xhtml"> <p>GENE_ASSOCIATION:(6120)</p> <p>EC Number:5.1.3.1</p> </body> </notes> 
<listOfReactants> 
<speciesReference species="m_Ribulose_5_phosphate[A]" stoichiometry="1"/> 
</listOfReactants> 
<listOfProducts> 
<speciesReference species="m_Xylulose_5_phosphate[A]" stoichiometry="1"/> 
</listOfProducts> 
<kineticLaw> 
<math xmlns="http://www.w3.org/1998/Math/MathML"> 
<ci>FLUX_VALUE</ci> 
</math> 
<listOfParameters> 
<parameter id="LOWER_BOUND" value=" -1000 "/> 
<parameter id="UPPER_BOUND" value=" 1000 "/> 
</listOfParameters> 
</kineticLaw> 
</reaction> 
<reaction id="n_R21" name="n_R21" reversible="true"> 
<notes> <body xmlns="http://www.w3.org/1999/xhtml"> <p>GENE_ASSOCIATION:(22934)</p> <p>EC Number:5.3.1.6</p> </body> </notes> 
<listOfReactants> 
<speciesReference species="m_Ribulose_5_phosphate[A]" stoichiometry="1"/> 
</listOfReactants> 
<listOfProducts> 
<speciesReference species="m_Ribose_5_phosphate[A]" stoichiometry="1"/> 
</listOfProducts> 
<kineticLaw> 
<math xmlns="http://www.w3.org/1998/Math/MathML"> 
<ci>FLUX_VALUE</ci> 
</math> 
<listOfParameters> 
<parameter id="LOWER_BOUND" value=" -1000 "/> 
<parameter id="UPPER_BOUND" value=" 1000 "/> 
</listOfParameters> 
</kineticLaw> 
</reaction> 
<reaction id="n_R22" name="n_R22" reversible="true"> 
<notes> <body xmlns="http://www.w3.org/1999/xhtml"> <p>GENE_ASSOCIATION:(7086 or 8277 or 84076)</p> <p>EC Number:2.2.1.1</p> </body> </notes> 
<listOfReactants> 
<speciesReference species="m_Xylulose_5_phosphate[A]" stoichiometry="1"/> 
<speciesReference species="m_Ribose_5_phosphate[A]" stoichiometry="1"/> 
</listOfReactants> 
<listOfProducts> 
<speciesReference species="m_Glyceraldehyde_3_phosphate[A]" stoichiometry="1"/> 
<speciesReference species="m_Sedoheptulose_7_phosphate[A]" stoichiometry="1"/> 
</listOfProducts> 
<kineticLaw> 
<math xmlns="http://www.w3.org/1998/Math/MathML"> 
<ci>FLUX_VALUE</ci> 
</math> 
<listOfParameters> 
<parameter id="LOWER_BOUND" value=" -1000 "/> 
<parameter id="UPPER_BOUND" value=" 1000 "/> 
</listOfParameters> 
</kineticLaw> 
</reaction> 
<reaction id="n_R23" name="n_R23" reversible="true"> 
<notes> <body xmlns="http://www.w3.org/1999/xhtml"> <p>GENE_ASSOCIATION:(6888)</p> <p>EC Number:2.2.1.2</p> </body> </notes> 
<listOfReactants> 
<speciesReference species="m_Glyceraldehyde_3_phosphate[A]" stoichiometry="1"/> 
<speciesReference species="m_Sedoheptulose_7_phosphate[A]" stoichiometry="1"/> 
</listOfReactants> 
<listOfProducts> 
<speciesReference species="m_Fructose_6_phosphate[A]" stoichiometry="1"/> 
<speciesReference species="m_Erythrose_4_phosphate[A]" stoichiometry="1"/> 
</listOfProducts> 
<kineticLaw> 
<math xmlns="http://www.w3.org/1998/Math/MathML"> 
<ci>FLUX_VALUE</ci> 
</math> 
<listOfParameters> 
<parameter id="LOWER_BOUND" value=" -1000 "/> 
<parameter id="UPPER_BOUND" value=" 1000 "/> 
</listOfParameters> 
</kineticLaw> 
</reaction> 
<reaction id="n_R24" name="n_R24" reversible="true"> 
<notes> <body xmlns="http://www.w3.org/1999/xhtml"> <p>GENE_ASSOCIATION:(7086 or 8277 or 84076)</p> <p>EC Number:2.2.1.1</p> </body> </notes> 
<listOfReactants> 
<speciesReference species="m_Xylulose_5_phosphate[A]" stoichiometry="1"/> 
<speciesReference species="m_Erythrose_4_phosphate[A]" stoichiometry="1"/> 
</listOfReactants> 
<listOfProducts> 
<speciesReference species="m_Fructose_6_phosphate[A]" stoichiometry="1"/> 
<speciesReference species="m_Glyceraldehyde_3_phosphate[A]" stoichiometry="1"/> 
</listOfProducts> 
<kineticLaw> 
<math xmlns="http://www.w3.org/1998/Math/MathML"> 
<ci>FLUX_VALUE</ci> 
</math> 
<listOfParameters> 
<parameter id="LOWER_BOUND" value=" -1000 "/> 
<parameter id="UPPER_BOUND" value=" 1000 "/> 
</listOfParameters> 
</kineticLaw> 
</reaction> 
<reaction id="n_R25" name="n_R25" reversible="false"> 
<notes> <body xmlns="http://www.w3.org/1999/xhtml"> <p>GENE_ASSOCIATION:(1431 or 146861)</p> <p>EC Number:2.3.3.1</p> </body> </notes> 
<listOfReactants> 
<speciesReference species="m_Oxoloacetate[A]" stoichiometry="1"/> 
<speciesReference species="m_Acetyl_CoA[A]" stoichiometry="1"/> 
</listOfReactants> 
<listOfProducts> 
<speciesReference species="m_Citrate[A]" stoichiometry="1"/> 
</listOfProducts> 
<kineticLaw> 
<math xmlns="http://www.w3.org/1998/Math/MathML"> 
<ci>FLUX_VALUE</ci> 
</math> 
<listOfParameters> 
<parameter id="LOWER_BOUND" value=" 0 "/> 
<parameter id="UPPER_BOUND" value=" 1000 "/> 
</listOfParameters> 
</kineticLaw> 
</reaction> 
<reaction id="n_R26" name="n_R26" reversible="true"> 
<notes> <body xmlns="http://www.w3.org/1999/xhtml"> <p>GENE_ASSOCIATION:(48 or 50)</p> <p>EC Number:4.2.1.3</p> </body> </notes> 
<listOfReactants> 
<speciesReference species="m_Citrate[A]" stoichiometry="1"/> 
</listOfReactants> 
<listOfProducts> 
<speciesReference species="m_Cis_aconitate[A]" stoichiometry="1"/> 
</listOfProducts> 
<kineticLaw> 
<math xmlns="http://www.w3.org/1998/Math/MathML"> 
<ci>FLUX_VALUE</ci> 
</math> 
<listOfParameters> 
<parameter id="LOWER_BOUND" value=" -1000 "/> 
<parameter id="UPPER_BOUND" value=" 1000 "/> 
</listOfParameters> 
</kineticLaw> 
</reaction> 
<reaction id="n_R27" name="n_R27" reversible="true"> 
<notes> <body xmlns="http://www.w3.org/1999/xhtml"> <p>GENE_ASSOCIATION:(48 or 50)</p> <p>EC Number:4.2.1.3</p> </body> </notes> 
<listOfReactants> 
<speciesReference species="m_Cis_aconitate[A]" stoichiometry="1"/> 
</listOfReactants> 
<listOfProducts> 
<speciesReference species="m_Isocitrate[A]" stoichiometry="1"/> 
</listOfProducts> 
<kineticLaw> 
<math xmlns="http://www.w3.org/1998/Math/MathML"> 
<ci>FLUX_VALUE</ci> 
</math> 
<listOfParameters> 
<parameter id="LOWER_BOUND" value=" -1000 "/> 
<parameter id="UPPER_BOUND" value=" 1000 "/> 
</listOfParameters> 
</kineticLaw> 
</reaction> 
<reaction id="n_R28" name="n_R28" reversible="false"> 
<notes> <body xmlns="http://www.w3.org/1999/xhtml"> <p>GENE_ASSOCIATION:(47)</p> <p>EC Number:2.3.3.8</p> </body> </notes> 
<listOfReactants> 
<speciesReference species="m_ATP[A]" stoichiometry="1"/> 
<speciesReference species="m_Citrate[A]" stoichiometry="1"/> 
</listOfReactants> 
<listOfProducts> 
<speciesReference species="m_ADP[A]" stoichiometry="1"/> 
<speciesReference species="m_Oxoloacetate[A]" stoichiometry="1"/> 
<speciesReference species="m_Acetyl_CoA[A]" stoichiometry="1"/> 
</listOfProducts> 
<kineticLaw> 
<math xmlns="http://www.w3.org/1998/Math/MathML"> 
<ci>FLUX_VALUE</ci> 
</math> 
<listOfParameters> 
<parameter id="LOWER_BOUND" value=" 0 "/> 
<parameter id="UPPER_BOUND" value=" 1000 "/> 
</listOfParameters> 
</kineticLaw> 
</reaction> 
<reaction id="n_R29" name="n_R29" reversible="true"> 
<notes> <body xmlns="http://www.w3.org/1999/xhtml"> <p>GENE_ASSOCIATION:(171425)</p> <p>EC Number:4.1.3.6</p> </body> </notes> 
<listOfReactants> 
<speciesReference species="m_Citrate[A]" stoichiometry="1"/> 
</listOfReactants> 
<listOfProducts> 
<speciesReference species="m_Oxoloacetate[A]" stoichiometry="1"/> 
<speciesReference species="m_Acetate[A]" stoichiometry="1"/> 
</listOfProducts> 
<kineticLaw> 
<math xmlns="http://www.w3.org/1998/Math/MathML"> 
<ci>FLUX_VALUE</ci> 
</math> 
<listOfParameters> 
<parameter id="LOWER_BOUND" value=" -1000 "/> 
<parameter id="UPPER_BOUND" value=" 1000 "/> 
</listOfParameters> 
</kineticLaw> 
</reaction> 
<reaction id="n_R30" name="n_R30" reversible="false"> 
<notes> <body xmlns="http://www.w3.org/1999/xhtml"> <p>GENE_ASSOCIATION:(3419 and 3420 and 3421)</p> <p>EC Number:1.1.1.41</p> </body> </notes> 
<listOfReactants> 
<speciesReference species="m_NAD_AM" stoichiometry="1"/> 
<speciesReference species="m_Isocitrate[A]" stoichiometry="1"/> 
</listOfReactants> 
<listOfProducts> 
<speciesReference species="m_CO2[A]" stoichiometry="1"/> 
<speciesReference species="m_NADH_AM" stoichiometry="1"/> 
<speciesReference species="m_alpha_ketoglutarate[A]" stoichiometry="1"/> 
</listOfProducts> 
<kineticLaw> 
<math xmlns="http://www.w3.org/1998/Math/MathML"> 
<ci>FLUX_VALUE</ci> 
</math> 
<listOfParameters> 
<parameter id="LOWER_BOUND" value=" 0 "/> 
<parameter id="UPPER_BOUND" value=" 1000 "/> 
</listOfParameters> 
</kineticLaw> 
</reaction> 
<reaction id="n_R31" name="n_R31" reversible="false"> 
<notes> <body xmlns="http://www.w3.org/1999/xhtml"> <p>GENE_ASSOCIATION:(3417 or 3418)</p> <p>EC Number:1.1.1.42</p> </body> </notes> 
<listOfReactants> 
<speciesReference species="m_NADP[A]" stoichiometry="1"/> 
<speciesReference species="m_Isocitrate[A]" stoichiometry="1"/> 
</listOfReactants> 
<listOfProducts> 
<speciesReference species="m_CO2[A]" stoichiometry="1"/> 
<speciesReference species="m_NADPH[A]" stoichiometry="1"/> 
<speciesReference species="m_alpha_ketoglutarate[A]" stoichiometry="1"/> 
</listOfProducts> 
<kineticLaw> 
<math xmlns="http://www.w3.org/1998/Math/MathML"> 
<ci>FLUX_VALUE</ci> 
</math> 
<listOfParameters> 
<parameter id="LOWER_BOUND" value=" 0 "/> 
<parameter id="UPPER_BOUND" value=" 1000 "/> 
</listOfParameters> 
</kineticLaw> 
</reaction> 
<reaction id="n_R32" name="n_R32" reversible="false"> 
<notes> <body xmlns="http://www.w3.org/1999/xhtml"> <p>GENE_ASSOCIATION:(3417 or 3418)</p> <p>EC Number:1.1.1.42</p> </body> </notes> 
<listOfReactants> 
<speciesReference species="m_Isocitrate[A]" stoichiometry="1"/> 
<speciesReference species="m_NADP_AM" stoichiometry="1"/> 
</listOfReactants> 
<listOfProducts> 
<speciesReference species="m_CO2[A]" stoichiometry="1"/> 
<speciesReference species="m_alpha_ketoglutarate[A]" stoichiometry="1"/> 
<speciesReference species="m_NADPH_AM" stoichiometry="1"/> 
</listOfProducts> 
<kineticLaw> 
<math xmlns="http://www.w3.org/1998/Math/MathML"> 
<ci>FLUX_VALUE</ci> 
</math> 
<listOfParameters> 
<parameter id="LOWER_BOUND" value=" 0 "/> 
<parameter id="UPPER_BOUND" value=" 1000 "/> 
</listOfParameters> 
</kineticLaw> 
</reaction> 
<reaction id="n_R33" name="n_R33" reversible="false"> 
<notes> <body xmlns="http://www.w3.org/1999/xhtml"> <p>GENE_ASSOCIATION:(55753 or 55526 or (4967 and 1743 and 1738))</p> <p>EC Number:</p> </body> </notes> 
<listOfReactants> 
<speciesReference species="m_NAD_AM" stoichiometry="1"/> 
<speciesReference species="m_alpha_ketoglutarate[A]" stoichiometry="1"/> 
</listOfReactants> 
<listOfProducts> 
<speciesReference species="m_CO2[A]" stoichiometry="1"/> 
<speciesReference species="m_NADH_AM" stoichiometry="1"/> 
<speciesReference species="m_Succinyl_CoA[A]" stoichiometry="1"/> 
</listOfProducts> 
<kineticLaw> 
<math xmlns="http://www.w3.org/1998/Math/MathML"> 
<ci>FLUX_VALUE</ci> 
</math> 
<listOfParameters> 
<parameter id="LOWER_BOUND" value=" 0 "/> 
<parameter id="UPPER_BOUND" value=" 1000 "/> 
</listOfParameters> 
</kineticLaw> 
</reaction> 
<reaction id="n_R34" name="n_R34" reversible="true"> 
<notes> <body xmlns="http://www.w3.org/1999/xhtml"> <p>GENE_ASSOCIATION:(8803 and 8802)</p> <p>EC Number:6.2.1.5</p> </body> </notes> 
<listOfReactants> 
<speciesReference species="m_ADP[A]" stoichiometry="1"/> 
<speciesReference species="m_Succinyl_CoA[A]" stoichiometry="1"/> 
</listOfReactants> 
<listOfProducts> 
<speciesReference species="m_ATP[A]" stoichiometry="1"/> 
<speciesReference species="m_Succinate[A]" stoichiometry="1"/> 
</listOfProducts> 
<kineticLaw> 
<math xmlns="http://www.w3.org/1998/Math/MathML"> 
<ci>FLUX_VALUE</ci> 
</math> 
<listOfParameters> 
<parameter id="LOWER_BOUND" value=" -1000 "/> 
<parameter id="UPPER_BOUND" value=" 1000 "/> 
</listOfParameters> 
</kineticLaw> 
</reaction> 
<reaction id="n_R35" name="n_R35" reversible="true"> 
<notes> <body xmlns="http://www.w3.org/1999/xhtml"> <p>GENE_ASSOCIATION:((6391 and 6390 and 6389) or 54949 or 54727)</p> <p>EC Number:1.3.99.1</p> </body> </notes> 
<listOfReactants> 
<speciesReference species="m_Succinate[A]" stoichiometry="1"/> 
<speciesReference species="m_FAD_AM" stoichiometry="1"/> 
</listOfReactants> 
<listOfProducts> 
<speciesReference species="m_Fumarate[A]" stoichiometry="1"/> 
<speciesReference species="m_FADH2_AM" stoichiometry="1"/> 
</listOfProducts> 
<kineticLaw> 
<math xmlns="http://www.w3.org/1998/Math/MathML"> 
<ci>FLUX_VALUE</ci> 
</math> 
<listOfParameters> 
<parameter id="LOWER_BOUND" value=" -1000 "/> 
<parameter id="UPPER_BOUND" value=" 1000 "/> 
</listOfParameters> 
</kineticLaw> 
</reaction> 
<reaction id="n_R36" name="n_R36" reversible="true"> 
<notes> <body xmlns="http://www.w3.org/1999/xhtml"> <p>GENE_ASSOCIATION:(2271)</p> <p>EC Number:4.2.1.2</p> </body> </notes> 
<listOfReactants> 
<speciesReference species="m_Fumarate[A]" stoichiometry="1"/> 
</listOfReactants> 
<listOfProducts> 
<speciesReference species="m_Malate[A]" stoichiometry="1"/> 
</listOfProducts> 
<kineticLaw> 
<math xmlns="http://www.w3.org/1998/Math/MathML"> 
<ci>FLUX_VALUE</ci> 
</math> 
<listOfParameters> 
<parameter id="LOWER_BOUND" value=" -1000 "/> 
<parameter id="UPPER_BOUND" value=" 1000 "/> 
</listOfParameters> 
</kineticLaw> 
</reaction> 
<reaction id="n_R37" name="n_R37" reversible="false"> 
<notes> <body xmlns="http://www.w3.org/1999/xhtml"> <p>GENE_ASSOCIATION:(4190 or 4191)</p> <p>EC Number:1.1.1.37</p> </body> </notes> 
<listOfReactants> 
<speciesReference species="m_NAD_AM" stoichiometry="1"/> 
<speciesReference species="m_Malate[A]" stoichiometry="1"/> 
</listOfReactants> 
<listOfProducts> 
<speciesReference species="m_Oxoloacetate[A]" stoichiometry="1"/> 
<speciesReference species="m_NADH_AM" stoichiometry="1"/> 
</listOfProducts> 
<kineticLaw> 
<math xmlns="http://www.w3.org/1998/Math/MathML"> 
<ci>FLUX_VALUE</ci> 
</math> 
<listOfParameters> 
<parameter id="LOWER_BOUND" value=" 0 "/> 
<parameter id="UPPER_BOUND" value=" 1000 "/> 
</listOfParameters> 
</kineticLaw> 
</reaction> 
<reaction id="n_R38" name="n_R38" reversible="false"> 
<notes> <body xmlns="http://www.w3.org/1999/xhtml"> <p>GENE_ASSOCIATION:(4190 or 4191)</p> <p>EC Number:1.1.1.37</p> </body> </notes> 
<listOfReactants> 
<speciesReference species="m_NAD[A]" stoichiometry="1"/> 
<speciesReference species="m_Malate[A]" stoichiometry="1"/> 
</listOfReactants> 
<listOfProducts> 
<speciesReference species="m_NADH[A]" stoichiometry="1"/> 
<speciesReference species="m_Oxoloacetate[A]" stoichiometry="1"/> 
</listOfProducts> 
<kineticLaw> 
<math xmlns="http://www.w3.org/1998/Math/MathML"> 
<ci>FLUX_VALUE</ci> 
</math> 
<listOfParameters> 
<parameter id="LOWER_BOUND" value=" 0 "/> 
<parameter id="UPPER_BOUND" value=" 1000 "/> 
</listOfParameters> 
</kineticLaw> 
</reaction> 
<reaction id="n_R39" name="n_R39" reversible="false"> 
<notes> <body xmlns="http://www.w3.org/1999/xhtml"> <p>GENE_ASSOCIATION:(4199 or 4200 or 10873)</p> <p>EC Number:1.1.1.40</p> </body> </notes> 
<listOfReactants> 
<speciesReference species="m_NADP[A]" stoichiometry="1"/> 
<speciesReference species="m_Malate[A]" stoichiometry="1"/> 
</listOfReactants> 
<listOfProducts> 
<speciesReference species="m_Pyruvate[A]" stoichiometry="1"/> 
<speciesReference species="m_CO2[A]" stoichiometry="1"/> 
<speciesReference species="m_NADPH[A]" stoichiometry="1"/> 
</listOfProducts> 
<kineticLaw> 
<math xmlns="http://www.w3.org/1998/Math/MathML"> 
<ci>FLUX_VALUE</ci> 
</math> 
<listOfParameters> 
<parameter id="LOWER_BOUND" value=" 0 "/> 
<parameter id="UPPER_BOUND" value=" 1000 "/> 
</listOfParameters> 
</kineticLaw> 
</reaction> 
<reaction id="n_R41" name="n_R41" reversible="false"> 
<notes> <body xmlns="http://www.w3.org/1999/xhtml"> <p>GENE_ASSOCIATION:(4535 or 4536 or 4537 or 4538 or 4539 or 4540 or 4551 or 4694 or 4705 or 126328 or 55967 or 51079 or 4695 or 4696 or 4697 or 4698 or 4700 or 4701 or 4702 or 4704 or 51103 or 91942 or 25915 or 29078 or 4707 or 4716 or 54539 or 4708 or 4709 or 4710 or 4711 or 4712 or 4713 or 4714 or 4715 or 4717 or 4718 or 4719 or 4720 or 4722 or 374291 or 4728 or 4723 or 4729 or 4731)</p> <p>EC Number:1.6.5.3</p> </body> </notes> 
<listOfReactants> 
<speciesReference species="m_NADH_AM" stoichiometry="1"/> 
<speciesReference species="m_Ubiquinone[A]" stoichiometry="1"/> 
</listOfReactants> 
<listOfProducts> 
<speciesReference species="m_NAD_AM" stoichiometry="1"/> 
<speciesReference species="m_Ubiquinol[A]" stoichiometry="1"/> 
<speciesReference species="m_Hc[A]" stoichiometry="4"/> 
</listOfProducts> 
<kineticLaw> 
<math xmlns="http://www.w3.org/1998/Math/MathML"> 
<ci>FLUX_VALUE</ci> 
</math> 
<listOfParameters> 
<parameter id="LOWER_BOUND" value=" 0 "/> 
<parameter id="UPPER_BOUND" value=" 1000 "/> 
</listOfParameters> 
</kineticLaw> 
</reaction> 
<reaction id="n_R42" name="n_R42" reversible="false"> 
<notes> <body xmlns="http://www.w3.org/1999/xhtml"> <p>GENE_ASSOCIATION:(1537 or 4519 or 10975 or 29796 or 7381 or 7384 or 7385 or 7386 or 100128525 or 7388 or 27089)</p> <p>EC Number:1.10.2.2</p> </body> </notes> 
<listOfReactants> 
<speciesReference species="m_Ubiquinol[A]" stoichiometry="1"/> 
<speciesReference species="m_CytCox[A]" stoichiometry="1"/> 
</listOfReactants> 
<listOfProducts> 
<speciesReference species="m_Ubiquinone[A]" stoichiometry="1"/> 
<speciesReference species="m_Hc[A]" stoichiometry="4"/> 
<speciesReference species="m_CytCred[A]" stoichiometry="1"/> 
</listOfProducts> 
<kineticLaw> 
<math xmlns="http://www.w3.org/1998/Math/MathML"> 
<ci>FLUX_VALUE</ci> 
</math> 
<listOfParameters> 
<parameter id="LOWER_BOUND" value=" 0 "/> 
<parameter id="UPPER_BOUND" value=" 1000 "/> 
</listOfParameters> 
</kineticLaw> 
</reaction> 
<reaction id="n_R43" name="n_R43" reversible="false"> 
<notes> <body xmlns="http://www.w3.org/1999/xhtml"> <p>GENE_ASSOCIATION:(1327 or 84701 or 9377 or 1329 or 1337 or 1339 or 1340 or 125965 or 1345 or 1346 or 1347 or 9167 or 1348 or 1349 or 170712 or 1350 or 1351 or 4512 or 4513 or 4514)</p> <p>EC Number:1.9.3.1</p> </body> </notes> 
<listOfReactants> 
<speciesReference species="m_CytCred[A]" stoichiometry="1"/> 
<speciesReference species="m_O2[A]" stoichiometry="0.5"/> 
</listOfReactants> 
<listOfProducts> 
<speciesReference species="m_Hc[A]" stoichiometry="2"/> 
<speciesReference species="m_CytCox[A]" stoichiometry="1"/> 
</listOfProducts> 
<kineticLaw> 
<math xmlns="http://www.w3.org/1998/Math/MathML"> 
<ci>FLUX_VALUE</ci> 
</math> 
<listOfParameters> 
<parameter id="LOWER_BOUND" value=" 0 "/> 
<parameter id="UPPER_BOUND" value=" 1000 "/> 
</listOfParameters> 
</kineticLaw> 
</reaction> 
<reaction id="n_R44" name="n_R44" reversible="false"> 
<notes> <body xmlns="http://www.w3.org/1999/xhtml"> <p>GENE_ASSOCIATION:(2110)</p> <p>EC Number:1.5.5.1</p> </body> </notes> 
<listOfReactants> 
<speciesReference species="m_FADH2_AM" stoichiometry="1"/> 
<speciesReference species="m_Ubiquinone[A]" stoichiometry="1"/> 
</listOfReactants> 
<listOfProducts> 
<speciesReference species="m_FAD_AM" stoichiometry="1"/> 
<speciesReference species="m_Ubiquinol[A]" stoichiometry="1"/> 
</listOfProducts> 
<kineticLaw> 
<math xmlns="http://www.w3.org/1998/Math/MathML"> 
<ci>FLUX_VALUE</ci> 
</math> 
<listOfParameters> 
<parameter id="LOWER_BOUND" value=" 0 "/> 
<parameter id="UPPER_BOUND" value=" 1000 "/> 
</listOfParameters> 
</kineticLaw> 
</reaction> 
<reaction id="n_R45" name="n_R45" reversible="false"> 
<notes> <body xmlns="http://www.w3.org/1999/xhtml"> <p>GENE_ASSOCIATION:(498 or 506 or 509 or 513 or 514 or 432369 or 515 or 10476 or 521 or 9551 or 10632 or 267020 or 27109 or 4508 or 4509)</p> <p>EC Number:3.6.3.14</p> </body> </notes> 
<listOfReactants> 
<speciesReference species="m_ADP[A]" stoichiometry="1"/> 
<speciesReference species="m_Hc[A]" stoichiometry="4"/> 
</listOfReactants> 
<listOfProducts> 
<speciesReference species="m_ATP[A]" stoichiometry="1"/> 
</listOfProducts> 
<kineticLaw> 
<math xmlns="http://www.w3.org/1998/Math/MathML"> 
<ci>FLUX_VALUE</ci> 
</math> 
<listOfParameters> 
<parameter id="LOWER_BOUND" value=" 0 "/> 
<parameter id="UPPER_BOUND" value=" 1000 "/> 
</listOfParameters> 
</kineticLaw> 
</reaction> 
<reaction id="n_R46" name="n_R46" reversible="false"> 
<notes> <body xmlns="http://www.w3.org/1999/xhtml"> <p>GENE_ASSOCIATION:(2645 or 3098 or 3099 or 3101 or 80201)</p> <p>EC Number:2.7.1.2 | 2.7.1.1</p> </body> </notes> 
<listOfReactants> 
<speciesReference species="m_Glucose[N]" stoichiometry="1"/> 
<speciesReference species="m_ATP[N]" stoichiometry="1"/> 
</listOfReactants> 
<listOfProducts> 
<speciesReference species="m_Glucose_6_phosphate[N]" stoichiometry="1"/> 
<speciesReference species="m_ADP[N]" stoichiometry="1"/> 
</listOfProducts> 
<kineticLaw> 
<math xmlns="http://www.w3.org/1998/Math/MathML"> 
<ci>FLUX_VALUE</ci> 
</math> 
<listOfParameters> 
<parameter id="LOWER_BOUND" value=" 0 "/> 
<parameter id="UPPER_BOUND" value=" 1000 "/> 
</listOfParameters> 
</kineticLaw> 
</reaction> 
<reaction id="n_R47" name="n_R47" reversible="true"> 
<notes> <body xmlns="http://www.w3.org/1999/xhtml"> <p>GENE_ASSOCIATION:(2821)</p> <p>EC Number:5.3.1.9</p> </body> </notes> 
<listOfReactants> 
<speciesReference species="m_Glucose_6_phosphate[N]" stoichiometry="1"/> 
</listOfReactants> 
<listOfProducts> 
<speciesReference species="m_Fructose_6_phosphate[N]" stoichiometry="1"/> 
</listOfProducts> 
<kineticLaw> 
<math xmlns="http://www.w3.org/1998/Math/MathML"> 
<ci>FLUX_VALUE</ci> 
</math> 
<listOfParameters> 
<parameter id="LOWER_BOUND" value=" -1000 "/> 
<parameter id="UPPER_BOUND" value=" 1000 "/> 
</listOfParameters> 
</kineticLaw> 
</reaction> 
<reaction id="n_R48" name="n_R48" reversible="false"> 
<notes> <body xmlns="http://www.w3.org/1999/xhtml"> <p>GENE_ASSOCIATION:(5211 or 5213 or 5214)</p> <p>EC Number:2.7.1.11</p> </body> </notes> 
<listOfReactants> 
<speciesReference species="m_ATP[N]" stoichiometry="1"/> 
<speciesReference species="m_Fructose_6_phosphate[N]" stoichiometry="1"/> 
</listOfReactants> 
<listOfProducts> 
<speciesReference species="m_ADP[N]" stoichiometry="1"/> 
<speciesReference species="m_Fructose_1_6_biphosphate[N]" stoichiometry="1"/> 
</listOfProducts> 
<kineticLaw> 
<math xmlns="http://www.w3.org/1998/Math/MathML"> 
<ci>FLUX_VALUE</ci> 
</math> 
<listOfParameters> 
<parameter id="LOWER_BOUND" value=" 0 "/> 
<parameter id="UPPER_BOUND" value=" 1000 "/> 
</listOfParameters> 
</kineticLaw> 
</reaction> 
<reaction id="n_R49" name="n_R49" reversible="true"> 
<notes> <body xmlns="http://www.w3.org/1999/xhtml"> <p>GENE_ASSOCIATION:(226 or 229)</p> <p>EC Number:4.1.2.13</p> </body> </notes> 
<listOfReactants> 
<speciesReference species="m_Fructose_1_6_biphosphate[N]" stoichiometry="1"/> 
</listOfReactants> 
<listOfProducts> 
<speciesReference species="m_Glyceraldehyde_3_phosphate[N]" stoichiometry="1"/> 
<speciesReference species="m_Dihydroxyacetone_phosphate[N]" stoichiometry="1"/> 
</listOfProducts> 
<kineticLaw> 
<math xmlns="http://www.w3.org/1998/Math/MathML"> 
<ci>FLUX_VALUE</ci> 
</math> 
<listOfParameters> 
<parameter id="LOWER_BOUND" value=" -1000 "/> 
<parameter id="UPPER_BOUND" value=" 1000 "/> 
</listOfParameters> 
</kineticLaw> 
</reaction> 
<reaction id="n_R50" name="n_R50" reversible="true"> 
<notes> <body xmlns="http://www.w3.org/1999/xhtml"> <p>GENE_ASSOCIATION:(7167)</p> <p>EC Number:5.3.1.1</p> </body> </notes> 
<listOfReactants> 
<speciesReference species="m_Dihydroxyacetone_phosphate[N]" stoichiometry="1"/> 
</listOfReactants> 
<listOfProducts> 
<speciesReference species="m_Glyceraldehyde_3_phosphate[N]" stoichiometry="1"/> 
</listOfProducts> 
<kineticLaw> 
<math xmlns="http://www.w3.org/1998/Math/MathML"> 
<ci>FLUX_VALUE</ci> 
</math> 
<listOfParameters> 
<parameter id="LOWER_BOUND" value=" -1000 "/> 
<parameter id="UPPER_BOUND" value=" 1000 "/> 
</listOfParameters> 
</kineticLaw> 
</reaction> 
<reaction id="n_R51" name="n_R51" reversible="true"> 
<notes> <body xmlns="http://www.w3.org/1999/xhtml"> <p>GENE_ASSOCIATION:(2597 or 26330)</p> <p>EC Number:1.2.1.12</p> </body> </notes> 
<listOfReactants> 
<speciesReference species="m_Glyceraldehyde_3_phosphate[N]" stoichiometry="1"/> 
<speciesReference species="m_NAD[N]" stoichiometry="1"/> 
</listOfReactants> 
<listOfProducts> 
<speciesReference species="m_1_3_biphosphoglycerate[N]" stoichiometry="1"/> 
<speciesReference species="m_NADH[N]" stoichiometry="1"/> 
</listOfProducts> 
<kineticLaw> 
<math xmlns="http://www.w3.org/1998/Math/MathML"> 
<ci>FLUX_VALUE</ci> 
</math> 
<listOfParameters> 
<parameter id="LOWER_BOUND" value=" -1000 "/> 
<parameter id="UPPER_BOUND" value=" 1000 "/> 
</listOfParameters> 
</kineticLaw> 
</reaction> 
<reaction id="n_R52" name="n_R52" reversible="true"> 
<notes> <body xmlns="http://www.w3.org/1999/xhtml"> <p>GENE_ASSOCIATION:(5230 or 5232)</p> <p>EC Number:2.7.2.3</p> </body> </notes> 
<listOfReactants> 
<speciesReference species="m_ADP[N]" stoichiometry="1"/> 
<speciesReference species="m_1_3_biphosphoglycerate[N]" stoichiometry="1"/> 
</listOfReactants> 
<listOfProducts> 
<speciesReference species="m_ATP[N]" stoichiometry="1"/> 
<speciesReference species="m_3_phosphoglycerate[N]" stoichiometry="1"/> 
</listOfProducts> 
<kineticLaw> 
<math xmlns="http://www.w3.org/1998/Math/MathML"> 
<ci>FLUX_VALUE</ci> 
</math> 
<listOfParameters> 
<parameter id="LOWER_BOUND" value=" -1000 "/> 
<parameter id="UPPER_BOUND" value=" 1000 "/> 
</listOfParameters> 
</kineticLaw> 
</reaction> 
<reaction id="n_R53" name="n_R53" reversible="true"> 
<notes> <body xmlns="http://www.w3.org/1999/xhtml"> <p>GENE_ASSOCIATION:(669 or 5223 or 5224 or 1462)</p> <p>EC Number:5.4.2.1</p> </body> </notes> 
<listOfReactants> 
<speciesReference species="m_3_phosphoglycerate[N]" stoichiometry="1"/> 
</listOfReactants> 
<listOfProducts> 
<speciesReference species="m_2_phosphoglycerate[N]" stoichiometry="1"/> 
</listOfProducts> 
<kineticLaw> 
<math xmlns="http://www.w3.org/1998/Math/MathML"> 
<ci>FLUX_VALUE</ci> 
</math> 
<listOfParameters> 
<parameter id="LOWER_BOUND" value=" -1000 "/> 
<parameter id="UPPER_BOUND" value=" 1000 "/> 
</listOfParameters> 
</kineticLaw> 
</reaction> 
<reaction id="n_R54" name="n_R54" reversible="true"> 
<notes> <body xmlns="http://www.w3.org/1999/xhtml"> <p>GENE_ASSOCIATION:(2023 or 2026 or 2027)</p> <p>EC Number:4.2.1.11</p> </body> </notes> 
<listOfReactants> 
<speciesReference species="m_2_phosphoglycerate[N]" stoichiometry="1"/> 
</listOfReactants> 
<listOfProducts> 
<speciesReference species="m_Phosphoenol_pyruvate[N]" stoichiometry="1"/> 
</listOfProducts> 
<kineticLaw> 
<math xmlns="http://www.w3.org/1998/Math/MathML"> 
<ci>FLUX_VALUE</ci> 
</math> 
<listOfParameters> 
<parameter id="LOWER_BOUND" value=" -1000 "/> 
<parameter id="UPPER_BOUND" value=" 1000 "/> 
</listOfParameters> 
</kineticLaw> 
</reaction> 
<reaction id="n_R55" name="n_R55" reversible="false"> 
<notes> <body xmlns="http://www.w3.org/1999/xhtml"> <p>GENE_ASSOCIATION:(5313 or 5315)</p> <p>EC Number:2.7.1.40</p> </body> </notes> 
<listOfReactants> 
<speciesReference species="m_ADP[N]" stoichiometry="1"/> 
<speciesReference species="m_Phosphoenol_pyruvate[N]" stoichiometry="1"/> 
</listOfReactants> 
<listOfProducts> 
<speciesReference species="m_ATP[N]" stoichiometry="1"/> 
<speciesReference species="m_Pyruvate[N]" stoichiometry="1"/> 
</listOfProducts> 
<kineticLaw> 
<math xmlns="http://www.w3.org/1998/Math/MathML"> 
<ci>FLUX_VALUE</ci> 
</math> 
<listOfParameters> 
<parameter id="LOWER_BOUND" value=" 0 "/> 
<parameter id="UPPER_BOUND" value=" 1000 "/> 
</listOfParameters> 
</kineticLaw> 
</reaction> 
<reaction id="n_R56" name="n_R56" reversible="true"> 
<notes> <body xmlns="http://www.w3.org/1999/xhtml"> <p>GENE_ASSOCIATION:(3939 or 160287 or 92483 or 3945 or 3948)</p> <p>EC Number:1.1.1.27</p> </body> </notes> 
<listOfReactants> 
<speciesReference species="m_NADH[N]" stoichiometry="1"/> 
<speciesReference species="m_Pyruvate[N]" stoichiometry="1"/> 
</listOfReactants> 
<listOfProducts> 
<speciesReference species="m_NAD[N]" stoichiometry="1"/> 
<speciesReference species="m_Lactate[N]" stoichiometry="1"/> 
</listOfProducts> 
<kineticLaw> 
<math xmlns="http://www.w3.org/1998/Math/MathML"> 
<ci>FLUX_VALUE</ci> 
</math> 
<listOfParameters> 
<parameter id="LOWER_BOUND" value=" -1000 "/> 
<parameter id="UPPER_BOUND" value=" 1000 "/> 
</listOfParameters> 
</kineticLaw> 
</reaction> 
<reaction id="n_R57" name="n_R57" reversible="false"> 
<notes> <body xmlns="http://www.w3.org/1999/xhtml"> <p>GENE_ASSOCIATION:((1737 and 1738 and 5160 and 5162) or 8050)</p> <p>EC Number:1.2.1</p> </body> </notes> 
<listOfReactants> 
<speciesReference species="m_Pyruvate[N]" stoichiometry="1"/> 
<speciesReference species="m_NAD_NM" stoichiometry="1"/> 
</listOfReactants> 
<listOfProducts> 
<speciesReference species="m_Acetyl_CoA[N]" stoichiometry="1"/> 
<speciesReference species="m_CO2[N]" stoichiometry="1"/> 
<speciesReference species="m_NADH_NM" stoichiometry="1"/> 
</listOfProducts> 
<kineticLaw> 
<math xmlns="http://www.w3.org/1998/Math/MathML"> 
<ci>FLUX_VALUE</ci> 
</math> 
<listOfParameters> 
<parameter id="LOWER_BOUND" value=" 0 "/> 
<parameter id="UPPER_BOUND" value=" 1000 "/> 
</listOfParameters> 
</kineticLaw> 
</reaction> 
<reaction id="n_R59" name="n_R59" reversible="false"> 
<notes> <body xmlns="http://www.w3.org/1999/xhtml"> <p>GENE_ASSOCIATION:(669 or 5223 or 5224)</p> <p>EC Number:3.1.3.13</p> </body> </notes> 
<listOfReactants> 
<speciesReference species="m_2_3_Disphospho_D_glycerate[N]" stoichiometry="1"/> 
</listOfReactants> 
<listOfProducts> 
<speciesReference species="m_3_phosphoglycerate[N]" stoichiometry="1"/> 
</listOfProducts> 
<kineticLaw> 
<math xmlns="http://www.w3.org/1998/Math/MathML"> 
<ci>FLUX_VALUE</ci> 
</math> 
<listOfParameters> 
<parameter id="LOWER_BOUND" value=" 0 "/> 
<parameter id="UPPER_BOUND" value=" 1000 "/> 
</listOfParameters> 
</kineticLaw> 
</reaction> 
<reaction id="n_R60" name="n_R60" reversible="true"> 
<notes> <body xmlns="http://www.w3.org/1999/xhtml"> <p>GENE_ASSOCIATION:(669 or 5223 or 5224)</p> <p>EC Number:5.4.2.4</p> </body> </notes> 
<listOfReactants> 
<speciesReference species="m_1_3_biphosphoglycerate[N]" stoichiometry="1"/> 
</listOfReactants> 
<listOfProducts> 
<speciesReference species="m_2_3_Disphospho_D_glycerate[N]" stoichiometry="1"/> 
</listOfProducts> 
<kineticLaw> 
<math xmlns="http://www.w3.org/1998/Math/MathML"> 
<ci>FLUX_VALUE</ci> 
</math> 
<listOfParameters> 
<parameter id="LOWER_BOUND" value=" -1000 "/> 
<parameter id="UPPER_BOUND" value=" 1000 "/> 
</listOfParameters> 
</kineticLaw> 
</reaction> 
<reaction id="n_R61" name="n_R61" reversible="true"> 
<notes> <body xmlns="http://www.w3.org/1999/xhtml"> <p>GENE_ASSOCIATION:(2539)</p> <p>EC Number:1.1.1.49</p> </body> </notes> 
<listOfReactants> 
<speciesReference species="m_Glucose_6_phosphate[N]" stoichiometry="1"/> 
<speciesReference species="m_NADP[N]" stoichiometry="1"/> 
</listOfReactants> 
<listOfProducts> 
<speciesReference species="m_6_phosphoglucone[N]" stoichiometry="1"/> 
<speciesReference species="m_NADPH[N]" stoichiometry="1"/> 
</listOfProducts> 
<kineticLaw> 
<math xmlns="http://www.w3.org/1998/Math/MathML"> 
<ci>FLUX_VALUE</ci> 
</math> 
<listOfParameters> 
<parameter id="LOWER_BOUND" value=" -1000 "/> 
<parameter id="UPPER_BOUND" value=" 1000 "/> 
</listOfParameters> 
</kineticLaw> 
</reaction> 
<reaction id="n_R62" name="n_R62" reversible="false"> 
<notes> <body xmlns="http://www.w3.org/1999/xhtml"> <p>GENE_ASSOCIATION:(9563 or 25796)</p> <p>EC Number:3.1.1.31</p> </body> </notes> 
<listOfReactants> 
<speciesReference species="m_6_phosphoglucone[N]" stoichiometry="1"/> 
</listOfReactants> 
<listOfProducts> 
<speciesReference species="m_6_phosphogluconate[N]" stoichiometry="1"/> 
</listOfProducts> 
<kineticLaw> 
<math xmlns="http://www.w3.org/1998/Math/MathML"> 
<ci>FLUX_VALUE</ci> 
</math> 
<listOfParameters> 
<parameter id="LOWER_BOUND" value=" 0 "/> 
<parameter id="UPPER_BOUND" value=" 1000 "/> 
</listOfParameters> 
</kineticLaw> 
</reaction> 
<reaction id="n_R63" name="n_R63" reversible="false"> 
<notes> <body xmlns="http://www.w3.org/1999/xhtml"> <p>GENE_ASSOCIATION:</p> <p>EC Number:1.1.1.44</p> </body> </notes> 
<listOfReactants> 
<speciesReference species="m_NADP[N]" stoichiometry="1"/> 
<speciesReference species="m_6_phosphogluconate[N]" stoichiometry="1"/> 
</listOfReactants> 
<listOfProducts> 
<speciesReference species="m_CO2[N]" stoichiometry="1"/> 
<speciesReference species="m_NADPH[N]" stoichiometry="1"/> 
<speciesReference species="m_Ribulose_5_phosphate[N]" stoichiometry="1"/> 
</listOfProducts> 
<kineticLaw> 
<math xmlns="http://www.w3.org/1998/Math/MathML"> 
<ci>FLUX_VALUE</ci> 
</math> 
<listOfParameters> 
<parameter id="LOWER_BOUND" value=" 0 "/> 
<parameter id="UPPER_BOUND" value=" 1000 "/> 
</listOfParameters> 
</kineticLaw> 
</reaction> 
<reaction id="n_R64" name="n_R64" reversible="true"> 
<notes> <body xmlns="http://www.w3.org/1999/xhtml"> <p>GENE_ASSOCIATION:(6120)</p> <p>EC Number:5.1.3.1</p> </body> </notes> 
<listOfReactants> 
<speciesReference species="m_Ribulose_5_phosphate[N]" stoichiometry="1"/> 
</listOfReactants> 
<listOfProducts> 
<speciesReference species="m_Xylulose_5_phosphate[N]" stoichiometry="1"/> 
</listOfProducts> 
<kineticLaw> 
<math xmlns="http://www.w3.org/1998/Math/MathML"> 
<ci>FLUX_VALUE</ci> 
</math> 
<listOfParameters> 
<parameter id="LOWER_BOUND" value=" -1000 "/> 
<parameter id="UPPER_BOUND" value=" 1000 "/> 
</listOfParameters> 
</kineticLaw> 
</reaction> 
<reaction id="n_R65" name="n_R65" reversible="true"> 
<notes> <body xmlns="http://www.w3.org/1999/xhtml"> <p>GENE_ASSOCIATION:(22934)</p> <p>EC Number:5.3.1.6</p> </body> </notes> 
<listOfReactants> 
<speciesReference species="m_Ribulose_5_phosphate[N]" stoichiometry="1"/> 
</listOfReactants> 
<listOfProducts> 
<speciesReference species="m_Ribose_5_phosphate[N]" stoichiometry="1"/> 
</listOfProducts> 
<kineticLaw> 
<math xmlns="http://www.w3.org/1998/Math/MathML"> 
<ci>FLUX_VALUE</ci> 
</math> 
<listOfParameters> 
<parameter id="LOWER_BOUND" value=" -1000 "/> 
<parameter id="UPPER_BOUND" value=" 1000 "/> 
</listOfParameters> 
</kineticLaw> 
</reaction> 
<reaction id="n_R66" name="n_R66" reversible="true"> 
<notes> <body xmlns="http://www.w3.org/1999/xhtml"> <p>GENE_ASSOCIATION:(7086 or 8277 or 84076)</p> <p>EC Number:2.2.1.1</p> </body> </notes> 
<listOfReactants> 
<speciesReference species="m_Xylulose_5_phosphate[N]" stoichiometry="1"/> 
<speciesReference species="m_Ribose_5_phosphate[N]" stoichiometry="1"/> 
</listOfReactants> 
<listOfProducts> 
<speciesReference species="m_Glyceraldehyde_3_phosphate[N]" stoichiometry="1"/> 
<speciesReference species="m_Sedoheptulose_7_phosphate[N]" stoichiometry="1"/> 
</listOfProducts> 
<kineticLaw> 
<math xmlns="http://www.w3.org/1998/Math/MathML"> 
<ci>FLUX_VALUE</ci> 
</math> 
<listOfParameters> 
<parameter id="LOWER_BOUND" value=" -1000 "/> 
<parameter id="UPPER_BOUND" value=" 1000 "/> 
</listOfParameters> 
</kineticLaw> 
</reaction> 
<reaction id="n_R67" name="n_R67" reversible="true"> 
<notes> <body xmlns="http://www.w3.org/1999/xhtml"> <p>GENE_ASSOCIATION:(6888)</p> <p>EC Number:2.2.1.2</p> </body> </notes> 
<listOfReactants> 
<speciesReference species="m_Glyceraldehyde_3_phosphate[N]" stoichiometry="1"/> 
<speciesReference species="m_Sedoheptulose_7_phosphate[N]" stoichiometry="1"/> 
</listOfReactants> 
<listOfProducts> 
<speciesReference species="m_Fructose_6_phosphate[N]" stoichiometry="1"/> 
<speciesReference species="m_Erythrose_4_phosphate[N]" stoichiometry="1"/> 
</listOfProducts> 
<kineticLaw> 
<math xmlns="http://www.w3.org/1998/Math/MathML"> 
<ci>FLUX_VALUE</ci> 
</math> 
<listOfParameters> 
<parameter id="LOWER_BOUND" value=" -1000 "/> 
<parameter id="UPPER_BOUND" value=" 1000 "/> 
</listOfParameters> 
</kineticLaw> 
</reaction> 
<reaction id="n_R68" name="n_R68" reversible="true"> 
<notes> <body xmlns="http://www.w3.org/1999/xhtml"> <p>GENE_ASSOCIATION:(7086 or 8277 or 84076)</p> <p>EC Number:2.2.1.1</p> </body> </notes> 
<listOfReactants> 
<speciesReference species="m_Xylulose_5_phosphate[N]" stoichiometry="1"/> 
<speciesReference species="m_Erythrose_4_phosphate[N]" stoichiometry="1"/> 
</listOfReactants> 
<listOfProducts> 
<speciesReference species="m_Fructose_6_phosphate[N]" stoichiometry="1"/> 
<speciesReference species="m_Glyceraldehyde_3_phosphate[N]" stoichiometry="1"/> 
</listOfProducts> 
<kineticLaw> 
<math xmlns="http://www.w3.org/1998/Math/MathML"> 
<ci>FLUX_VALUE</ci> 
</math> 
<listOfParameters> 
<parameter id="LOWER_BOUND" value=" -1000 "/> 
<parameter id="UPPER_BOUND" value=" 1000 "/> 
</listOfParameters> 
</kineticLaw> 
</reaction> 
<reaction id="n_R69" name="n_R69" reversible="false"> 
<notes> <body xmlns="http://www.w3.org/1999/xhtml"> <p>GENE_ASSOCIATION:(1431 or 146861)</p> <p>EC Number:2.3.3.1</p> </body> </notes> 
<listOfReactants> 
<speciesReference species="m_Acetyl_CoA[N]" stoichiometry="1"/> 
<speciesReference species="m_Oxoloacetate[N]" stoichiometry="1"/> 
</listOfReactants> 
<listOfProducts> 
<speciesReference species="m_Citrate[N]" stoichiometry="1"/> 
</listOfProducts> 
<kineticLaw> 
<math xmlns="http://www.w3.org/1998/Math/MathML"> 
<ci>FLUX_VALUE</ci> 
</math> 
<listOfParameters> 
<parameter id="LOWER_BOUND" value=" 0 "/> 
<parameter id="UPPER_BOUND" value=" 1000 "/> 
</listOfParameters> 
</kineticLaw> 
</reaction> 
<reaction id="n_R70" name="n_R70" reversible="true"> 
<notes> <body xmlns="http://www.w3.org/1999/xhtml"> <p>GENE_ASSOCIATION:(48 or 50)</p> <p>EC Number:4.2.1.3</p> </body> </notes> 
<listOfReactants> 
<speciesReference species="m_Citrate[N]" stoichiometry="1"/> 
</listOfReactants> 
<listOfProducts> 
<speciesReference species="m_Cis_aconitate[N]" stoichiometry="1"/> 
</listOfProducts> 
<kineticLaw> 
<math xmlns="http://www.w3.org/1998/Math/MathML"> 
<ci>FLUX_VALUE</ci> 
</math> 
<listOfParameters> 
<parameter id="LOWER_BOUND" value=" -1000 "/> 
<parameter id="UPPER_BOUND" value=" 1000 "/> 
</listOfParameters> 
</kineticLaw> 
</reaction> 
<reaction id="n_R71" name="n_R71" reversible="true"> 
<notes> <body xmlns="http://www.w3.org/1999/xhtml"> <p>GENE_ASSOCIATION:(48 or 50)</p> <p>EC Number:4.2.1.3</p> </body> </notes> 
<listOfReactants> 
<speciesReference species="m_Cis_aconitate[N]" stoichiometry="1"/> 
</listOfReactants> 
<listOfProducts> 
<speciesReference species="m_Isocitrate[N]" stoichiometry="1"/> 
</listOfProducts> 
<kineticLaw> 
<math xmlns="http://www.w3.org/1998/Math/MathML"> 
<ci>FLUX_VALUE</ci> 
</math> 
<listOfParameters> 
<parameter id="LOWER_BOUND" value=" -1000 "/> 
<parameter id="UPPER_BOUND" value=" 1000 "/> 
</listOfParameters> 
</kineticLaw> 
</reaction> 
<reaction id="n_R72" name="n_R72" reversible="false"> 
<notes> <body xmlns="http://www.w3.org/1999/xhtml"> <p>GENE_ASSOCIATION:(47)</p> <p>EC Number:2.3.3.8</p> </body> </notes> 
<listOfReactants> 
<speciesReference species="m_ATP[N]" stoichiometry="1"/> 
<speciesReference species="m_Citrate[N]" stoichiometry="1"/> 
</listOfReactants> 
<listOfProducts> 
<speciesReference species="m_ADP[N]" stoichiometry="1"/> 
<speciesReference species="m_Acetyl_CoA[N]" stoichiometry="1"/> 
<speciesReference species="m_Oxoloacetate[N]" stoichiometry="1"/> 
</listOfProducts> 
<kineticLaw> 
<math xmlns="http://www.w3.org/1998/Math/MathML"> 
<ci>FLUX_VALUE</ci> 
</math> 
<listOfParameters> 
<parameter id="LOWER_BOUND" value=" 0 "/> 
<parameter id="UPPER_BOUND" value=" 1000 "/> 
</listOfParameters> 
</kineticLaw> 
</reaction> 
<reaction id="n_R73" name="n_R73" reversible="false"> 
<notes> <body xmlns="http://www.w3.org/1999/xhtml"> <p>GENE_ASSOCIATION:(3419 and 3420 and 3421)</p> <p>EC Number:1.1.1.41</p> </body> </notes> 
<listOfReactants> 
<speciesReference species="m_NAD_NM" stoichiometry="1"/> 
<speciesReference species="m_Isocitrate[N]" stoichiometry="1"/> 
</listOfReactants> 
<listOfProducts> 
<speciesReference species="m_CO2[N]" stoichiometry="1"/> 
<speciesReference species="m_NADH_NM" stoichiometry="1"/> 
<speciesReference species="m_alpha_ketoglutarate[N]" stoichiometry="1"/> 
</listOfProducts> 
<kineticLaw> 
<math xmlns="http://www.w3.org/1998/Math/MathML"> 
<ci>FLUX_VALUE</ci> 
</math> 
<listOfParameters> 
<parameter id="LOWER_BOUND" value=" 0 "/> 
<parameter id="UPPER_BOUND" value=" 1000 "/> 
</listOfParameters> 
</kineticLaw> 
</reaction> 
<reaction id="n_R74" name="n_R74" reversible="false"> 
<notes> <body xmlns="http://www.w3.org/1999/xhtml"> <p>GENE_ASSOCIATION:(3417 or 3418)</p> <p>EC Number:1.1.1.42</p> </body> </notes> 
<listOfReactants> 
<speciesReference species="m_Isocitrate[N]" stoichiometry="1"/> 
<speciesReference species="m_NADP_NM" stoichiometry="1"/> 
</listOfReactants> 
<listOfProducts> 
<speciesReference species="m_CO2[N]" stoichiometry="1"/> 
<speciesReference species="m_alpha_ketoglutarate[N]" stoichiometry="1"/> 
<speciesReference species="m_NADPH_NM" stoichiometry="1"/> 
</listOfProducts> 
<kineticLaw> 
<math xmlns="http://www.w3.org/1998/Math/MathML"> 
<ci>FLUX_VALUE</ci> 
</math> 
<listOfParameters> 
<parameter id="LOWER_BOUND" value=" 0 "/> 
<parameter id="UPPER_BOUND" value=" 1000 "/> 
</listOfParameters> 
</kineticLaw> 
</reaction> 
<reaction id="n_R75" name="n_R75" reversible="false"> 
<notes> <body xmlns="http://www.w3.org/1999/xhtml"> <p>GENE_ASSOCIATION:(3417 or 3418)</p> <p>EC Number:1.1.1.42</p> </body> </notes> 
<listOfReactants> 
<speciesReference species="m_NADP[N]" stoichiometry="1"/> 
<speciesReference species="m_Isocitrate[N]" stoichiometry="1"/> 
</listOfReactants> 
<listOfProducts> 
<speciesReference species="m_CO2[N]" stoichiometry="1"/> 
<speciesReference species="m_NADPH[N]" stoichiometry="1"/> 
<speciesReference species="m_alpha_ketoglutarate[N]" stoichiometry="1"/> 
</listOfProducts> 
<kineticLaw> 
<math xmlns="http://www.w3.org/1998/Math/MathML"> 
<ci>FLUX_VALUE</ci> 
</math> 
<listOfParameters> 
<parameter id="LOWER_BOUND" value=" 0 "/> 
<parameter id="UPPER_BOUND" value=" 1000 "/> 
</listOfParameters> 
</kineticLaw> 
</reaction> 
<reaction id="n_R76" name="n_R76" reversible="false"> 
<notes> <body xmlns="http://www.w3.org/1999/xhtml"> <p>GENE_ASSOCIATION:(55753 or 55526 or (4967 and 1743 and 1738))</p> <p>EC Number:</p> </body> </notes> 
<listOfReactants> 
<speciesReference species="m_NAD_NM" stoichiometry="1"/> 
<speciesReference species="m_alpha_ketoglutarate[N]" stoichiometry="1"/> 
</listOfReactants> 
<listOfProducts> 
<speciesReference species="m_CO2[N]" stoichiometry="1"/> 
<speciesReference species="m_NADH_NM" stoichiometry="1"/> 
<speciesReference species="m_Succinyl_CoA[N]" stoichiometry="1"/> 
</listOfProducts> 
<kineticLaw> 
<math xmlns="http://www.w3.org/1998/Math/MathML"> 
<ci>FLUX_VALUE</ci> 
</math> 
<listOfParameters> 
<parameter id="LOWER_BOUND" value=" 0 "/> 
<parameter id="UPPER_BOUND" value=" 1000 "/> 
</listOfParameters> 
</kineticLaw> 
</reaction> 
<reaction id="n_R77" name="n_R77" reversible="true"> 
<notes> <body xmlns="http://www.w3.org/1999/xhtml"> <p>GENE_ASSOCIATION:(8803 and 8802)</p> <p>EC Number:6.2.1.5</p> </body> </notes> 
<listOfReactants> 
<speciesReference species="m_ADP[N]" stoichiometry="1"/> 
<speciesReference species="m_Succinyl_CoA[N]" stoichiometry="1"/> 
</listOfReactants> 
<listOfProducts> 
<speciesReference species="m_ATP[N]" stoichiometry="1"/> 
<speciesReference species="m_Succinate[N]" stoichiometry="1"/> 
</listOfProducts> 
<kineticLaw> 
<math xmlns="http://www.w3.org/1998/Math/MathML"> 
<ci>FLUX_VALUE</ci> 
</math> 
<listOfParameters> 
<parameter id="LOWER_BOUND" value=" -1000 "/> 
<parameter id="UPPER_BOUND" value=" 1000 "/> 
</listOfParameters> 
</kineticLaw> 
</reaction> 
<reaction id="n_R78" name="n_R78" reversible="true"> 
<notes> <body xmlns="http://www.w3.org/1999/xhtml"> <p>GENE_ASSOCIATION:((6391 and 6390 and 6389) or 54949 or 54727)</p> <p>EC Number:1.3.99.1</p> </body> </notes> 
<listOfReactants> 
<speciesReference species="m_Succinate[N]" stoichiometry="1"/> 
<speciesReference species="m_FAD_NM" stoichiometry="1"/> 
</listOfReactants> 
<listOfProducts> 
<speciesReference species="m_Fumarate[N]" stoichiometry="1"/> 
<speciesReference species="m_FADH2_NM" stoichiometry="1"/> 
</listOfProducts> 
<kineticLaw> 
<math xmlns="http://www.w3.org/1998/Math/MathML"> 
<ci>FLUX_VALUE</ci> 
</math> 
<listOfParameters> 
<parameter id="LOWER_BOUND" value=" -1000 "/> 
<parameter id="UPPER_BOUND" value=" 1000 "/> 
</listOfParameters> 
</kineticLaw> 
</reaction> 
<reaction id="n_R79" name="n_R79" reversible="true"> 
<notes> <body xmlns="http://www.w3.org/1999/xhtml"> <p>GENE_ASSOCIATION:(2271)</p> <p>EC Number:4.2.1.2</p> </body> </notes> 
<listOfReactants> 
<speciesReference species="m_Fumarate[N]" stoichiometry="1"/> 
</listOfReactants> 
<listOfProducts> 
<speciesReference species="m_Malate[N]" stoichiometry="1"/> 
</listOfProducts> 
<kineticLaw> 
<math xmlns="http://www.w3.org/1998/Math/MathML"> 
<ci>FLUX_VALUE</ci> 
</math> 
<listOfParameters> 
<parameter id="LOWER_BOUND" value=" -1000 "/> 
<parameter id="UPPER_BOUND" value=" 1000 "/> 
</listOfParameters> 
</kineticLaw> 
</reaction> 
<reaction id="n_R80" name="n_R80" reversible="false"> 
<notes> <body xmlns="http://www.w3.org/1999/xhtml"> <p>GENE_ASSOCIATION:(4190 or 4191)</p> <p>EC Number:1.1.1.37</p> </body> </notes> 
<listOfReactants> 
<speciesReference species="m_NAD_NM" stoichiometry="1"/> 
<speciesReference species="m_Malate[N]" stoichiometry="1"/> 
</listOfReactants> 
<listOfProducts> 
<speciesReference species="m_NADH_NM" stoichiometry="1"/> 
<speciesReference species="m_Oxoloacetate[N]" stoichiometry="1"/> 
</listOfProducts> 
<kineticLaw> 
<math xmlns="http://www.w3.org/1998/Math/MathML"> 
<ci>FLUX_VALUE</ci> 
</math> 
<listOfParameters> 
<parameter id="LOWER_BOUND" value=" 0 "/> 
<parameter id="UPPER_BOUND" value=" 1000 "/> 
</listOfParameters> 
</kineticLaw> 
</reaction> 
<reaction id="n_R81" name="n_R81" reversible="false"> 
<notes> <body xmlns="http://www.w3.org/1999/xhtml"> <p>GENE_ASSOCIATION:(4190 or 4191)</p> <p>EC Number:1.1.1.37</p> </body> </notes> 
<listOfReactants> 
<speciesReference species="m_NADH[N]" stoichiometry="1"/> 
<speciesReference species="m_Oxoloacetate[N]" stoichiometry="1"/> 
</listOfReactants> 
<listOfProducts> 
<speciesReference species="m_NAD[N]" stoichiometry="1"/> 
<speciesReference species="m_Malate[N]" stoichiometry="1"/> 
</listOfProducts> 
<kineticLaw> 
<math xmlns="http://www.w3.org/1998/Math/MathML"> 
<ci>FLUX_VALUE</ci> 
</math> 
<listOfParameters> 
<parameter id="LOWER_BOUND" value=" 0 "/> 
<parameter id="UPPER_BOUND" value=" 1000 "/> 
</listOfParameters> 
</kineticLaw> 
</reaction> 
<reaction id="n_R82" name="n_R82" reversible="false"> 
<notes> <body xmlns="http://www.w3.org/1999/xhtml"> <p>GENE_ASSOCIATION:(4199 or 4200 or 10873)</p> <p>EC Number:1.1.1.40</p> </body> </notes> 
<listOfReactants> 
<speciesReference species="m_NADP_NM" stoichiometry="1"/> 
<speciesReference species="m_Malate[N]" stoichiometry="1"/> 
</listOfReactants> 
<listOfProducts> 
<speciesReference species="m_Pyruvate[N]" stoichiometry="1"/> 
<speciesReference species="m_CO2[N]" stoichiometry="1"/> 
<speciesReference species="m_NADPH_NM" stoichiometry="1"/> 
</listOfProducts> 
<kineticLaw> 
<math xmlns="http://www.w3.org/1998/Math/MathML"> 
<ci>FLUX_VALUE</ci> 
</math> 
<listOfParameters> 
<parameter id="LOWER_BOUND" value=" 0 "/> 
<parameter id="UPPER_BOUND" value=" 1000 "/> 
</listOfParameters> 
</kineticLaw> 
</reaction> 
<reaction id="n_R84" name="n_R84" reversible="false"> 
<notes> <body xmlns="http://www.w3.org/1999/xhtml"> <p>GENE_ASSOCIATION:(4535 or 4536 or 4537 or 4538 or 4539 or 4540 or 4551 or 4694 or 4705 or 126328 or 55967 or 51079 or 4695 or 4696 or 4697 or 4698 or 4700 or 4701 or 4702 or 4704 or 51103 or 91942 or 25915 or 29078 or 4707 or 4716 or 54539 or 4708 or 4709 or 4710 or 4711 or 4712 or 4713 or 4714 or 4715 or 4717 or 4718 or 4719 or 4720 or 4722 or 374291 or 4728 or 4723 or 4729 or 4731)</p> <p>EC Number:1.6.5.3</p> </body> </notes> 
<listOfReactants> 
<speciesReference species="m_NADH_NM" stoichiometry="1"/> 
<speciesReference species="m_Ubiquinone[N]" stoichiometry="1"/> 
</listOfReactants> 
<listOfProducts> 
<speciesReference species="m_NAD_NM" stoichiometry="1"/> 
<speciesReference species="m_Ubiquinol[N]" stoichiometry="1"/> 
<speciesReference species="m_Hc[N]" stoichiometry="4"/> 
</listOfProducts> 
<kineticLaw> 
<math xmlns="http://www.w3.org/1998/Math/MathML"> 
<ci>FLUX_VALUE</ci> 
</math> 
<listOfParameters> 
<parameter id="LOWER_BOUND" value=" 0 "/> 
<parameter id="UPPER_BOUND" value=" 1000 "/> 
</listOfParameters> 
</kineticLaw> 
</reaction> 
<reaction id="n_R85" name="n_R85" reversible="false"> 
<notes> <body xmlns="http://www.w3.org/1999/xhtml"> <p>GENE_ASSOCIATION:(1537 or 4519 or 10975 or 29796 or 7381 or 7384 or 7385 or 7386 or 100128525 or 7388 or 27089)</p> <p>EC Number:1.10.2.2</p> </body> </notes> 
<listOfReactants> 
<speciesReference species="m_Ubiquinol[N]" stoichiometry="1"/> 
<speciesReference species="m_CytCox[N]" stoichiometry="1"/> 
</listOfReactants> 
<listOfProducts> 
<speciesReference species="m_Ubiquinone[N]" stoichiometry="1"/> 
<speciesReference species="m_Hc[N]" stoichiometry="4"/> 
<speciesReference species="m_CytCred[N]" stoichiometry="1"/> 
</listOfProducts> 
<kineticLaw> 
<math xmlns="http://www.w3.org/1998/Math/MathML"> 
<ci>FLUX_VALUE</ci> 
</math> 
<listOfParameters> 
<parameter id="LOWER_BOUND" value=" 0 "/> 
<parameter id="UPPER_BOUND" value=" 1000 "/> 
</listOfParameters> 
</kineticLaw> 
</reaction> 
<reaction id="n_R86" name="n_R86" reversible="false"> 
<notes> <body xmlns="http://www.w3.org/1999/xhtml"> <p>GENE_ASSOCIATION:(1327 or 84701 or 9377 or 1329 or 1337 or 1339 or 1340 or 125965 or 1345 or 1346 or 1347 or 9167 or 1348 or 1349 or 170712 or 1350 or 1351 or 4512 or 4513 or 4514)</p> <p>EC Number:1.9.3.1</p> </body> </notes> 
<listOfReactants> 
<speciesReference species="m_CytCred[N]" stoichiometry="1"/> 
<speciesReference species="m_O2[N]" stoichiometry="0.5"/> 
</listOfReactants> 
<listOfProducts> 
<speciesReference species="m_Hc[N]" stoichiometry="2"/> 
<speciesReference species="m_CytCox[N]" stoichiometry="1"/> 
</listOfProducts> 
<kineticLaw> 
<math xmlns="http://www.w3.org/1998/Math/MathML"> 
<ci>FLUX_VALUE</ci> 
</math> 
<listOfParameters> 
<parameter id="LOWER_BOUND" value=" 0 "/> 
<parameter id="UPPER_BOUND" value=" 1000 "/> 
</listOfParameters> 
</kineticLaw> 
</reaction> 
<reaction id="n_R87" name="n_R87" reversible="false"> 
<notes> <body xmlns="http://www.w3.org/1999/xhtml"> <p>GENE_ASSOCIATION:(2110)</p> <p>EC Number:1.5.5.1</p> </body> </notes> 
<listOfReactants> 
<speciesReference species="m_FADH2_NM" stoichiometry="1"/> 
<speciesReference species="m_Ubiquinone[N]" stoichiometry="1"/> 
</listOfReactants> 
<listOfProducts> 
<speciesReference species="m_FAD_NM" stoichiometry="1"/> 
<speciesReference species="m_Ubiquinol[N]" stoichiometry="1"/> 
</listOfProducts> 
<kineticLaw> 
<math xmlns="http://www.w3.org/1998/Math/MathML"> 
<ci>FLUX_VALUE</ci> 
</math> 
<listOfParameters> 
<parameter id="LOWER_BOUND" value=" 0 "/> 
<parameter id="UPPER_BOUND" value=" 1000 "/> 
</listOfParameters> 
</kineticLaw> 
</reaction> 
<reaction id="n_R88" name="n_R88" reversible="false"> 
<notes> <body xmlns="http://www.w3.org/1999/xhtml"> <p>GENE_ASSOCIATION:(498 or 506 or 509 or 513 or 514 or 432369 or 515 or 10476 or 521 or 9551 or 10632 or 267020 or 27109 or 4508 or 4509)</p> <p>EC Number:3.6.3.14</p> </body> </notes> 
<listOfReactants> 
<speciesReference species="m_ADP[N]" stoichiometry="1"/> 
<speciesReference species="m_Hc[N]" stoichiometry="4"/> 
</listOfReactants> 
<listOfProducts> 
<speciesReference species="m_ATP[N]" stoichiometry="1"/> 
</listOfProducts> 
<kineticLaw> 
<math xmlns="http://www.w3.org/1998/Math/MathML"> 
<ci>FLUX_VALUE</ci> 
</math> 
<listOfParameters> 
<parameter id="LOWER_BOUND" value=" 0 "/> 
<parameter id="UPPER_BOUND" value=" 1000 "/> 
</listOfParameters> 
</kineticLaw> 
</reaction> 
<reaction id="n_R89" name="n_R89" reversible="true"> 
<notes> <body xmlns="http://www.w3.org/1999/xhtml"> <p>GENE_ASSOCIATION:(2746 or 2747)</p> <p>EC Number:1.4.1.3</p> </body> </notes> 
<listOfReactants> 
<speciesReference species="m_alpha_ketoglutarate[N]" stoichiometry="1"/> 
<speciesReference species="m_NADPH_NM" stoichiometry="1"/> 
<speciesReference species="m_NH3[N]" stoichiometry="1"/> 
</listOfReactants> 
<listOfProducts> 
<speciesReference species="m_NADP_NM" stoichiometry="1"/> 
<speciesReference species="m_Glutamate[N]" stoichiometry="1"/> 
</listOfProducts> 
<kineticLaw> 
<math xmlns="http://www.w3.org/1998/Math/MathML"> 
<ci>FLUX_VALUE</ci> 
</math> 
<listOfParameters> 
<parameter id="LOWER_BOUND" value=" -1000 "/> 
<parameter id="UPPER_BOUND" value=" 1000 "/> 
</listOfParameters> 
</kineticLaw> 
</reaction> 
<reaction id="n_R90" name="n_R90" reversible="true"> 
<notes> <body xmlns="http://www.w3.org/1999/xhtml"> <p>GENE_ASSOCIATION:(2746 or 2747)</p> <p>EC Number:1.4.1.3</p> </body> </notes> 
<listOfReactants> 
<speciesReference species="m_NADH_AM" stoichiometry="1"/> 
<speciesReference species="m_alpha_ketoglutarate[A]" stoichiometry="1"/> 
<speciesReference species="m_NH3[A]" stoichiometry="1"/> 
</listOfReactants> 
<listOfProducts> 
<speciesReference species="m_NAD_AM" stoichiometry="1"/> 
<speciesReference species="m_Glutamate[A]" stoichiometry="1"/> 
</listOfProducts> 
<kineticLaw> 
<math xmlns="http://www.w3.org/1998/Math/MathML"> 
<ci>FLUX_VALUE</ci> 
</math> 
<listOfParameters> 
<parameter id="LOWER_BOUND" value=" -1000 "/> 
<parameter id="UPPER_BOUND" value=" 1000 "/> 
</listOfParameters> 
</kineticLaw> 
</reaction> 
<reaction id="n_R91" name="n_R91" reversible="false"> 
<notes> <body xmlns="http://www.w3.org/1999/xhtml"> <p>GENE_ASSOCIATION:</p> <p>EC Number:</p> </body> </notes> 
<listOfReactants> 
<speciesReference species="m_ATP[A]" stoichiometry="1"/> 
<speciesReference species="m_Glutamate[N]" stoichiometry="1"/> 
</listOfReactants> 
<listOfProducts> 
<speciesReference species="m_ADP[A]" stoichiometry="1"/> 
<speciesReference species="m_Glutamate[A]" stoichiometry="1"/> 
</listOfProducts> 
<kineticLaw> 
<math xmlns="http://www.w3.org/1998/Math/MathML"> 
<ci>FLUX_VALUE</ci> 
</math> 
<listOfParameters> 
<parameter id="LOWER_BOUND" value=" 0 "/> 
<parameter id="UPPER_BOUND" value=" 1000 "/> 
</listOfParameters> 
</kineticLaw> 
</reaction> 
<reaction id="n_R92" name="n_R92" reversible="true"> 
<notes> <body xmlns="http://www.w3.org/1999/xhtml"> <p>GENE_ASSOCIATION:(2746 or 2747)</p> <p>EC Number:1.4.1.3</p> </body> </notes> 
<listOfReactants> 
<speciesReference species="m_alpha_ketoglutarate[A]" stoichiometry="1"/> 
<speciesReference species="m_NADPH_AM" stoichiometry="1"/> 
<speciesReference species="m_NH3[A]" stoichiometry="1"/> 
</listOfReactants> 
<listOfProducts> 
<speciesReference species="m_NADP_AM" stoichiometry="1"/> 
<speciesReference species="m_Glutamate[A]" stoichiometry="1"/> 
</listOfProducts> 
<kineticLaw> 
<math xmlns="http://www.w3.org/1998/Math/MathML"> 
<ci>FLUX_VALUE</ci> 
</math> 
<listOfParameters> 
<parameter id="LOWER_BOUND" value=" -1000 "/> 
<parameter id="UPPER_BOUND" value=" 1000 "/> 
</listOfParameters> 
</kineticLaw> 
</reaction> 
<reaction id="n_R93" name="n_R93" reversible="true"> 
<notes> <body xmlns="http://www.w3.org/1999/xhtml"> <p>GENE_ASSOCIATION:(2746 or 2747)</p> <p>EC Number:1.4.1.3</p> </body> </notes> 
<listOfReactants> 
<speciesReference species="m_NADH_NM" stoichiometry="1"/> 
<speciesReference species="m_alpha_ketoglutarate[N]" stoichiometry="1"/> 
<speciesReference species="m_NH3[N]" stoichiometry="1"/> 
</listOfReactants> 
<listOfProducts> 
<speciesReference species="m_NAD_NM" stoichiometry="1"/> 
<speciesReference species="m_Glutamate[N]" stoichiometry="1"/> 
</listOfProducts> 
<kineticLaw> 
<math xmlns="http://www.w3.org/1998/Math/MathML"> 
<ci>FLUX_VALUE</ci> 
</math> 
<listOfParameters> 
<parameter id="LOWER_BOUND" value=" -1000 "/> 
<parameter id="UPPER_BOUND" value=" 1000 "/> 
</listOfParameters> 
</kineticLaw> 
</reaction> 
<reaction id="n_R94" name="n_R94" reversible="false"> 
<notes> <body xmlns="http://www.w3.org/1999/xhtml"> <p>GENE_ASSOCIATION:(2752)</p> <p>EC Number:6.3.1.2</p> </body> </notes> 
<listOfReactants> 
<speciesReference species="m_ATP[A]" stoichiometry="1"/> 
<speciesReference species="m_NH3[A]" stoichiometry="1"/> 
<speciesReference species="m_Glutamate[A]" stoichiometry="1"/> 
</listOfReactants> 
<listOfProducts> 
<speciesReference species="m_ADP[A]" stoichiometry="1"/> 
<speciesReference species="m_Glutamine[A]" stoichiometry="1"/> 
</listOfProducts> 
<kineticLaw> 
<math xmlns="http://www.w3.org/1998/Math/MathML"> 
<ci>FLUX_VALUE</ci> 
</math> 
<listOfParameters> 
<parameter id="LOWER_BOUND" value=" 0 "/> 
<parameter id="UPPER_BOUND" value=" 1000 "/> 
</listOfParameters> 
</kineticLaw> 
</reaction> 
<reaction id="n_R95" name="n_R95" reversible="false"> 
<notes> <body xmlns="http://www.w3.org/1999/xhtml"> <p>GENE_ASSOCIATION:</p> <p>EC Number:</p> </body> </notes> 
<listOfReactants> 
<speciesReference species="m_Glutamine[A]" stoichiometry="1"/> 
</listOfReactants> 
<listOfProducts> 
<speciesReference species="m_Glutamine[N]" stoichiometry="1"/> 
</listOfProducts> 
<kineticLaw> 
<math xmlns="http://www.w3.org/1998/Math/MathML"> 
<ci>FLUX_VALUE</ci> 
</math> 
<listOfParameters> 
<parameter id="LOWER_BOUND" value=" 0 "/> 
<parameter id="UPPER_BOUND" value=" 0 "/> 
</listOfParameters> 
</kineticLaw> 
</reaction> 
<reaction id="n_R96" name="n_R96" reversible="false"> 
<notes> <body xmlns="http://www.w3.org/1999/xhtml"> <p>GENE_ASSOCIATION:(440 or 2744 or 27165)</p> <p>EC Number:3.5.1.2</p> </body> </notes> 
<listOfReactants> 
<speciesReference species="m_Glutamine[N]" stoichiometry="1"/> 
</listOfReactants> 
<listOfProducts> 
<speciesReference species="m_NH3[N]" stoichiometry="1"/> 
<speciesReference species="m_Glutamate[N]" stoichiometry="1"/> 
</listOfProducts> 
<kineticLaw> 
<math xmlns="http://www.w3.org/1998/Math/MathML"> 
<ci>FLUX_VALUE</ci> 
</math> 
<listOfParameters> 
<parameter id="LOWER_BOUND" value=" 0 "/> 
<parameter id="UPPER_BOUND" value=" 1000 "/> 
</listOfParameters> 
</kineticLaw> 
</reaction> 
<reaction id="n_R97" name="n_R97" reversible="false"> 
<notes> <body xmlns="http://www.w3.org/1999/xhtml"> <p>GENE_ASSOCIATION:(2744 or 27165)</p> <p>EC Number:</p> </body> </notes> 
<listOfReactants> 
<speciesReference species="m_Glutamine[A]" stoichiometry="1"/> 
</listOfReactants> 
<listOfProducts> 
<speciesReference species="m_NH3[A]" stoichiometry="1"/> 
<speciesReference species="m_Glutamate[A]" stoichiometry="1"/> 
</listOfProducts> 
<kineticLaw> 
<math xmlns="http://www.w3.org/1998/Math/MathML"> 
<ci>FLUX_VALUE</ci> 
</math> 
<listOfParameters> 
<parameter id="LOWER_BOUND" value=" 0 "/> 
<parameter id="UPPER_BOUND" value=" 1000 "/> 
</listOfParameters> 
</kineticLaw> 
</reaction> 
<reaction id="n_R98" name="n_R98" reversible="false"> 
<notes> <body xmlns="http://www.w3.org/1999/xhtml"> <p>GENE_ASSOCIATION:</p> <p>EC Number:</p> </body> </notes> 
<listOfReactants> 
<speciesReference species="m_Glutamine" stoichiometry="1"/> 
</listOfReactants> 
<listOfProducts> 
<speciesReference species="m_Glutamine[N]" stoichiometry="1"/> 
</listOfProducts> 
<kineticLaw> 
<math xmlns="http://www.w3.org/1998/Math/MathML"> 
<ci>FLUX_VALUE</ci> 
</math> 
<listOfParameters> 
<parameter id="LOWER_BOUND" value=" 0.0048 "/> 
<parameter id="UPPER_BOUND" value=" 0.0048 "/> 
</listOfParameters> 
</kineticLaw> 
</reaction> 
<reaction id="n_R99" name="n_R99" reversible="false"> 
<notes> <body xmlns="http://www.w3.org/1999/xhtml"> <p>GENE_ASSOCIATION:</p> <p>EC Number:</p> </body> </notes> 
<listOfReactants> 
<speciesReference species="m_Glutamine" stoichiometry="1"/> 
</listOfReactants> 
<listOfProducts> 
<speciesReference species="m_Glutamine[A]" stoichiometry="1"/> 
</listOfProducts> 
<kineticLaw> 
<math xmlns="http://www.w3.org/1998/Math/MathML"> 
<ci>FLUX_VALUE</ci> 
</math> 
<listOfParameters> 
<parameter id="LOWER_BOUND" value=" 0.0752 "/> 
<parameter id="UPPER_BOUND" value=" 0.0752 "/> 
</listOfParameters> 
</kineticLaw> 
</reaction> 
<reaction id="n_R100" name="n_R100" reversible="false"> 
<notes> <body xmlns="http://www.w3.org/1999/xhtml"> <p>GENE_ASSOCIATION:(2571 or 2572)</p> <p>EC Number:4.1.1.15</p> </body> </notes> 
<listOfReactants> 
<speciesReference species="m_Glutamate[N]" stoichiometry="1"/> 
</listOfReactants> 
<listOfProducts> 
<speciesReference species="m_CO2[N]" stoichiometry="1"/> 
<speciesReference species="m_GABA[N]" stoichiometry="1"/> 
</listOfProducts> 
<kineticLaw> 
<math xmlns="http://www.w3.org/1998/Math/MathML"> 
<ci>FLUX_VALUE</ci> 
</math> 
<listOfParameters> 
<parameter id="LOWER_BOUND" value=" 0 "/> 
<parameter id="UPPER_BOUND" value=" 1000 "/> 
</listOfParameters> 
</kineticLaw> 
</reaction> 
<reaction id="n_R101" name="n_R101" reversible="true"> 
<notes> <body xmlns="http://www.w3.org/1999/xhtml"> <p>GENE_ASSOCIATION:</p> <p>EC Number:</p> </body> </notes> 
<listOfReactants> 
<speciesReference species="m_GABA[N]" stoichiometry="1"/> 
</listOfReactants> 
<listOfProducts> 
<speciesReference species="m_GABA[A]" stoichiometry="1"/> 
</listOfProducts> 
<kineticLaw> 
<math xmlns="http://www.w3.org/1998/Math/MathML"> 
<ci>FLUX_VALUE</ci> 
</math> 
<listOfParameters> 
<parameter id="LOWER_BOUND" value=" -1000 "/> 
<parameter id="UPPER_BOUND" value=" 1000 "/> 
</listOfParameters> 
</kineticLaw> 
</reaction> 
<reaction id="n_R102" name="n_R102" reversible="false"> 
<notes> <body xmlns="http://www.w3.org/1999/xhtml"> <p>GENE_ASSOCIATION:(18)</p> <p>EC Number:2.6.1.19</p> </body> </notes> 
<listOfReactants> 
<speciesReference species="m_alpha_ketoglutarate[A]" stoichiometry="1"/> 
<speciesReference species="m_GABA[A]" stoichiometry="1"/> 
</listOfReactants> 
<listOfProducts> 
<speciesReference species="m_Glutamate[A]" stoichiometry="1"/> 
<speciesReference species="m_SuccinateSAL[A]" stoichiometry="1"/> 
</listOfProducts> 
<kineticLaw> 
<math xmlns="http://www.w3.org/1998/Math/MathML"> 
<ci>FLUX_VALUE</ci> 
</math> 
<listOfParameters> 
<parameter id="LOWER_BOUND" value=" 0 "/> 
<parameter id="UPPER_BOUND" value=" 1000 "/> 
</listOfParameters> 
</kineticLaw> 
</reaction> 
<reaction id="n_R103" name="n_R103" reversible="false"> 
<notes> <body xmlns="http://www.w3.org/1999/xhtml"> <p>GENE_ASSOCIATION:(7915)</p> <p>EC Number:1.2.1.24</p> </body> </notes> 
<listOfReactants> 
<speciesReference species="m_NAD_AM" stoichiometry="1"/> 
<speciesReference species="m_SuccinateSAL[A]" stoichiometry="1"/> 
</listOfReactants> 
<listOfProducts> 
<speciesReference species="m_NADH_AM" stoichiometry="1"/> 
<speciesReference species="m_Succinate[A]" stoichiometry="1"/> 
</listOfProducts> 
<kineticLaw> 
<math xmlns="http://www.w3.org/1998/Math/MathML"> 
<ci>FLUX_VALUE</ci> 
</math> 
<listOfParameters> 
<parameter id="LOWER_BOUND" value=" 0 "/> 
<parameter id="UPPER_BOUND" value=" 1000 "/> 
</listOfParameters> 
</kineticLaw> 
</reaction> 
<reaction id="n_R104" name="n_R104" reversible="false"> 
<notes> <body xmlns="http://www.w3.org/1999/xhtml"> <p>GENE_ASSOCIATION:(18)</p> <p>EC Number:2.6.1.19</p> </body> </notes> 
<listOfReactants> 
<speciesReference species="m_alpha_ketoglutarate[N]" stoichiometry="1"/> 
<speciesReference species="m_GABA[N]" stoichiometry="1"/> 
</listOfReactants> 
<listOfProducts> 
<speciesReference species="m_Glutamate[N]" stoichiometry="1"/> 
<speciesReference species="m_SuccinateSAL[N]" stoichiometry="1"/> 
</listOfProducts> 
<kineticLaw> 
<math xmlns="http://www.w3.org/1998/Math/MathML"> 
<ci>FLUX_VALUE</ci> 
</math> 
<listOfParameters> 
<parameter id="LOWER_BOUND" value=" 0 "/> 
<parameter id="UPPER_BOUND" value=" 1000 "/> 
</listOfParameters> 
</kineticLaw> 
</reaction> 
<reaction id="n_R105" name="n_R105" reversible="false"> 
<notes> <body xmlns="http://www.w3.org/1999/xhtml"> <p>GENE_ASSOCIATION:(7915)</p> <p>EC Number:1.2.1.24</p> </body> </notes> 
<listOfReactants> 
<speciesReference species="m_NAD_NM" stoichiometry="1"/> 
<speciesReference species="m_SuccinateSAL[N]" stoichiometry="1"/> 
</listOfReactants> 
<listOfProducts> 
<speciesReference species="m_NADH_NM" stoichiometry="1"/> 
<speciesReference species="m_Succinate[N]" stoichiometry="1"/> 
</listOfProducts> 
<kineticLaw> 
<math xmlns="http://www.w3.org/1998/Math/MathML"> 
<ci>FLUX_VALUE</ci> 
</math> 
<listOfParameters> 
<parameter id="LOWER_BOUND" value=" 0 "/> 
<parameter id="UPPER_BOUND" value=" 1000 "/> 
</listOfParameters> 
</kineticLaw> 
</reaction> 
<reaction id="n_R106" name="n_R106" reversible="true"> 
<notes> <body xmlns="http://www.w3.org/1999/xhtml"> <p>GENE_ASSOCIATION:(2805 or 137362 or 2806)</p> <p>EC Number:2.6.1.1</p> </body> </notes> 
<listOfReactants> 
<speciesReference species="m_Oxoloacetate[N]" stoichiometry="1"/> 
<speciesReference species="m_Glutamate[N]" stoichiometry="1"/> 
</listOfReactants> 
<listOfProducts> 
<speciesReference species="m_alpha_ketoglutarate[N]" stoichiometry="1"/> 
<speciesReference species="m_Aspartate[N]" stoichiometry="1"/> 
</listOfProducts> 
<kineticLaw> 
<math xmlns="http://www.w3.org/1998/Math/MathML"> 
<ci>FLUX_VALUE</ci> 
</math> 
<listOfParameters> 
<parameter id="LOWER_BOUND" value=" -1000 "/> 
<parameter id="UPPER_BOUND" value=" 1000 "/> 
</listOfParameters> 
</kineticLaw> 
</reaction> 
<reaction id="n_R107" name="n_R107" reversible="true"> 
<notes> <body xmlns="http://www.w3.org/1999/xhtml"> <p>GENE_ASSOCIATION:</p> <p>EC Number:</p> </body> </notes> 
<listOfReactants> 
<speciesReference species="m_Aspartate[N]" stoichiometry="1"/> 
</listOfReactants> 
<listOfProducts> 
<speciesReference species="m_Aspartate[A]" stoichiometry="1"/> 
</listOfProducts> 
<kineticLaw> 
<math xmlns="http://www.w3.org/1998/Math/MathML"> 
<ci>FLUX_VALUE</ci> 
</math> 
<listOfParameters> 
<parameter id="LOWER_BOUND" value=" -1000 "/> 
<parameter id="UPPER_BOUND" value=" 1000 "/> 
</listOfParameters> 
</kineticLaw> 
</reaction> 
<reaction id="n_R108" name="n_R108" reversible="true"> 
<notes> <body xmlns="http://www.w3.org/1999/xhtml"> <p>GENE_ASSOCIATION:(2805 or 137362 or 2806)</p> <p>EC Number:2.6.1.1</p> </body> </notes> 
<listOfReactants> 
<speciesReference species="m_alpha_ketoglutarate[A]" stoichiometry="1"/> 
<speciesReference species="m_Aspartate[A]" stoichiometry="1"/> 
</listOfReactants> 
<listOfProducts> 
<speciesReference species="m_Oxoloacetate[A]" stoichiometry="1"/> 
<speciesReference species="m_Glutamate[A]" stoichiometry="1"/> 
</listOfProducts> 
<kineticLaw> 
<math xmlns="http://www.w3.org/1998/Math/MathML"> 
<ci>FLUX_VALUE</ci> 
</math> 
<listOfParameters> 
<parameter id="LOWER_BOUND" value=" -1000 "/> 
<parameter id="UPPER_BOUND" value=" 1000 "/> 
</listOfParameters> 
</kineticLaw> 
</reaction> 
<reaction id="n_R109" name="n_R109" reversible="true"> 
<notes> <body xmlns="http://www.w3.org/1999/xhtml"> <p>GENE_ASSOCIATION:(440)</p> <p>EC Number:6.3.5.4</p> </body> </notes> 
<listOfReactants> 
<speciesReference species="m_ATP[N]" stoichiometry="1"/> 
<speciesReference species="m_Glutamine[N]" stoichiometry="1"/> 
<speciesReference species="m_Aspartate[N]" stoichiometry="1"/> 
</listOfReactants> 
<listOfProducts> 
<speciesReference species="m_Glutamate[N]" stoichiometry="1"/> 
<speciesReference species="m_Asparagine[N]" stoichiometry="1"/> 
<speciesReference species="m_AMP[N]" stoichiometry="1"/> 
</listOfProducts> 
<kineticLaw> 
<math xmlns="http://www.w3.org/1998/Math/MathML"> 
<ci>FLUX_VALUE</ci> 
</math> 
<listOfParameters> 
<parameter id="LOWER_BOUND" value=" -1000 "/> 
<parameter id="UPPER_BOUND" value=" 1000 "/> 
</listOfParameters> 
</kineticLaw> 
</reaction> 
<reaction id="n_R111" name="n_R111" reversible="false"> 
<notes> <body xmlns="http://www.w3.org/1999/xhtml"> <p>GENE_ASSOCIATION:(3176)</p> <p>EC Number:2.1.1.8</p> </body> </notes> 
<listOfReactants> 
<speciesReference species="m_Histamine[N]" stoichiometry="1"/> 
<speciesReference species="m_S_adenosyl_L_methionine[N]" stoichiometry="1"/> 
</listOfReactants> 
<listOfProducts> 
<speciesReference species="m_S_adenosyl_L_homocysteine[N]" stoichiometry="1"/> 
<speciesReference species="m_methylhistamine[N]" stoichiometry="1"/> 
</listOfProducts> 
<kineticLaw> 
<math xmlns="http://www.w3.org/1998/Math/MathML"> 
<ci>FLUX_VALUE</ci> 
</math> 
<listOfParameters> 
<parameter id="LOWER_BOUND" value=" 0 "/> 
<parameter id="UPPER_BOUND" value=" 1000 "/> 
</listOfParameters> 
</kineticLaw> 
</reaction> 
<reaction id="n_R112" name="n_R112" reversible="true"> 
<notes> <body xmlns="http://www.w3.org/1999/xhtml"> <p>GENE_ASSOCIATION:(2875 or 84706)</p> <p>EC Number:2.6.1.2</p> </body> </notes> 
<listOfReactants> 
<speciesReference species="m_Pyruvate[N]" stoichiometry="1"/> 
<speciesReference species="m_Glutamate[N]" stoichiometry="1"/> 
</listOfReactants> 
<listOfProducts> 
<speciesReference species="m_alpha_ketoglutarate[N]" stoichiometry="1"/> 
<speciesReference species="m_Alanine[N]" stoichiometry="1"/> 
</listOfProducts> 
<kineticLaw> 
<math xmlns="http://www.w3.org/1998/Math/MathML"> 
<ci>FLUX_VALUE</ci> 
</math> 
<listOfParameters> 
<parameter id="LOWER_BOUND" value=" -1000 "/> 
<parameter id="UPPER_BOUND" value=" 1000 "/> 
</listOfParameters> 
</kineticLaw> 
</reaction> 
<reaction id="n_R113" name="n_R113" reversible="true"> 
<notes> <body xmlns="http://www.w3.org/1999/xhtml"> <p>GENE_ASSOCIATION:</p> <p>EC Number:</p> </body> </notes> 
<listOfReactants> 
<speciesReference species="m_Alanine[N]" stoichiometry="1"/> 
</listOfReactants> 
<listOfProducts> 
<speciesReference species="m_Alanine[A]" stoichiometry="1"/> 
</listOfProducts> 
<kineticLaw> 
<math xmlns="http://www.w3.org/1998/Math/MathML"> 
<ci>FLUX_VALUE</ci> 
</math> 
<listOfParameters> 
<parameter id="LOWER_BOUND" value=" -1000 "/> 
<parameter id="UPPER_BOUND" value=" 1000 "/> 
</listOfParameters> 
</kineticLaw> 
</reaction> 
<reaction id="n_R115" name="n_R115" reversible="true"> 
<notes> <body xmlns="http://www.w3.org/1999/xhtml"> <p>GENE_ASSOCIATION:(26227 or 337867)</p> <p>EC Number:1.1.1.95</p> </body> </notes> 
<listOfReactants> 
<speciesReference species="m_NAD[A]" stoichiometry="1"/> 
<speciesReference species="m_3_phosphoglycerate[A]" stoichiometry="1"/> 
</listOfReactants> 
<listOfProducts> 
<speciesReference species="m_NADH[A]" stoichiometry="1"/> 
<speciesReference species="m_3_phosphohydroxypyruvate[A]" stoichiometry="1"/> 
</listOfProducts> 
<kineticLaw> 
<math xmlns="http://www.w3.org/1998/Math/MathML"> 
<ci>FLUX_VALUE</ci> 
</math> 
<listOfParameters> 
<parameter id="LOWER_BOUND" value=" -1000 "/> 
<parameter id="UPPER_BOUND" value=" 1000 "/> 
</listOfParameters> 
</kineticLaw> 
</reaction> 
<reaction id="n_R116" name="n_R116" reversible="true"> 
<notes> <body xmlns="http://www.w3.org/1999/xhtml"> <p>GENE_ASSOCIATION:(29968)</p> <p>EC Number:2.6.1.52</p> </body> </notes> 
<listOfReactants> 
<speciesReference species="m_alpha_ketoglutarate[A]" stoichiometry="1"/> 
<speciesReference species="m_3_phospho_serine[A]" stoichiometry="1"/> 
</listOfReactants> 
<listOfProducts> 
<speciesReference species="m_Glutamate[A]" stoichiometry="1"/> 
<speciesReference species="m_3_phosphohydroxypyruvate[A]" stoichiometry="1"/> 
</listOfProducts> 
<kineticLaw> 
<math xmlns="http://www.w3.org/1998/Math/MathML"> 
<ci>FLUX_VALUE</ci> 
</math> 
<listOfParameters> 
<parameter id="LOWER_BOUND" value=" -1000 "/> 
<parameter id="UPPER_BOUND" value=" 1000 "/> 
</listOfParameters> 
</kineticLaw> 
</reaction> 
<reaction id="n_R117" name="n_R117" reversible="false"> 
<notes> <body xmlns="http://www.w3.org/1999/xhtml"> <p>GENE_ASSOCIATION:(5723 or 8781)</p> <p>EC Number:3.1.3.3</p> </body> </notes> 
<listOfReactants> 
<speciesReference species="m_3_phospho_serine[A]" stoichiometry="1"/> 
</listOfReactants> 
<listOfProducts> 
<speciesReference species="m_Serine[A]" stoichiometry="1"/> 
</listOfProducts> 
<kineticLaw> 
<math xmlns="http://www.w3.org/1998/Math/MathML"> 
<ci>FLUX_VALUE</ci> 
</math> 
<listOfParameters> 
<parameter id="LOWER_BOUND" value=" 0 "/> 
<parameter id="UPPER_BOUND" value=" 1000 "/> 
</listOfParameters> 
</kineticLaw> 
</reaction> 
<reaction id="n_R119" name="n_R119" reversible="false"> 
<notes> <body xmlns="http://www.w3.org/1999/xhtml"> <p>GENE_ASSOCIATION:</p> <p>EC Number:</p> </body> </notes> 
<listOfReactants> 
<speciesReference species="m_Serine[A]" stoichiometry="1"/> 
</listOfReactants> 
<listOfProducts> 
<speciesReference species="m_Serine[N]" stoichiometry="1"/> 
</listOfProducts> 
<kineticLaw> 
<math xmlns="http://www.w3.org/1998/Math/MathML"> 
<ci>FLUX_VALUE</ci> 
</math> 
<listOfParameters> 
<parameter id="LOWER_BOUND" value=" 0 "/> 
<parameter id="UPPER_BOUND" value=" 1000 "/> 
</listOfParameters> 
</kineticLaw> 
</reaction> 
<reaction id="n_R120" name="n_R120" reversible="false"> 
<notes> <body xmlns="http://www.w3.org/1999/xhtml"> <p>GENE_ASSOCIATION:(6470 or 6472)</p> <p>EC Number:2.1.2.1</p> </body> </notes> 
<listOfReactants> 
<speciesReference species="m_Serine[N]" stoichiometry="1"/> 
<speciesReference species="m_tetrahydrofolate[N]" stoichiometry="1"/> 
</listOfReactants> 
<listOfProducts> 
<speciesReference species="m_Glycine[N]" stoichiometry="1"/> 
</listOfProducts> 
<kineticLaw> 
<math xmlns="http://www.w3.org/1998/Math/MathML"> 
<ci>FLUX_VALUE</ci> 
</math> 
<listOfParameters> 
<parameter id="LOWER_BOUND" value=" 0 "/> 
<parameter id="UPPER_BOUND" value=" 1000 "/> 
</listOfParameters> 
</kineticLaw> 
</reaction> 
<reaction id="n_R121" name="n_R121" reversible="false"> 
<notes> <body xmlns="http://www.w3.org/1999/xhtml"> <p>GENE_ASSOCIATION:</p> <p>EC Number:</p> </body> </notes> 
<listOfReactants> 
<speciesReference species="m_Glycine[N]" stoichiometry="1"/> 
</listOfReactants> 
<listOfProducts> 
<speciesReference species="m_Glycine[A]" stoichiometry="1"/> 
</listOfProducts> 
<kineticLaw> 
<math xmlns="http://www.w3.org/1998/Math/MathML"> 
<ci>FLUX_VALUE</ci> 
</math> 
<listOfParameters> 
<parameter id="LOWER_BOUND" value=" 0 "/> 
<parameter id="UPPER_BOUND" value=" 1000 "/> 
</listOfParameters> 
</kineticLaw> 
</reaction> 
<reaction id="n_R122" name="n_R122" reversible="false"> 
<notes> <body xmlns="http://www.w3.org/1999/xhtml"> <p>GENE_ASSOCIATION:</p> <p>EC Number:</p> </body> </notes> 
<listOfReactants> 
<speciesReference species="m_NAD_AM" stoichiometry="1"/> 
<speciesReference species="m_Glycine[A]" stoichiometry="1"/> 
<speciesReference species="m_tetrahydrofolate[A]" stoichiometry="1"/> 
</listOfReactants> 
<listOfProducts> 
<speciesReference species="m_CO2[A]" stoichiometry="1"/> 
<speciesReference species="m_NADH_AM" stoichiometry="1"/> 
<speciesReference species="m_NH3[A]" stoichiometry="1"/> 
</listOfProducts> 
<kineticLaw> 
<math xmlns="http://www.w3.org/1998/Math/MathML"> 
<ci>FLUX_VALUE</ci> 
</math> 
<listOfParameters> 
<parameter id="LOWER_BOUND" value=" 0 "/> 
<parameter id="UPPER_BOUND" value=" 1000 "/> 
</listOfParameters> 
</kineticLaw> 
</reaction> 
<reaction id="n_R123" name="n_R123" reversible="false"> 
<notes> <body xmlns="http://www.w3.org/1999/xhtml"> <p>GENE_ASSOCIATION:(6470 or 6472)</p> <p>EC Number:2.1.2.1</p> </body> </notes> 
<listOfReactants> 
<speciesReference species="m_Glycine[A]" stoichiometry="1"/> 
</listOfReactants> 
<listOfProducts> 
<speciesReference species="m_Serine[A]" stoichiometry="1"/> 
<speciesReference species="m_tetrahydrofolate[A]" stoichiometry="1"/> 
</listOfProducts> 
<kineticLaw> 
<math xmlns="http://www.w3.org/1998/Math/MathML"> 
<ci>FLUX_VALUE</ci> 
</math> 
<listOfParameters> 
<parameter id="LOWER_BOUND" value=" 0 "/> 
<parameter id="UPPER_BOUND" value=" 1000 "/> 
</listOfParameters> 
</kineticLaw> 
</reaction> 
<reaction id="n_R124" name="n_R124" reversible="true"> 
<notes> <body xmlns="http://www.w3.org/1999/xhtml"> <p>GENE_ASSOCIATION:(586 or 587)</p> <p>EC Number:2.6.1.42</p> </body> </notes> 
<listOfReactants> 
<speciesReference species="m_alpha_ketoglutarate[A]" stoichiometry="1"/> 
<speciesReference species="m_Leucine[A]" stoichiometry="1"/> 
</listOfReactants> 
<listOfProducts> 
<speciesReference species="m_Glutamate[A]" stoichiometry="1"/> 
<speciesReference species="m_KIC[A]" stoichiometry="1"/> 
</listOfProducts> 
<kineticLaw> 
<math xmlns="http://www.w3.org/1998/Math/MathML"> 
<ci>FLUX_VALUE</ci> 
</math> 
<listOfParameters> 
<parameter id="LOWER_BOUND" value=" -1000 "/> 
<parameter id="UPPER_BOUND" value=" 1000 "/> 
</listOfParameters> 
</kineticLaw> 
</reaction> 
<reaction id="n_R125" name="n_R125" reversible="false"> 
<notes> <body xmlns="http://www.w3.org/1999/xhtml"> <p>GENE_ASSOCIATION:</p> <p>EC Number:1.2.1</p> </body> </notes> 
<listOfReactants> 
<speciesReference species="m_NAD_AM" stoichiometry="1"/> 
<speciesReference species="m_KIC[A]" stoichiometry="1"/> 
</listOfReactants> 
<listOfProducts> 
<speciesReference species="m_CO2[A]" stoichiometry="1"/> 
<speciesReference species="m_NADH_AM" stoichiometry="1"/> 
<speciesReference species="m_Isovaleryl_CoA[A]" stoichiometry="1"/> 
</listOfProducts> 
<kineticLaw> 
<math xmlns="http://www.w3.org/1998/Math/MathML"> 
<ci>FLUX_VALUE</ci> 
</math> 
<listOfParameters> 
<parameter id="LOWER_BOUND" value=" 0 "/> 
<parameter id="UPPER_BOUND" value=" 1000 "/> 
</listOfParameters> 
</kineticLaw> 
</reaction> 
<reaction id="n_R126" name="n_R126" reversible="true"> 
<notes> <body xmlns="http://www.w3.org/1999/xhtml"> <p>GENE_ASSOCIATION:(3712)</p> <p>EC Number:1.3.8.4</p> </body> </notes> 
<listOfReactants> 
<speciesReference species="m_FAD_AM" stoichiometry="1"/> 
<speciesReference species="m_Isovaleryl_CoA[A]" stoichiometry="1"/> 
</listOfReactants> 
<listOfProducts> 
<speciesReference species="m_FADH2_AM" stoichiometry="1"/> 
<speciesReference species="m_3_methylcrotonyl_Coa[A]" stoichiometry="1"/> 
</listOfProducts> 
<kineticLaw> 
<math xmlns="http://www.w3.org/1998/Math/MathML"> 
<ci>FLUX_VALUE</ci> 
</math> 
<listOfParameters> 
<parameter id="LOWER_BOUND" value=" -1000 "/> 
<parameter id="UPPER_BOUND" value=" 1000 "/> 
</listOfParameters> 
</kineticLaw> 
</reaction> 
<reaction id="n_R127" name="n_R127" reversible="true"> 
<notes> <body xmlns="http://www.w3.org/1999/xhtml"> <p>GENE_ASSOCIATION:(56922 and 64087)</p> <p>EC Number:6.4.1.4</p> </body> </notes> 
<listOfReactants> 
<speciesReference species="m_ATP[A]" stoichiometry="1"/> 
<speciesReference species="m_Bicarbonate[A]" stoichiometry="1"/> 
<speciesReference species="m_3_methylcrotonyl_Coa[A]" stoichiometry="1"/> 
</listOfReactants> 
<listOfProducts> 
<speciesReference species="m_ADP[A]" stoichiometry="1"/> 
<speciesReference species="m_3_methylglutaconyl_Coa[A]" stoichiometry="1"/> 
</listOfProducts> 
<kineticLaw> 
<math xmlns="http://www.w3.org/1998/Math/MathML"> 
<ci>FLUX_VALUE</ci> 
</math> 
<listOfParameters> 
<parameter id="LOWER_BOUND" value=" -1000 "/> 
<parameter id="UPPER_BOUND" value=" 1000 "/> 
</listOfParameters> 
</kineticLaw> 
</reaction> 
<reaction id="n_R128" name="n_R128" reversible="true"> 
<notes> <body xmlns="http://www.w3.org/1999/xhtml"> <p>GENE_ASSOCIATION:(549)</p> <p>EC Number:4.2.1.18</p> </body> </notes> 
<listOfReactants> 
<speciesReference species="m_3_methylglutaconyl_Coa[A]" stoichiometry="1"/> 
</listOfReactants> 
<listOfProducts> 
<speciesReference species="m_3_hydroxy_3_methylglutaryl_Coa[A]" stoichiometry="1"/> 
</listOfProducts> 
<kineticLaw> 
<math xmlns="http://www.w3.org/1998/Math/MathML"> 
<ci>FLUX_VALUE</ci> 
</math> 
<listOfParameters> 
<parameter id="LOWER_BOUND" value=" -1000 "/> 
<parameter id="UPPER_BOUND" value=" 1000 "/> 
</listOfParameters> 
</kineticLaw> 
</reaction> 
<reaction id="n_R129" name="n_R129" reversible="true"> 
<notes> <body xmlns="http://www.w3.org/1999/xhtml"> <p>GENE_ASSOCIATION:(3155 or 54511)</p> <p>EC Number:4.1.3.4</p> </body> </notes> 
<listOfReactants> 
<speciesReference species="m_3_hydroxy_3_methylglutaryl_Coa[A]" stoichiometry="1"/> 
</listOfReactants> 
<listOfProducts> 
<speciesReference species="m_Acetyl_CoA[A]" stoichiometry="1"/> 
<speciesReference species="m_Acetoacetate[A]" stoichiometry="1"/> 
</listOfProducts> 
<kineticLaw> 
<math xmlns="http://www.w3.org/1998/Math/MathML"> 
<ci>FLUX_VALUE</ci> 
</math> 
<listOfParameters> 
<parameter id="LOWER_BOUND" value=" -1000 "/> 
<parameter id="UPPER_BOUND" value=" 1000 "/> 
</listOfParameters> 
</kineticLaw> 
</reaction> 
<reaction id="n_R130" name="n_R130" reversible="false"> 
<notes> <body xmlns="http://www.w3.org/1999/xhtml"> <p>GENE_ASSOCIATION:(5019)</p> <p>EC Number:2.8.3.5</p> </body> </notes> 
<listOfReactants> 
<speciesReference species="m_Succinyl_CoA[A]" stoichiometry="1"/> 
<speciesReference species="m_Acetoacetate[A]" stoichiometry="1"/> 
</listOfReactants> 
<listOfProducts> 
<speciesReference species="m_Succinate[A]" stoichiometry="1"/> 
<speciesReference species="m_Acetoacetyl_CoA[A]" stoichiometry="1"/> 
</listOfProducts> 
<kineticLaw> 
<math xmlns="http://www.w3.org/1998/Math/MathML"> 
<ci>FLUX_VALUE</ci> 
</math> 
<listOfParameters> 
<parameter id="LOWER_BOUND" value=" 0 "/> 
<parameter id="UPPER_BOUND" value=" 1000 "/> 
</listOfParameters> 
</kineticLaw> 
</reaction> 
<reaction id="n_R131" name="n_R131" reversible="true"> 
<notes> <body xmlns="http://www.w3.org/1999/xhtml"> <p>GENE_ASSOCIATION:(30 or 38 or 39 or 3032)</p> <p>EC Number:2.3.1.9</p> </body> </notes> 
<listOfReactants> 
<speciesReference species="m_Acetoacetyl_CoA[A]" stoichiometry="1"/> 
</listOfReactants> 
<listOfProducts> 
<speciesReference species="m_Acetyl_CoA[A]" stoichiometry="2"/> 
</listOfProducts> 
<kineticLaw> 
<math xmlns="http://www.w3.org/1998/Math/MathML"> 
<ci>FLUX_VALUE</ci> 
</math> 
<listOfParameters> 
<parameter id="LOWER_BOUND" value=" -1000 "/> 
<parameter id="UPPER_BOUND" value=" 1000 "/> 
</listOfParameters> 
</kineticLaw> 
</reaction> 
<reaction id="n_R132" name="n_R132" reversible="false"> 
<notes> <body xmlns="http://www.w3.org/1999/xhtml"> <p>GENE_ASSOCIATION:</p> <p>EC Number:</p> </body> </notes> 
<listOfReactants> 
<speciesReference species="m_KIC[A]" stoichiometry="1"/> 
</listOfReactants> 
<listOfProducts> 
<speciesReference species="m_KIC[N]" stoichiometry="1"/> 
</listOfProducts> 
<kineticLaw> 
<math xmlns="http://www.w3.org/1998/Math/MathML"> 
<ci>FLUX_VALUE</ci> 
</math> 
<listOfParameters> 
<parameter id="LOWER_BOUND" value=" 0 "/> 
<parameter id="UPPER_BOUND" value=" 1000 "/> 
</listOfParameters> 
</kineticLaw> 
</reaction> 
<reaction id="n_R133" name="n_R133" reversible="true"> 
<notes> <body xmlns="http://www.w3.org/1999/xhtml"> <p>GENE_ASSOCIATION:(586 or 587)</p> <p>EC Number:2.6.1.42</p> </body> </notes> 
<listOfReactants> 
<speciesReference species="m_Glutamate[N]" stoichiometry="1"/> 
<speciesReference species="m_KIC[N]" stoichiometry="1"/> 
</listOfReactants> 
<listOfProducts> 
<speciesReference species="m_alpha_ketoglutarate[N]" stoichiometry="1"/> 
<speciesReference species="m_Leucine[N]" stoichiometry="1"/> 
</listOfProducts> 
<kineticLaw> 
<math xmlns="http://www.w3.org/1998/Math/MathML"> 
<ci>FLUX_VALUE</ci> 
</math> 
<listOfParameters> 
<parameter id="LOWER_BOUND" value=" -1000 "/> 
<parameter id="UPPER_BOUND" value=" 1000 "/> 
</listOfParameters> 
</kineticLaw> 
</reaction> 
<reaction id="n_R134" name="n_R134" reversible="false"> 
<notes> <body xmlns="http://www.w3.org/1999/xhtml"> <p>GENE_ASSOCIATION:</p> <p>EC Number:</p> </body> </notes> 
<listOfReactants> 
<speciesReference species="m_Leucine[N]" stoichiometry="1"/> 
</listOfReactants> 
<listOfProducts> 
<speciesReference species="m_Leucine[A]" stoichiometry="1"/> 
</listOfProducts> 
<kineticLaw> 
<math xmlns="http://www.w3.org/1998/Math/MathML"> 
<ci>FLUX_VALUE</ci> 
</math> 
<listOfParameters> 
<parameter id="LOWER_BOUND" value=" 0 "/> 
<parameter id="UPPER_BOUND" value=" 1000 "/> 
</listOfParameters> 
</kineticLaw> 
</reaction> 
<reaction id="n_R135" name="n_R135" reversible="true"> 
<notes> <body xmlns="http://www.w3.org/1999/xhtml"> <p>GENE_ASSOCIATION:(586 or 587)</p> <p>EC Number:2.6.1.42</p> </body> </notes> 
<listOfReactants> 
<speciesReference species="m_alpha_ketoglutarate[A]" stoichiometry="1"/> 
<speciesReference species="m_Valine[A]" stoichiometry="1"/> 
</listOfReactants> 
<listOfProducts> 
<speciesReference species="m_Glutamate[A]" stoichiometry="1"/> 
<speciesReference species="m_KIV[A]" stoichiometry="1"/> 
</listOfProducts> 
<kineticLaw> 
<math xmlns="http://www.w3.org/1998/Math/MathML"> 
<ci>FLUX_VALUE</ci> 
</math> 
<listOfParameters> 
<parameter id="LOWER_BOUND" value=" -1000 "/> 
<parameter id="UPPER_BOUND" value=" 1000 "/> 
</listOfParameters> 
</kineticLaw> 
</reaction> 
<reaction id="n_R137" name="n_R137" reversible="false"> 
<notes> <body xmlns="http://www.w3.org/1999/xhtml"> <p>GENE_ASSOCIATION:(27034 or 36)</p> <p>EC Number:1.3.8</p> </body> </notes> 
<listOfReactants> 
<speciesReference species="m_FAD_AM" stoichiometry="1"/> 
<speciesReference species="m_Isobutyryl_CoA[A]" stoichiometry="1"/> 
</listOfReactants> 
<listOfProducts> 
<speciesReference species="m_FADH2_AM" stoichiometry="1"/> 
<speciesReference species="m_methylacrylyl_CoA[A]" stoichiometry="1"/> 
</listOfProducts> 
<kineticLaw> 
<math xmlns="http://www.w3.org/1998/Math/MathML"> 
<ci>FLUX_VALUE</ci> 
</math> 
<listOfParameters> 
<parameter id="LOWER_BOUND" value=" 0 "/> 
<parameter id="UPPER_BOUND" value=" 1000 "/> 
</listOfParameters> 
</kineticLaw> 
</reaction> 
<reaction id="n_R138" name="n_R138" reversible="false"> 
<notes> <body xmlns="http://www.w3.org/1999/xhtml"> <p>GENE_ASSOCIATION:(1892 or 1962 or 3030)</p> <p>EC Number:4.2.1.17</p> </body> </notes> 
<listOfReactants> 
<speciesReference species="m_methylacrylyl_CoA[A]" stoichiometry="1"/> 
</listOfReactants> 
<listOfProducts> 
<speciesReference species="m_S_3_hydroxy_isobutyryl_CoA[A]" stoichiometry="1"/> 
</listOfProducts> 
<kineticLaw> 
<math xmlns="http://www.w3.org/1998/Math/MathML"> 
<ci>FLUX_VALUE</ci> 
</math> 
<listOfParameters> 
<parameter id="LOWER_BOUND" value=" 0 "/> 
<parameter id="UPPER_BOUND" value=" 1000 "/> 
</listOfParameters> 
</kineticLaw> 
</reaction> 
<reaction id="n_R140" name="n_R140" reversible="false"> 
<notes> <body xmlns="http://www.w3.org/1999/xhtml"> <p>GENE_ASSOCIATION:(11112)</p> <p>EC Number:1.1.1.31</p> </body> </notes> 
<listOfReactants> 
<speciesReference species="m_NAD_AM" stoichiometry="1"/> 
<speciesReference species="m_S_3_hydroxy_isobutyrate[A]" stoichiometry="1"/> 
</listOfReactants> 
<listOfProducts> 
<speciesReference species="m_NADH_AM" stoichiometry="1"/> 
<speciesReference species="m_S_methylmalonate_semialdehyde" stoichiometry="1"/> 
</listOfProducts> 
<kineticLaw> 
<math xmlns="http://www.w3.org/1998/Math/MathML"> 
<ci>FLUX_VALUE</ci> 
</math> 
<listOfParameters> 
<parameter id="LOWER_BOUND" value=" 0 "/> 
<parameter id="UPPER_BOUND" value=" 1000 "/> 
</listOfParameters> 
</kineticLaw> 
</reaction> 
<reaction id="n_R141" name="n_R141" reversible="false"> 
<notes> <body xmlns="http://www.w3.org/1999/xhtml"> <p>GENE_ASSOCIATION:(4329)</p> <p>EC Number:1.2.1.27</p> </body> </notes> 
<listOfReactants> 
<speciesReference species="m_NAD_AM" stoichiometry="1"/> 
<speciesReference species="m_S_methylmalonate_semialdehyde" stoichiometry="1"/> 
</listOfReactants> 
<listOfProducts> 
<speciesReference species="m_Bicarbonate[A]" stoichiometry="1"/> 
<speciesReference species="m_NADH_AM" stoichiometry="1"/> 
<speciesReference species="m_Propionyl_CoA[A]" stoichiometry="1"/> 
</listOfProducts> 
<kineticLaw> 
<math xmlns="http://www.w3.org/1998/Math/MathML"> 
<ci>FLUX_VALUE</ci> 
</math> 
<listOfParameters> 
<parameter id="LOWER_BOUND" value=" 0 "/> 
<parameter id="UPPER_BOUND" value=" 1000 "/> 
</listOfParameters> 
</kineticLaw> 
</reaction> 
<reaction id="n_R143" name="n_R143" reversible="false"> 
<notes> <body xmlns="http://www.w3.org/1999/xhtml"> <p>GENE_ASSOCIATION:(84693)</p> <p>EC Number:5.1.99.1</p> </body> </notes> 
<listOfReactants> 
<speciesReference species="m_S_methylmalonyl_CoA[A]" stoichiometry="1"/> 
</listOfReactants> 
<listOfProducts> 
<speciesReference species="m_R_methylmalonyl_CoA[A]" stoichiometry="1"/> 
</listOfProducts> 
<kineticLaw> 
<math xmlns="http://www.w3.org/1998/Math/MathML"> 
<ci>FLUX_VALUE</ci> 
</math> 
<listOfParameters> 
<parameter id="LOWER_BOUND" value=" 0 "/> 
<parameter id="UPPER_BOUND" value=" 1000 "/> 
</listOfParameters> 
</kineticLaw> 
</reaction> 
<reaction id="n_R144" name="n_R144" reversible="false"> 
<notes> <body xmlns="http://www.w3.org/1999/xhtml"> <p>GENE_ASSOCIATION:(4594)</p> <p>EC Number:5.4.99.2</p> </body> </notes> 
<listOfReactants> 
<speciesReference species="m_R_methylmalonyl_CoA[A]" stoichiometry="1"/> 
</listOfReactants> 
<listOfProducts> 
<speciesReference species="m_Succinyl_CoA[A]" stoichiometry="1"/> 
</listOfProducts> 
<kineticLaw> 
<math xmlns="http://www.w3.org/1998/Math/MathML"> 
<ci>FLUX_VALUE</ci> 
</math> 
<listOfParameters> 
<parameter id="LOWER_BOUND" value=" 0 "/> 
<parameter id="UPPER_BOUND" value=" 1000 "/> 
</listOfParameters> 
</kineticLaw> 
</reaction> 
<reaction id="n_R145" name="n_R145" reversible="false"> 
<notes> <body xmlns="http://www.w3.org/1999/xhtml"> <p>GENE_ASSOCIATION:</p> <p>EC Number:</p> </body> </notes> 
<listOfReactants> 
<speciesReference species="m_KIV[A]" stoichiometry="1"/> 
</listOfReactants> 
<listOfProducts> 
<speciesReference species="m_KIV[N]" stoichiometry="1"/> 
</listOfProducts> 
<kineticLaw> 
<math xmlns="http://www.w3.org/1998/Math/MathML"> 
<ci>FLUX_VALUE</ci> 
</math> 
<listOfParameters> 
<parameter id="LOWER_BOUND" value=" 0 "/> 
<parameter id="UPPER_BOUND" value=" 1000 "/> 
</listOfParameters> 
</kineticLaw> 
</reaction> 
<reaction id="n_R146" name="n_R146" reversible="true"> 
<notes> <body xmlns="http://www.w3.org/1999/xhtml"> <p>GENE_ASSOCIATION:(586 or 587)</p> <p>EC Number:2.6.1.42</p> </body> </notes> 
<listOfReactants> 
<speciesReference species="m_Glutamate[N]" stoichiometry="1"/> 
<speciesReference species="m_KIV[N]" stoichiometry="1"/> 
</listOfReactants> 
<listOfProducts> 
<speciesReference species="m_alpha_ketoglutarate[N]" stoichiometry="1"/> 
<speciesReference species="m_Valine[N]" stoichiometry="1"/> 
</listOfProducts> 
<kineticLaw> 
<math xmlns="http://www.w3.org/1998/Math/MathML"> 
<ci>FLUX_VALUE</ci> 
</math> 
<listOfParameters> 
<parameter id="LOWER_BOUND" value=" -1000 "/> 
<parameter id="UPPER_BOUND" value=" 1000 "/> 
</listOfParameters> 
</kineticLaw> 
</reaction> 
<reaction id="n_R147" name="n_R147" reversible="false"> 
<notes> <body xmlns="http://www.w3.org/1999/xhtml"> <p>GENE_ASSOCIATION:</p> <p>EC Number:</p> </body> </notes> 
<listOfReactants> 
<speciesReference species="m_Valine[N]" stoichiometry="1"/> 
</listOfReactants> 
<listOfProducts> 
<speciesReference species="m_Valine[A]" stoichiometry="1"/> 
</listOfProducts> 
<kineticLaw> 
<math xmlns="http://www.w3.org/1998/Math/MathML"> 
<ci>FLUX_VALUE</ci> 
</math> 
<listOfParameters> 
<parameter id="LOWER_BOUND" value=" 0 "/> 
<parameter id="UPPER_BOUND" value=" 1000 "/> 
</listOfParameters> 
</kineticLaw> 
</reaction> 
<reaction id="n_R148" name="n_R148" reversible="true"> 
<notes> <body xmlns="http://www.w3.org/1999/xhtml"> <p>GENE_ASSOCIATION:(586 or 587)</p> <p>EC Number:2.6.1.42</p> </body> </notes> 
<listOfReactants> 
<speciesReference species="m_alpha_ketoglutarate[A]" stoichiometry="1"/> 
<speciesReference species="m_Isoleucine[A]" stoichiometry="1"/> 
</listOfReactants> 
<listOfProducts> 
<speciesReference species="m_Glutamate[A]" stoichiometry="1"/> 
<speciesReference species="m_KMV[A]" stoichiometry="1"/> 
</listOfProducts> 
<kineticLaw> 
<math xmlns="http://www.w3.org/1998/Math/MathML"> 
<ci>FLUX_VALUE</ci> 
</math> 
<listOfParameters> 
<parameter id="LOWER_BOUND" value=" -1000 "/> 
<parameter id="UPPER_BOUND" value=" 1000 "/> 
</listOfParameters> 
</kineticLaw> 
</reaction> 
<reaction id="n_R149" name="n_R149" reversible="false"> 
<notes> <body xmlns="http://www.w3.org/1999/xhtml"> <p>GENE_ASSOCIATION:(1738 or 1629 or (593 and 594))</p> <p>EC Number:1.2.1</p> </body> </notes> 
<listOfReactants> 
<speciesReference species="m_NAD_AM" stoichiometry="1"/> 
<speciesReference species="m_KMV[A]" stoichiometry="1"/> 
</listOfReactants> 
<listOfProducts> 
<speciesReference species="m_CO2[A]" stoichiometry="1"/> 
<speciesReference species="m_NADH_AM" stoichiometry="1"/> 
<speciesReference species="m_Methylbutyryl_CoA[A]" stoichiometry="1"/> 
</listOfProducts> 
<kineticLaw> 
<math xmlns="http://www.w3.org/1998/Math/MathML"> 
<ci>FLUX_VALUE</ci> 
</math> 
<listOfParameters> 
<parameter id="LOWER_BOUND" value=" 0 "/> 
<parameter id="UPPER_BOUND" value=" 1000 "/> 
</listOfParameters> 
</kineticLaw> 
</reaction> 
<reaction id="n_R151" name="n_R151" reversible="false"> 
<notes> <body xmlns="http://www.w3.org/1999/xhtml"> <p>GENE_ASSOCIATION:(1892 or 1962 or 3030)</p> <p>EC Number:4.2.1.17</p> </body> </notes> 
<listOfReactants> 
<speciesReference species="m_E_2_methylcrotonoyl_CoA[A]" stoichiometry="1"/> 
</listOfReactants> 
<listOfProducts> 
<speciesReference species="m_2_methyl_3_hydroxybutyryl_CoA[A]" stoichiometry="1"/> 
</listOfProducts> 
<kineticLaw> 
<math xmlns="http://www.w3.org/1998/Math/MathML"> 
<ci>FLUX_VALUE</ci> 
</math> 
<listOfParameters> 
<parameter id="LOWER_BOUND" value=" 0 "/> 
<parameter id="UPPER_BOUND" value=" 1000 "/> 
</listOfParameters> 
</kineticLaw> 
</reaction> 
<reaction id="n_R152" name="n_R152" reversible="false"> 
<notes> <body xmlns="http://www.w3.org/1999/xhtml"> <p>GENE_ASSOCIATION:(3028)</p> <p>EC Number:1.1.1.178</p> </body> </notes> 
<listOfReactants> 
<speciesReference species="m_NAD_AM" stoichiometry="1"/> 
<speciesReference species="m_2_methyl_3_hydroxybutyryl_CoA[A]" stoichiometry="1"/> 
</listOfReactants> 
<listOfProducts> 
<speciesReference species="m_NADH_AM" stoichiometry="1"/> 
<speciesReference species="m_2_methylacetoacetyl_CoA[A]" stoichiometry="1"/> 
</listOfProducts> 
<kineticLaw> 
<math xmlns="http://www.w3.org/1998/Math/MathML"> 
<ci>FLUX_VALUE</ci> 
</math> 
<listOfParameters> 
<parameter id="LOWER_BOUND" value=" 0 "/> 
<parameter id="UPPER_BOUND" value=" 1000 "/> 
</listOfParameters> 
</kineticLaw> 
</reaction> 
<reaction id="n_R153" name="n_R153" reversible="true"> 
<notes> <body xmlns="http://www.w3.org/1999/xhtml"> <p>GENE_ASSOCIATION:(38 or 39 or 3032)</p> <p>EC Number:2.3.1.9</p> </body> </notes> 
<listOfReactants> 
<speciesReference species="m_2_methylacetoacetyl_CoA[A]" stoichiometry="1"/> 
</listOfReactants> 
<listOfProducts> 
<speciesReference species="m_Acetyl_CoA[A]" stoichiometry="1"/> 
<speciesReference species="m_Propionyl_CoA[A]" stoichiometry="1"/> 
</listOfProducts> 
<kineticLaw> 
<math xmlns="http://www.w3.org/1998/Math/MathML"> 
<ci>FLUX_VALUE</ci> 
</math> 
<listOfParameters> 
<parameter id="LOWER_BOUND" value=" -1000 "/> 
<parameter id="UPPER_BOUND" value=" 1000 "/> 
</listOfParameters> 
</kineticLaw> 
</reaction> 
<reaction id="n_R154" name="n_R154" reversible="false"> 
<notes> <body xmlns="http://www.w3.org/1999/xhtml"> <p>GENE_ASSOCIATION:</p> <p>EC Number:</p> </body> </notes> 
<listOfReactants> 
<speciesReference species="m_KMV[A]" stoichiometry="1"/> 
</listOfReactants> 
<listOfProducts> 
<speciesReference species="m_KMV[N]" stoichiometry="1"/> 
</listOfProducts> 
<kineticLaw> 
<math xmlns="http://www.w3.org/1998/Math/MathML"> 
<ci>FLUX_VALUE</ci> 
</math> 
<listOfParameters> 
<parameter id="LOWER_BOUND" value=" 0 "/> 
<parameter id="UPPER_BOUND" value=" 1000 "/> 
</listOfParameters> 
</kineticLaw> 
</reaction> 
<reaction id="n_R155" name="n_R155" reversible="true"> 
<notes> <body xmlns="http://www.w3.org/1999/xhtml"> <p>GENE_ASSOCIATION:(586 or 587)</p> <p>EC Number:2.6.1.42</p> </body> </notes> 
<listOfReactants> 
<speciesReference species="m_Glutamate[N]" stoichiometry="1"/> 
<speciesReference species="m_KMV[N]" stoichiometry="1"/> 
</listOfReactants> 
<listOfProducts> 
<speciesReference species="m_alpha_ketoglutarate[N]" stoichiometry="1"/> 
<speciesReference species="m_Isoleucine[N]" stoichiometry="1"/> 
</listOfProducts> 
<kineticLaw> 
<math xmlns="http://www.w3.org/1998/Math/MathML"> 
<ci>FLUX_VALUE</ci> 
</math> 
<listOfParameters> 
<parameter id="LOWER_BOUND" value=" -1000 "/> 
<parameter id="UPPER_BOUND" value=" 1000 "/> 
</listOfParameters> 
</kineticLaw> 
</reaction> 
<reaction id="n_R156" name="n_R156" reversible="false"> 
<notes> <body xmlns="http://www.w3.org/1999/xhtml"> <p>GENE_ASSOCIATION:</p> <p>EC Number:</p> </body> </notes> 
<listOfReactants> 
<speciesReference species="m_Isoleucine[N]" stoichiometry="1"/> 
</listOfReactants> 
<listOfProducts> 
<speciesReference species="m_Isoleucine[A]" stoichiometry="1"/> 
</listOfProducts> 
<kineticLaw> 
<math xmlns="http://www.w3.org/1998/Math/MathML"> 
<ci>FLUX_VALUE</ci> 
</math> 
<listOfParameters> 
<parameter id="LOWER_BOUND" value=" 0 "/> 
<parameter id="UPPER_BOUND" value=" 1000 "/> 
</listOfParameters> 
</kineticLaw> 
</reaction> 
<reaction id="n_R158" name="n_R158" reversible="false"> 
<notes> <body xmlns="http://www.w3.org/1999/xhtml"> <p>GENE_ASSOCIATION:(10157 or 51097)</p> <p>EC Number:1.5.1.9</p> </body> </notes> 
<listOfReactants> 
<speciesReference species="m_NAD[N]" stoichiometry="1"/> 
<speciesReference species="m_Saccharopine[N]" stoichiometry="1"/> 
</listOfReactants> 
<listOfProducts> 
<speciesReference species="m_NADH[N]" stoichiometry="1"/> 
<speciesReference species="m_Glutamate[N]" stoichiometry="1"/> 
<speciesReference species="m_2_aminoadipate_semialdehyde[N]" stoichiometry="1"/> 
</listOfProducts> 
<kineticLaw> 
<math xmlns="http://www.w3.org/1998/Math/MathML"> 
<ci>FLUX_VALUE</ci> 
</math> 
<listOfParameters> 
<parameter id="LOWER_BOUND" value=" 0 "/> 
<parameter id="UPPER_BOUND" value=" 1000 "/> 
</listOfParameters> 
</kineticLaw> 
</reaction> 
<reaction id="n_R159" name="n_R159" reversible="true"> 
<notes> <body xmlns="http://www.w3.org/1999/xhtml"> <p>GENE_ASSOCIATION:(501)</p> <p>EC Number:[]</p> </body> </notes> 
<listOfReactants> 
<speciesReference species="m_2_aminoadipate_semialdehyde[N]" stoichiometry="1"/> 
</listOfReactants> 
<listOfProducts> 
<speciesReference species="m_S_2_3_4_5_tetrahydropiperidine_2_carboxylate[N]" stoichiometry="1"/> 
</listOfProducts> 
<kineticLaw> 
<math xmlns="http://www.w3.org/1998/Math/MathML"> 
<ci>FLUX_VALUE</ci> 
</math> 
<listOfParameters> 
<parameter id="LOWER_BOUND" value=" -1000 "/> 
<parameter id="UPPER_BOUND" value=" 1000 "/> 
</listOfParameters> 
</kineticLaw> 
</reaction> 
<reaction id="n_R160" name="n_R160" reversible="false"> 
<notes> <body xmlns="http://www.w3.org/1999/xhtml"> <p>GENE_ASSOCIATION:(501)</p> <p>EC Number:1.2.1</p> </body> </notes> 
<listOfReactants> 
<speciesReference species="m_NAD[N]" stoichiometry="1"/> 
<speciesReference species="m_S_2_3_4_5_tetrahydropiperidine_2_carboxylate[N]" stoichiometry="1"/> 
</listOfReactants> 
<listOfProducts> 
<speciesReference species="m_NADH[N]" stoichiometry="1"/> 
<speciesReference species="m_2_aminoadipate[N]" stoichiometry="1"/> 
</listOfProducts> 
<kineticLaw> 
<math xmlns="http://www.w3.org/1998/Math/MathML"> 
<ci>FLUX_VALUE</ci> 
</math> 
<listOfParameters> 
<parameter id="LOWER_BOUND" value=" 0 "/> 
<parameter id="UPPER_BOUND" value=" 1000 "/> 
</listOfParameters> 
</kineticLaw> 
</reaction> 
<reaction id="n_R161" name="n_R161" reversible="false"> 
<notes> <body xmlns="http://www.w3.org/1999/xhtml"> <p>GENE_ASSOCIATION:</p> <p>EC Number:2.6.1.39</p> </body> </notes> 
<listOfReactants> 
<speciesReference species="m_alpha_ketoglutarate[N]" stoichiometry="1"/> 
<speciesReference species="m_2_aminoadipate[N]" stoichiometry="1"/> 
</listOfReactants> 
<listOfProducts> 
<speciesReference species="m_Glutamate[N]" stoichiometry="1"/> 
<speciesReference species="m_alpha_ketoadipate[N]" stoichiometry="1"/> 
</listOfProducts> 
<kineticLaw> 
<math xmlns="http://www.w3.org/1998/Math/MathML"> 
<ci>FLUX_VALUE</ci> 
</math> 
<listOfParameters> 
<parameter id="LOWER_BOUND" value=" 0 "/> 
<parameter id="UPPER_BOUND" value=" 1000 "/> 
</listOfParameters> 
</kineticLaw> 
</reaction> 
<reaction id="n_R162" name="n_R162" reversible="false"> 
<notes> <body xmlns="http://www.w3.org/1999/xhtml"> <p>GENE_ASSOCIATION:</p> <p>EC Number:[]</p> </body> </notes> 
<listOfReactants> 
<speciesReference species="m_NAD_NM" stoichiometry="1"/> 
<speciesReference species="m_alpha_ketoadipate[N]" stoichiometry="1"/> 
</listOfReactants> 
<listOfProducts> 
<speciesReference species="m_CO2[N]" stoichiometry="1"/> 
<speciesReference species="m_NADH_NM" stoichiometry="1"/> 
<speciesReference species="m_glutaryl_CoA[N]" stoichiometry="1"/> 
</listOfProducts> 
<kineticLaw> 
<math xmlns="http://www.w3.org/1998/Math/MathML"> 
<ci>FLUX_VALUE</ci> 
</math> 
<listOfParameters> 
<parameter id="LOWER_BOUND" value=" 0 "/> 
<parameter id="UPPER_BOUND" value=" 1000 "/> 
</listOfParameters> 
</kineticLaw> 
</reaction> 
<reaction id="n_R163" name="n_R163" reversible="false"> 
<notes> <body xmlns="http://www.w3.org/1999/xhtml"> <p>GENE_ASSOCIATION:(2639)</p> <p>EC Number:1.3.8</p> </body> </notes> 
<listOfReactants> 
<speciesReference species="m_FAD_NM" stoichiometry="1"/> 
<speciesReference species="m_glutaryl_CoA[N]" stoichiometry="1"/> 
</listOfReactants> 
<listOfProducts> 
<speciesReference species="m_FADH2_NM" stoichiometry="1"/> 
<speciesReference species="m_glutaconyl_CoA[N]" stoichiometry="1"/> 
</listOfProducts> 
<kineticLaw> 
<math xmlns="http://www.w3.org/1998/Math/MathML"> 
<ci>FLUX_VALUE</ci> 
</math> 
<listOfParameters> 
<parameter id="LOWER_BOUND" value=" 0 "/> 
<parameter id="UPPER_BOUND" value=" 1000 "/> 
</listOfParameters> 
</kineticLaw> 
</reaction> 
<reaction id="n_R164" name="n_R164" reversible="false"> 
<notes> <body xmlns="http://www.w3.org/1999/xhtml"> <p>GENE_ASSOCIATION:(2639)</p> <p>EC Number:4.1.1.70</p> </body> </notes> 
<listOfReactants> 
<speciesReference species="m_glutaconyl_CoA[N]" stoichiometry="1"/> 
</listOfReactants> 
<listOfProducts> 
<speciesReference species="m_CO2[N]" stoichiometry="1"/> 
<speciesReference species="m_crotonyl_CoA[N]" stoichiometry="1"/> 
</listOfProducts> 
<kineticLaw> 
<math xmlns="http://www.w3.org/1998/Math/MathML"> 
<ci>FLUX_VALUE</ci> 
</math> 
<listOfParameters> 
<parameter id="LOWER_BOUND" value=" 0 "/> 
<parameter id="UPPER_BOUND" value=" 1000 "/> 
</listOfParameters> 
</kineticLaw> 
</reaction> 
<reaction id="n_R165" name="n_R165" reversible="false"> 
<notes> <body xmlns="http://www.w3.org/1999/xhtml"> <p>GENE_ASSOCIATION:</p> <p>EC Number:4.2.1</p> </body> </notes> 
<listOfReactants> 
<speciesReference species="m_crotonyl_CoA[N]" stoichiometry="1"/> 
</listOfReactants> 
<listOfProducts> 
<speciesReference species="m_S_3_hydroxybutanoyl_CoA[N]" stoichiometry="1"/> 
</listOfProducts> 
<kineticLaw> 
<math xmlns="http://www.w3.org/1998/Math/MathML"> 
<ci>FLUX_VALUE</ci> 
</math> 
<listOfParameters> 
<parameter id="LOWER_BOUND" value=" 0 "/> 
<parameter id="UPPER_BOUND" value=" 1000 "/> 
</listOfParameters> 
</kineticLaw> 
</reaction> 
<reaction id="n_R166" name="n_R166" reversible="false"> 
<notes> <body xmlns="http://www.w3.org/1999/xhtml"> <p>GENE_ASSOCIATION:</p> <p>EC Number:1.1.1.35</p> </body> </notes> 
<listOfReactants> 
<speciesReference species="m_NAD_NM" stoichiometry="1"/> 
<speciesReference species="m_S_3_hydroxybutanoyl_CoA[N]" stoichiometry="1"/> 
</listOfReactants> 
<listOfProducts> 
<speciesReference species="m_NADH_NM" stoichiometry="1"/> 
<speciesReference species="m_Acetoacetyl_CoA[N]" stoichiometry="1"/> 
</listOfProducts> 
<kineticLaw> 
<math xmlns="http://www.w3.org/1998/Math/MathML"> 
<ci>FLUX_VALUE</ci> 
</math> 
<listOfParameters> 
<parameter id="LOWER_BOUND" value=" 0 "/> 
<parameter id="UPPER_BOUND" value=" 1000 "/> 
</listOfParameters> 
</kineticLaw> 
</reaction> 
<reaction id="n_R167" name="n_R167" reversible="true"> 
<notes> <body xmlns="http://www.w3.org/1999/xhtml"> <p>GENE_ASSOCIATION:(30 or 38 or 39 or 3032)</p> <p>EC Number:2.3.1.9</p> </body> </notes> 
<listOfReactants> 
<speciesReference species="m_Acetoacetyl_CoA[N]" stoichiometry="1"/> 
</listOfReactants> 
<listOfProducts> 
<speciesReference species="m_Acetyl_CoA[N]" stoichiometry="2"/> 
</listOfProducts> 
<kineticLaw> 
<math xmlns="http://www.w3.org/1998/Math/MathML"> 
<ci>FLUX_VALUE</ci> 
</math> 
<listOfParameters> 
<parameter id="LOWER_BOUND" value=" -1000 "/> 
<parameter id="UPPER_BOUND" value=" 1000 "/> 
</listOfParameters> 
</kineticLaw> 
</reaction> 
<reaction id="n_R169" name="n_R169" reversible="false"> 
<notes> <body xmlns="http://www.w3.org/1999/xhtml"> <p>GENE_ASSOCIATION:(5092 or 84105)</p> <p>EC Number:4.2.1.96</p> </body> </notes> 
<listOfReactants> 
<speciesReference species="m_4_alpha_hydroxy_tetrahydrobiopterin[N]" stoichiometry="1"/> 
</listOfReactants> 
<listOfProducts> 
<speciesReference species="m_Dihydrobiopterin[N]" stoichiometry="1"/> 
</listOfProducts> 
<kineticLaw> 
<math xmlns="http://www.w3.org/1998/Math/MathML"> 
<ci>FLUX_VALUE</ci> 
</math> 
<listOfParameters> 
<parameter id="LOWER_BOUND" value=" 0 "/> 
<parameter id="UPPER_BOUND" value=" 1000 "/> 
</listOfParameters> 
</kineticLaw> 
</reaction> 
<reaction id="n_R170" name="n_R170" reversible="false"> 
<notes> <body xmlns="http://www.w3.org/1999/xhtml"> <p>GENE_ASSOCIATION:(5860)</p> <p>EC Number:1.5.1</p> </body> </notes> 
<listOfReactants> 
<speciesReference species="m_NADH[N]" stoichiometry="1"/> 
<speciesReference species="m_Dihydrobiopterin[N]" stoichiometry="1"/> 
</listOfReactants> 
<listOfProducts> 
<speciesReference species="m_NAD[N]" stoichiometry="1"/> 
<speciesReference species="m_Tetrahydrobiopterin[N]" stoichiometry="1"/> 
</listOfProducts> 
<kineticLaw> 
<math xmlns="http://www.w3.org/1998/Math/MathML"> 
<ci>FLUX_VALUE</ci> 
</math> 
<listOfParameters> 
<parameter id="LOWER_BOUND" value=" 0 "/> 
<parameter id="UPPER_BOUND" value=" 1000 "/> 
</listOfParameters> 
</kineticLaw> 
</reaction> 
<reaction id="n_R175" name="n_R175" reversible="false"> 
<notes> <body xmlns="http://www.w3.org/1999/xhtml"> <p>GENE_ASSOCIATION:</p> <p>EC Number:</p> </body> </notes> 
<listOfReactants> 
<speciesReference species="m_Dopamine[N]" stoichiometry="1"/> 
</listOfReactants> 
<listOfProducts> 
<speciesReference species="m_Dopamine[A]" stoichiometry="1"/> 
</listOfProducts> 
<kineticLaw> 
<math xmlns="http://www.w3.org/1998/Math/MathML"> 
<ci>FLUX_VALUE</ci> 
</math> 
<listOfParameters> 
<parameter id="LOWER_BOUND" value=" 0 "/> 
<parameter id="UPPER_BOUND" value=" 1000 "/> 
</listOfParameters> 
</kineticLaw> 
</reaction> 
<reaction id="n_R182" name="n_R182" reversible="false"> 
<notes> <body xmlns="http://www.w3.org/1999/xhtml"> <p>GENE_ASSOCIATION:(29920 or 5831 or 65263)</p> <p>EC Number:1.5.1.2</p> </body> </notes> 
<listOfReactants> 
<speciesReference species="m_NADPH[A]" stoichiometry="1"/> 
<speciesReference species="m_S_1_pyrroline_5_carboxylate[A]" stoichiometry="1"/> 
</listOfReactants> 
<listOfProducts> 
<speciesReference species="m_NADP[A]" stoichiometry="1"/> 
<speciesReference species="m_proline[A]" stoichiometry="1"/> 
</listOfProducts> 
<kineticLaw> 
<math xmlns="http://www.w3.org/1998/Math/MathML"> 
<ci>FLUX_VALUE</ci> 
</math> 
<listOfParameters> 
<parameter id="LOWER_BOUND" value=" 0 "/> 
<parameter id="UPPER_BOUND" value=" 1000 "/> 
</listOfParameters> 
</kineticLaw> 
</reaction> 
<reaction id="n_R183" name="n_R183" reversible="false"> 
<notes> <body xmlns="http://www.w3.org/1999/xhtml"> <p>GENE_ASSOCIATION:(440792 or 5625)</p> <p>EC Number:1.5.99.8</p> </body> </notes> 
<listOfReactants> 
<speciesReference species="m_FAD_AM" stoichiometry="1"/> 
<speciesReference species="m_proline[A]" stoichiometry="1"/> 
</listOfReactants> 
<listOfProducts> 
<speciesReference species="m_FADH2_AM" stoichiometry="1"/> 
<speciesReference species="m_S_1_pyrroline_5_carboxylate[A]" stoichiometry="1"/> 
</listOfProducts> 
<kineticLaw> 
<math xmlns="http://www.w3.org/1998/Math/MathML"> 
<ci>FLUX_VALUE</ci> 
</math> 
<listOfParameters> 
<parameter id="LOWER_BOUND" value=" 0 "/> 
<parameter id="UPPER_BOUND" value=" 1000 "/> 
</listOfParameters> 
</kineticLaw> 
</reaction> 
<reaction id="n_R184" name="n_R184" reversible="false"> 
<notes> <body xmlns="http://www.w3.org/1999/xhtml"> <p>GENE_ASSOCIATION:</p> <p>EC Number:</p> </body> </notes> 
<listOfReactants> 
<speciesReference species="m_methionine" stoichiometry="1"/> 
</listOfReactants> 
<listOfProducts> 
<speciesReference species="m_methionine[A]" stoichiometry="1"/> 
</listOfProducts> 
<kineticLaw> 
<math xmlns="http://www.w3.org/1998/Math/MathML"> 
<ci>FLUX_VALUE</ci> 
</math> 
<listOfParameters> 
<parameter id="LOWER_BOUND" value=" 0 "/> 
<parameter id="UPPER_BOUND" value=" 1000 "/> 
</listOfParameters> 
</kineticLaw> 
</reaction> 
<reaction id="n_R185" name="n_R185" reversible="false"> 
<notes> <body xmlns="http://www.w3.org/1999/xhtml"> <p>GENE_ASSOCIATION:(4143 or (4144 and 27430))</p> <p>EC Number:2.5.1.6</p> </body> </notes> 
<listOfReactants> 
<speciesReference species="m_ATP[A]" stoichiometry="1"/> 
<speciesReference species="m_methionine[A]" stoichiometry="1"/> 
</listOfReactants> 
<listOfProducts> 
<speciesReference species="m_S_adenosyl_L_methionine[A]" stoichiometry="1"/> 
</listOfProducts> 
<kineticLaw> 
<math xmlns="http://www.w3.org/1998/Math/MathML"> 
<ci>FLUX_VALUE</ci> 
</math> 
<listOfParameters> 
<parameter id="LOWER_BOUND" value=" 0 "/> 
<parameter id="UPPER_BOUND" value=" 1000 "/> 
</listOfParameters> 
</kineticLaw> 
</reaction> 
<reaction id="n_R186" name="n_R186" reversible="false"> 
<notes> <body xmlns="http://www.w3.org/1999/xhtml"> <p>GENE_ASSOCIATION:</p> <p>EC Number:2.1.1</p> </body> </notes> 
<listOfReactants> 
<speciesReference species="m_S_adenosyl_L_methionine[A]" stoichiometry="1"/> 
</listOfReactants> 
<listOfProducts> 
<speciesReference species="m_S_adenosyl_L_homocysteine[A]" stoichiometry="1"/> 
</listOfProducts> 
<kineticLaw> 
<math xmlns="http://www.w3.org/1998/Math/MathML"> 
<ci>FLUX_VALUE</ci> 
</math> 
<listOfParameters> 
<parameter id="LOWER_BOUND" value=" 0 "/> 
<parameter id="UPPER_BOUND" value=" 1000 "/> 
</listOfParameters> 
</kineticLaw> 
</reaction> 
<reaction id="n_R187" name="n_R187" reversible="false"> 
<notes> <body xmlns="http://www.w3.org/1999/xhtml"> <p>GENE_ASSOCIATION:(191 or 10768 or 23382)</p> <p>EC Number:3.3.1.1</p> </body> </notes> 
<listOfReactants> 
<speciesReference species="m_S_adenosyl_L_homocysteine[A]" stoichiometry="1"/> 
</listOfReactants> 
<listOfProducts> 
<speciesReference species="m_L_homocysteine[A]" stoichiometry="1"/> 
<speciesReference species="m_adenosine[A]" stoichiometry="1"/> 
</listOfProducts> 
<kineticLaw> 
<math xmlns="http://www.w3.org/1998/Math/MathML"> 
<ci>FLUX_VALUE</ci> 
</math> 
<listOfParameters> 
<parameter id="LOWER_BOUND" value=" 0 "/> 
<parameter id="UPPER_BOUND" value=" 1000 "/> 
</listOfParameters> 
</kineticLaw> 
</reaction> 
<reaction id="n_R188" name="n_R188" reversible="false"> 
<notes> <body xmlns="http://www.w3.org/1999/xhtml"> <p>GENE_ASSOCIATION:(875)</p> <p>EC Number:4.2.1.22</p> </body> </notes> 
<listOfReactants> 
<speciesReference species="m_Serine[A]" stoichiometry="1"/> 
<speciesReference species="m_L_homocysteine[A]" stoichiometry="1"/> 
</listOfReactants> 
<listOfProducts> 
<speciesReference species="m_L_cystathionine[A]" stoichiometry="1"/> 
</listOfProducts> 
<kineticLaw> 
<math xmlns="http://www.w3.org/1998/Math/MathML"> 
<ci>FLUX_VALUE</ci> 
</math> 
<listOfParameters> 
<parameter id="LOWER_BOUND" value=" 0 "/> 
<parameter id="UPPER_BOUND" value=" 1000 "/> 
</listOfParameters> 
</kineticLaw> 
</reaction> 
<reaction id="n_R192" name="n_R192" reversible="false"> 
<notes> <body xmlns="http://www.w3.org/1999/xhtml"> <p>GENE_ASSOCIATION:</p> <p>EC Number:</p> </body> </notes> 
<listOfReactants> 
<speciesReference species="m_methionine" stoichiometry="1"/> 
</listOfReactants> 
<listOfProducts> 
<speciesReference species="m_methionine[N]" stoichiometry="1"/> 
</listOfProducts> 
<kineticLaw> 
<math xmlns="http://www.w3.org/1998/Math/MathML"> 
<ci>FLUX_VALUE</ci> 
</math> 
<listOfParameters> 
<parameter id="LOWER_BOUND" value=" 0 "/> 
<parameter id="UPPER_BOUND" value=" 1000 "/> 
</listOfParameters> 
</kineticLaw> 
</reaction> 
<reaction id="n_R193" name="n_R193" reversible="false"> 
<notes> <body xmlns="http://www.w3.org/1999/xhtml"> <p>GENE_ASSOCIATION:(4143 or (4144 and 27430))</p> <p>EC Number:2.5.1.6</p> </body> </notes> 
<listOfReactants> 
<speciesReference species="m_ATP[N]" stoichiometry="1"/> 
<speciesReference species="m_methionine[N]" stoichiometry="1"/> 
</listOfReactants> 
<listOfProducts> 
<speciesReference species="m_S_adenosyl_L_methionine[N]" stoichiometry="1"/> 
</listOfProducts> 
<kineticLaw> 
<math xmlns="http://www.w3.org/1998/Math/MathML"> 
<ci>FLUX_VALUE</ci> 
</math> 
<listOfParameters> 
<parameter id="LOWER_BOUND" value=" 0 "/> 
<parameter id="UPPER_BOUND" value=" 1000 "/> 
</listOfParameters> 
</kineticLaw> 
</reaction> 
<reaction id="n_R194" name="n_R194" reversible="false"> 
<notes> <body xmlns="http://www.w3.org/1999/xhtml"> <p>GENE_ASSOCIATION:</p> <p>EC Number:2.1.1</p> </body> </notes> 
<listOfReactants> 
<speciesReference species="m_S_adenosyl_L_methionine[N]" stoichiometry="1"/> 
</listOfReactants> 
<listOfProducts> 
<speciesReference species="m_S_adenosyl_L_homocysteine[N]" stoichiometry="1"/> 
</listOfProducts> 
<kineticLaw> 
<math xmlns="http://www.w3.org/1998/Math/MathML"> 
<ci>FLUX_VALUE</ci> 
</math> 
<listOfParameters> 
<parameter id="LOWER_BOUND" value=" 0 "/> 
<parameter id="UPPER_BOUND" value=" 1000 "/> 
</listOfParameters> 
</kineticLaw> 
</reaction> 
<reaction id="n_R195" name="n_R195" reversible="false"> 
<notes> <body xmlns="http://www.w3.org/1999/xhtml"> <p>GENE_ASSOCIATION:(191 or 10768 or 23382)</p> <p>EC Number:3.3.1.1</p> </body> </notes> 
<listOfReactants> 
<speciesReference species="m_S_adenosyl_L_homocysteine[N]" stoichiometry="1"/> 
</listOfReactants> 
<listOfProducts> 
<speciesReference species="m_L_homocysteine[N]" stoichiometry="1"/> 
<speciesReference species="m_adenosine[N]" stoichiometry="1"/> 
</listOfProducts> 
<kineticLaw> 
<math xmlns="http://www.w3.org/1998/Math/MathML"> 
<ci>FLUX_VALUE</ci> 
</math> 
<listOfParameters> 
<parameter id="LOWER_BOUND" value=" 0 "/> 
<parameter id="UPPER_BOUND" value=" 1000 "/> 
</listOfParameters> 
</kineticLaw> 
</reaction> 
<reaction id="n_R196" name="n_R196" reversible="false"> 
<notes> <body xmlns="http://www.w3.org/1999/xhtml"> <p>GENE_ASSOCIATION:(875)</p> <p>EC Number:4.2.1.22</p> </body> </notes> 
<listOfReactants> 
<speciesReference species="m_Serine[N]" stoichiometry="1"/> 
<speciesReference species="m_L_homocysteine[N]" stoichiometry="1"/> 
</listOfReactants> 
<listOfProducts> 
<speciesReference species="m_L_cystathionine[N]" stoichiometry="1"/> 
</listOfProducts> 
<kineticLaw> 
<math xmlns="http://www.w3.org/1998/Math/MathML"> 
<ci>FLUX_VALUE</ci> 
</math> 
<listOfParameters> 
<parameter id="LOWER_BOUND" value=" 0 "/> 
<parameter id="UPPER_BOUND" value=" 1000 "/> 
</listOfParameters> 
</kineticLaw> 
</reaction> 
<reaction id="n_R199" name="n_R199" reversible="false"> 
<notes> <body xmlns="http://www.w3.org/1999/xhtml"> <p>GENE_ASSOCIATION:</p> <p>EC Number:</p> </body> </notes> 
<listOfReactants> 
<speciesReference species="m_threonine" stoichiometry="1"/> 
</listOfReactants> 
<listOfProducts> 
<speciesReference species="m_threonine[A]" stoichiometry="1"/> 
</listOfProducts> 
<kineticLaw> 
<math xmlns="http://www.w3.org/1998/Math/MathML"> 
<ci>FLUX_VALUE</ci> 
</math> 
<listOfParameters> 
<parameter id="LOWER_BOUND" value=" 0 "/> 
<parameter id="UPPER_BOUND" value=" 1000 "/> 
</listOfParameters> 
</kineticLaw> 
</reaction> 
<reaction id="n_R200" name="n_R200" reversible="false"> 
<notes> <body xmlns="http://www.w3.org/1999/xhtml"> <p>GENE_ASSOCIATION:</p> <p>EC Number:1.1.1.103</p> </body> </notes> 
<listOfReactants> 
<speciesReference species="m_NAD[A]" stoichiometry="1"/> 
<speciesReference species="m_threonine[A]" stoichiometry="1"/> 
</listOfReactants> 
<listOfProducts> 
<speciesReference species="m_NADH[A]" stoichiometry="1"/> 
<speciesReference species="m_2_amino_3_oxobutanoate[A]" stoichiometry="1"/> 
</listOfProducts> 
<kineticLaw> 
<math xmlns="http://www.w3.org/1998/Math/MathML"> 
<ci>FLUX_VALUE</ci> 
</math> 
<listOfParameters> 
<parameter id="LOWER_BOUND" value=" 0 "/> 
<parameter id="UPPER_BOUND" value=" 1000 "/> 
</listOfParameters> 
</kineticLaw> 
</reaction> 
<reaction id="n_R201" name="n_R201" reversible="false"> 
<notes> <body xmlns="http://www.w3.org/1999/xhtml"> <p>GENE_ASSOCIATION:(23464)</p> <p>EC Number:2.3.1.29</p> </body> </notes> 
<listOfReactants> 
<speciesReference species="m_2_amino_3_oxobutanoate[A]" stoichiometry="1"/> 
</listOfReactants> 
<listOfProducts> 
<speciesReference species="m_Acetyl_CoA[A]" stoichiometry="1"/> 
<speciesReference species="m_Glycine[A]" stoichiometry="1"/> 
</listOfProducts> 
<kineticLaw> 
<math xmlns="http://www.w3.org/1998/Math/MathML"> 
<ci>FLUX_VALUE</ci> 
</math> 
<listOfParameters> 
<parameter id="LOWER_BOUND" value=" 0 "/> 
<parameter id="UPPER_BOUND" value=" 1000 "/> 
</listOfParameters> 
</kineticLaw> 
</reaction> 
<reaction id="n_R202" name="n_R202" reversible="false"> 
<notes> <body xmlns="http://www.w3.org/1999/xhtml"> <p>GENE_ASSOCIATION:</p> <p>EC Number:</p> </body> </notes> 
<listOfReactants> 
<speciesReference species="m_threonine" stoichiometry="1"/> 
</listOfReactants> 
<listOfProducts> 
<speciesReference species="m_threonine[N]" stoichiometry="1"/> 
</listOfProducts> 
<kineticLaw> 
<math xmlns="http://www.w3.org/1998/Math/MathML"> 
<ci>FLUX_VALUE</ci> 
</math> 
<listOfParameters> 
<parameter id="LOWER_BOUND" value=" 0 "/> 
<parameter id="UPPER_BOUND" value=" 1000 "/> 
</listOfParameters> 
</kineticLaw> 
</reaction> 
<reaction id="n_R203" name="n_R203" reversible="false"> 
<notes> <body xmlns="http://www.w3.org/1999/xhtml"> <p>GENE_ASSOCIATION:</p> <p>EC Number:1.1.1.103</p> </body> </notes> 
<listOfReactants> 
<speciesReference species="m_NAD[N]" stoichiometry="1"/> 
<speciesReference species="m_threonine[N]" stoichiometry="1"/> 
</listOfReactants> 
<listOfProducts> 
<speciesReference species="m_NADH[N]" stoichiometry="1"/> 
<speciesReference species="m_2_amino_3_oxobutanoate[N]" stoichiometry="1"/> 
</listOfProducts> 
<kineticLaw> 
<math xmlns="http://www.w3.org/1998/Math/MathML"> 
<ci>FLUX_VALUE</ci> 
</math> 
<listOfParameters> 
<parameter id="LOWER_BOUND" value=" 0 "/> 
<parameter id="UPPER_BOUND" value=" 1000 "/> 
</listOfParameters> 
</kineticLaw> 
</reaction> 
<reaction id="n_R204" name="n_R204" reversible="false"> 
<notes> <body xmlns="http://www.w3.org/1999/xhtml"> <p>GENE_ASSOCIATION:(23464)</p> <p>EC Number:2.3.1.29</p> </body> </notes> 
<listOfReactants> 
<speciesReference species="m_2_amino_3_oxobutanoate[N]" stoichiometry="1"/> 
</listOfReactants> 
<listOfProducts> 
<speciesReference species="m_Acetyl_CoA[N]" stoichiometry="1"/> 
<speciesReference species="m_Glycine[N]" stoichiometry="1"/> 
</listOfProducts> 
<kineticLaw> 
<math xmlns="http://www.w3.org/1998/Math/MathML"> 
<ci>FLUX_VALUE</ci> 
</math> 
<listOfParameters> 
<parameter id="LOWER_BOUND" value=" 0 "/> 
<parameter id="UPPER_BOUND" value=" 1000 "/> 
</listOfParameters> 
</kineticLaw> 
</reaction> 
<reaction id="n_R205" name="n_R205" reversible="false"> 
<notes> <body xmlns="http://www.w3.org/1999/xhtml"> <p>GENE_ASSOCIATION:(3157 or 3158)</p> <p>EC Number:2.3.3.10</p> </body> </notes> 
<listOfReactants> 
<speciesReference species="m_Acetyl_CoA[A]" stoichiometry="1"/> 
<speciesReference species="m_Acetoacetyl_CoA[A]" stoichiometry="1"/> 
</listOfReactants> 
<listOfProducts> 
<speciesReference species="m_s3_hydroxy_3_methylglutaryl_Coa[A]" stoichiometry="1"/> 
</listOfProducts> 
<kineticLaw> 
<math xmlns="http://www.w3.org/1998/Math/MathML"> 
<ci>FLUX_VALUE</ci> 
</math> 
<listOfParameters> 
<parameter id="LOWER_BOUND" value=" 0 "/> 
<parameter id="UPPER_BOUND" value=" 1000 "/> 
</listOfParameters> 
</kineticLaw> 
</reaction> 
<reaction id="n_R206" name="n_R206" reversible="false"> 
<notes> <body xmlns="http://www.w3.org/1999/xhtml"> <p>GENE_ASSOCIATION:(3156)</p> <p>EC Number:1.1.1.34</p> </body> </notes> 
<listOfReactants> 
<speciesReference species="m_NADPH[A]" stoichiometry="2"/> 
<speciesReference species="m_s3_hydroxy_3_methylglutaryl_Coa[A]" stoichiometry="1"/> 
</listOfReactants> 
<listOfProducts> 
<speciesReference species="m_NADP[A]" stoichiometry="2"/> 
<speciesReference species="m_R_mevalonate[A]" stoichiometry="1"/> 
</listOfProducts> 
<kineticLaw> 
<math xmlns="http://www.w3.org/1998/Math/MathML"> 
<ci>FLUX_VALUE</ci> 
</math> 
<listOfParameters> 
<parameter id="LOWER_BOUND" value=" 0 "/> 
<parameter id="UPPER_BOUND" value=" 1000 "/> 
</listOfParameters> 
</kineticLaw> 
</reaction> 
<reaction id="n_R207" name="n_R207" reversible="false"> 
<notes> <body xmlns="http://www.w3.org/1999/xhtml"> <p>GENE_ASSOCIATION:(4598)</p> <p>EC Number:2.7.1.36</p> </body> </notes> 
<listOfReactants> 
<speciesReference species="m_ATP[A]" stoichiometry="1"/> 
<speciesReference species="m_R_mevalonate[A]" stoichiometry="1"/> 
</listOfReactants> 
<listOfProducts> 
<speciesReference species="m_ADP[A]" stoichiometry="1"/> 
<speciesReference species="m_mevalonate_5_phosphate[A]" stoichiometry="1"/> 
</listOfProducts> 
<kineticLaw> 
<math xmlns="http://www.w3.org/1998/Math/MathML"> 
<ci>FLUX_VALUE</ci> 
</math> 
<listOfParameters> 
<parameter id="LOWER_BOUND" value=" 0 "/> 
<parameter id="UPPER_BOUND" value=" 1000 "/> 
</listOfParameters> 
</kineticLaw> 
</reaction> 
<reaction id="n_R208" name="n_R208" reversible="true"> 
<notes> <body xmlns="http://www.w3.org/1999/xhtml"> <p>GENE_ASSOCIATION:(10654)</p> <p>EC Number:2.7.4.2</p> </body> </notes> 
<listOfReactants> 
<speciesReference species="m_ATP[A]" stoichiometry="1"/> 
<speciesReference species="m_mevalonate_5_phosphate[A]" stoichiometry="1"/> 
</listOfReactants> 
<listOfProducts> 
<speciesReference species="m_ADP[A]" stoichiometry="1"/> 
<speciesReference species="m_mevalonate_diphosphate[A]" stoichiometry="1"/> 
</listOfProducts> 
<kineticLaw> 
<math xmlns="http://www.w3.org/1998/Math/MathML"> 
<ci>FLUX_VALUE</ci> 
</math> 
<listOfParameters> 
<parameter id="LOWER_BOUND" value=" -1000 "/> 
<parameter id="UPPER_BOUND" value=" 1000 "/> 
</listOfParameters> 
</kineticLaw> 
</reaction> 
<reaction id="n_R209" name="n_R209" reversible="false"> 
<notes> <body xmlns="http://www.w3.org/1999/xhtml"> <p>GENE_ASSOCIATION:(4597)</p> <p>EC Number:4.1.1.33</p> </body> </notes> 
<listOfReactants> 
<speciesReference species="m_ATP[A]" stoichiometry="1"/> 
<speciesReference species="m_mevalonate_diphosphate[A]" stoichiometry="1"/> 
</listOfReactants> 
<listOfProducts> 
<speciesReference species="m_ADP[A]" stoichiometry="1"/> 
<speciesReference species="m_CO2[A]" stoichiometry="1"/> 
<speciesReference species="m_isopentenyl_diphosphate[A]" stoichiometry="1"/> 
</listOfProducts> 
<kineticLaw> 
<math xmlns="http://www.w3.org/1998/Math/MathML"> 
<ci>FLUX_VALUE</ci> 
</math> 
<listOfParameters> 
<parameter id="LOWER_BOUND" value=" 0 "/> 
<parameter id="UPPER_BOUND" value=" 1000 "/> 
</listOfParameters> 
</kineticLaw> 
</reaction> 
<reaction id="n_R210" name="n_R210" reversible="false"> 
<notes> <body xmlns="http://www.w3.org/1999/xhtml"> <p>GENE_ASSOCIATION:(3422 or 91734)</p> <p>EC Number:5.3.3.2</p> </body> </notes> 
<listOfReactants> 
<speciesReference species="m_isopentenyl_diphosphate[A]" stoichiometry="1"/> 
</listOfReactants> 
<listOfProducts> 
<speciesReference species="m_dimethylallyl_diphosphate[A]" stoichiometry="1"/> 
</listOfProducts> 
<kineticLaw> 
<math xmlns="http://www.w3.org/1998/Math/MathML"> 
<ci>FLUX_VALUE</ci> 
</math> 
<listOfParameters> 
<parameter id="LOWER_BOUND" value=" 0 "/> 
<parameter id="UPPER_BOUND" value=" 1000 "/> 
</listOfParameters> 
</kineticLaw> 
</reaction> 
<reaction id="n_R211" name="n_R211" reversible="false"> 
<notes> <body xmlns="http://www.w3.org/1999/xhtml"> <p>GENE_ASSOCIATION:(2224 or 9453)</p> <p>EC Number:2.5.1.1</p> </body> </notes> 
<listOfReactants> 
<speciesReference species="m_isopentenyl_diphosphate[A]" stoichiometry="1"/> 
<speciesReference species="m_dimethylallyl_diphosphate[A]" stoichiometry="1"/> 
</listOfReactants> 
<listOfProducts> 
<speciesReference species="m_geranyl_diphosphate[A]" stoichiometry="1"/> 
</listOfProducts> 
<kineticLaw> 
<math xmlns="http://www.w3.org/1998/Math/MathML"> 
<ci>FLUX_VALUE</ci> 
</math> 
<listOfParameters> 
<parameter id="LOWER_BOUND" value=" 0 "/> 
<parameter id="UPPER_BOUND" value=" 1000 "/> 
</listOfParameters> 
</kineticLaw> 
</reaction> 
<reaction id="n_R212" name="n_R212" reversible="false"> 
<notes> <body xmlns="http://www.w3.org/1999/xhtml"> <p>GENE_ASSOCIATION:(2224 or 9453)</p> <p>EC Number:2.5.1.10</p> </body> </notes> 
<listOfReactants> 
<speciesReference species="m_isopentenyl_diphosphate[A]" stoichiometry="1"/> 
<speciesReference species="m_geranyl_diphosphate[A]" stoichiometry="1"/> 
</listOfReactants> 
<listOfProducts> 
<speciesReference species="m_2E_6E_farnesyl_diphosphate[A]" stoichiometry="1"/> 
</listOfProducts> 
<kineticLaw> 
<math xmlns="http://www.w3.org/1998/Math/MathML"> 
<ci>FLUX_VALUE</ci> 
</math> 
<listOfParameters> 
<parameter id="LOWER_BOUND" value=" 0 "/> 
<parameter id="UPPER_BOUND" value=" 1000 "/> 
</listOfParameters> 
</kineticLaw> 
</reaction> 
<reaction id="n_R213" name="n_R213" reversible="false"> 
<notes> <body xmlns="http://www.w3.org/1999/xhtml"> <p>GENE_ASSOCIATION:(2222)</p> <p>EC Number:2.5.1</p> </body> </notes> 
<listOfReactants> 
<speciesReference species="m_2E_6E_farnesyl_diphosphate[A]" stoichiometry="2"/> 
</listOfReactants> 
<listOfProducts> 
<speciesReference species="m_presqualene_diphosphate[A]" stoichiometry="1"/> 
</listOfProducts> 
<kineticLaw> 
<math xmlns="http://www.w3.org/1998/Math/MathML"> 
<ci>FLUX_VALUE</ci> 
</math> 
<listOfParameters> 
<parameter id="LOWER_BOUND" value=" 0 "/> 
<parameter id="UPPER_BOUND" value=" 1000 "/> 
</listOfParameters> 
</kineticLaw> 
</reaction> 
<reaction id="n_R214" name="n_R214" reversible="false"> 
<notes> <body xmlns="http://www.w3.org/1999/xhtml"> <p>GENE_ASSOCIATION:(2222)</p> <p>EC Number:[]</p> </body> </notes> 
<listOfReactants> 
<speciesReference species="m_NADPH[A]" stoichiometry="1"/> 
<speciesReference species="m_presqualene_diphosphate[A]" stoichiometry="1"/> 
</listOfReactants> 
<listOfProducts> 
<speciesReference species="m_NADP[A]" stoichiometry="1"/> 
<speciesReference species="m_squalene[A]" stoichiometry="1"/> 
</listOfProducts> 
<kineticLaw> 
<math xmlns="http://www.w3.org/1998/Math/MathML"> 
<ci>FLUX_VALUE</ci> 
</math> 
<listOfParameters> 
<parameter id="LOWER_BOUND" value=" 0 "/> 
<parameter id="UPPER_BOUND" value=" 1000 "/> 
</listOfParameters> 
</kineticLaw> 
</reaction> 
<reaction id="n_R215" name="n_R215" reversible="false"> 
<notes> <body xmlns="http://www.w3.org/1999/xhtml"> <p>GENE_ASSOCIATION:(6713)</p> <p>EC Number:1.14.13.132</p> </body> </notes> 
<listOfReactants> 
<speciesReference species="m_NADPH[A]" stoichiometry="1"/> 
<speciesReference species="m_O2[A]" stoichiometry="1"/> 
<speciesReference species="m_squalene[A]" stoichiometry="1"/> 
</listOfReactants> 
<listOfProducts> 
<speciesReference species="m_NADP[A]" stoichiometry="1"/> 
<speciesReference species="m_S_2_3_epoxysqualene[A]" stoichiometry="1"/> 
</listOfProducts> 
<kineticLaw> 
<math xmlns="http://www.w3.org/1998/Math/MathML"> 
<ci>FLUX_VALUE</ci> 
</math> 
<listOfParameters> 
<parameter id="LOWER_BOUND" value=" 0 "/> 
<parameter id="UPPER_BOUND" value=" 1000 "/> 
</listOfParameters> 
</kineticLaw> 
</reaction> 
<reaction id="n_R216" name="n_R216" reversible="false"> 
<notes> <body xmlns="http://www.w3.org/1999/xhtml"> <p>GENE_ASSOCIATION:(4047)</p> <p>EC Number:5.4.99.7</p> </body> </notes> 
<listOfReactants> 
<speciesReference species="m_S_2_3_epoxysqualene[A]" stoichiometry="1"/> 
</listOfReactants> 
<listOfProducts> 
<speciesReference species="m_lanosterol[A]" stoichiometry="1"/> 
</listOfProducts> 
<kineticLaw> 
<math xmlns="http://www.w3.org/1998/Math/MathML"> 
<ci>FLUX_VALUE</ci> 
</math> 
<listOfParameters> 
<parameter id="LOWER_BOUND" value=" 0 "/> 
<parameter id="UPPER_BOUND" value=" 1000 "/> 
</listOfParameters> 
</kineticLaw> 
</reaction> 
<reaction id="n_R217" name="n_R217" reversible="false"> 
<notes> <body xmlns="http://www.w3.org/1999/xhtml"> <p>GENE_ASSOCIATION:(1595)</p> <p>EC Number:[]</p> </body> </notes> 
<listOfReactants> 
<speciesReference species="m_NADPH[A]" stoichiometry="1"/> 
<speciesReference species="m_O2[A]" stoichiometry="1"/> 
<speciesReference species="m_lanosterol[A]" stoichiometry="1"/> 
</listOfReactants> 
<listOfProducts> 
<speciesReference species="m_NADP[A]" stoichiometry="1"/> 
<speciesReference species="m_4_4_dimethyl_14alpha_hydroxymethyl_5alpha_cholesta_8_24_dien_3beta_ol[A]" stoichiometry="1"/> 
</listOfProducts> 
<kineticLaw> 
<math xmlns="http://www.w3.org/1998/Math/MathML"> 
<ci>FLUX_VALUE</ci> 
</math> 
<listOfParameters> 
<parameter id="LOWER_BOUND" value=" 0 "/> 
<parameter id="UPPER_BOUND" value=" 1000 "/> 
</listOfParameters> 
</kineticLaw> 
</reaction> 
<reaction id="n_R218" name="n_R218" reversible="false"> 
<notes> <body xmlns="http://www.w3.org/1999/xhtml"> <p>GENE_ASSOCIATION:(1595)</p> <p>EC Number:[]</p> </body> </notes> 
<listOfReactants> 
<speciesReference species="m_NADPH[A]" stoichiometry="1"/> 
<speciesReference species="m_O2[A]" stoichiometry="1"/> 
<speciesReference species="m_4_4_dimethyl_14alpha_hydroxymethyl_5alpha_cholesta_8_24_dien_3beta_ol[A]" stoichiometry="1"/> 
</listOfReactants> 
<listOfProducts> 
<speciesReference species="m_NADP[A]" stoichiometry="1"/> 
<speciesReference species="m_4_4_dimethyl_14alpha_formyl_5alpha_cholesta_8_24_dien_3beta_ol[A]" stoichiometry="1"/> 
</listOfProducts> 
<kineticLaw> 
<math xmlns="http://www.w3.org/1998/Math/MathML"> 
<ci>FLUX_VALUE</ci> 
</math> 
<listOfParameters> 
<parameter id="LOWER_BOUND" value=" 0 "/> 
<parameter id="UPPER_BOUND" value=" 1000 "/> 
</listOfParameters> 
</kineticLaw> 
</reaction> 
<reaction id="n_R219" name="n_R219" reversible="false"> 
<notes> <body xmlns="http://www.w3.org/1999/xhtml"> <p>GENE_ASSOCIATION:(1595)</p> <p>EC Number:[]</p> </body> </notes> 
<listOfReactants> 
<speciesReference species="m_NADPH[A]" stoichiometry="1"/> 
<speciesReference species="m_O2[A]" stoichiometry="1"/> 
<speciesReference species="m_4_4_dimethyl_14alpha_formyl_5alpha_cholesta_8_24_dien_3beta_ol[A]" stoichiometry="1"/> 
</listOfReactants> 
<listOfProducts> 
<speciesReference species="m_NADP[A]" stoichiometry="1"/> 
<speciesReference species="m_4_4_dimethyl_5_alpha_cholesta_8_14_24_trien_3_beta_ol[A]" stoichiometry="1"/> 
<speciesReference species="m_formate[A]" stoichiometry="1"/> 
</listOfProducts> 
<kineticLaw> 
<math xmlns="http://www.w3.org/1998/Math/MathML"> 
<ci>FLUX_VALUE</ci> 
</math> 
<listOfParameters> 
<parameter id="LOWER_BOUND" value=" 0 "/> 
<parameter id="UPPER_BOUND" value=" 1000 "/> 
</listOfParameters> 
</kineticLaw> 
</reaction> 
<reaction id="n_R220" name="n_R220" reversible="false"> 
<notes> <body xmlns="http://www.w3.org/1999/xhtml"> <p>GENE_ASSOCIATION:(3930 or 7108)</p> <p>EC Number:1.3.1.70</p> </body> </notes> 
<listOfReactants> 
<speciesReference species="m_NADPH[A]" stoichiometry="1"/> 
<speciesReference species="m_4_4_dimethyl_5_alpha_cholesta_8_14_24_trien_3_beta_ol[A]" stoichiometry="1"/> 
</listOfReactants> 
<listOfProducts> 
<speciesReference species="m_NADP[A]" stoichiometry="1"/> 
<speciesReference species="m_4_4_dimethylzymosterol[A]" stoichiometry="1"/> 
</listOfProducts> 
<kineticLaw> 
<math xmlns="http://www.w3.org/1998/Math/MathML"> 
<ci>FLUX_VALUE</ci> 
</math> 
<listOfParameters> 
<parameter id="LOWER_BOUND" value=" 0 "/> 
<parameter id="UPPER_BOUND" value=" 1000 "/> 
</listOfParameters> 
</kineticLaw> 
</reaction> 
<reaction id="n_R221" name="n_R221" reversible="false"> 
<notes> <body xmlns="http://www.w3.org/1999/xhtml"> <p>GENE_ASSOCIATION:(6307)</p> <p>EC Number:[]</p> </body> </notes> 
<listOfReactants> 
<speciesReference species="m_NADPH[A]" stoichiometry="1"/> 
<speciesReference species="m_O2[A]" stoichiometry="1"/> 
<speciesReference species="m_4_4_dimethylzymosterol[A]" stoichiometry="1"/> 
</listOfReactants> 
<listOfProducts> 
<speciesReference species="m_NADP[A]" stoichiometry="1"/> 
<speciesReference species="m_4alpha_hydroxymethyl_4beta_methyl_5alpha_cholesta_8_24_dien_3beta_ol[A]" stoichiometry="1"/> 
</listOfProducts> 
<kineticLaw> 
<math xmlns="http://www.w3.org/1998/Math/MathML"> 
<ci>FLUX_VALUE</ci> 
</math> 
<listOfParameters> 
<parameter id="LOWER_BOUND" value=" 0 "/> 
<parameter id="UPPER_BOUND" value=" 1000 "/> 
</listOfParameters> 
</kineticLaw> 
</reaction> 
<reaction id="n_R222" name="n_R222" reversible="false"> 
<notes> <body xmlns="http://www.w3.org/1999/xhtml"> <p>GENE_ASSOCIATION:(6307)</p> <p>EC Number:[]</p> </body> </notes> 
<listOfReactants> 
<speciesReference species="m_NADPH[A]" stoichiometry="1"/> 
<speciesReference species="m_O2[A]" stoichiometry="1"/> 
<speciesReference species="m_4alpha_hydroxymethyl_4beta_methyl_5alpha_cholesta_8_24_dien_3beta_ol[A]" stoichiometry="1"/> 
</listOfReactants> 
<listOfProducts> 
<speciesReference species="m_NADP[A]" stoichiometry="1"/> 
<speciesReference species="m_4alpha_formyl_4beta_methyl_5alpha_cholesta_8_24_dien_3beta_ol[A]" stoichiometry="1"/> 
</listOfProducts> 
<kineticLaw> 
<math xmlns="http://www.w3.org/1998/Math/MathML"> 
<ci>FLUX_VALUE</ci> 
</math> 
<listOfParameters> 
<parameter id="LOWER_BOUND" value=" 0 "/> 
<parameter id="UPPER_BOUND" value=" 1000 "/> 
</listOfParameters> 
</kineticLaw> 
</reaction> 
<reaction id="n_R223" name="n_R223" reversible="false"> 
<notes> <body xmlns="http://www.w3.org/1999/xhtml"> <p>GENE_ASSOCIATION:(6307)</p> <p>EC Number:[]</p> </body> </notes> 
<listOfReactants> 
<speciesReference species="m_NADPH[A]" stoichiometry="1"/> 
<speciesReference species="m_O2[A]" stoichiometry="1"/> 
<speciesReference species="m_4alpha_formyl_4beta_methyl_5alpha_cholesta_8_24_dien_3beta_ol[A]" stoichiometry="1"/> 
</listOfReactants> 
<listOfProducts> 
<speciesReference species="m_NADP[A]" stoichiometry="1"/> 
<speciesReference species="m_4alpha_carboxy_4beta_methyl_5alpha_cholesta_8_24_dien_3beta_ol[A]" stoichiometry="1"/> 
</listOfProducts> 
<kineticLaw> 
<math xmlns="http://www.w3.org/1998/Math/MathML"> 
<ci>FLUX_VALUE</ci> 
</math> 
<listOfParameters> 
<parameter id="LOWER_BOUND" value=" 0 "/> 
<parameter id="UPPER_BOUND" value=" 1000 "/> 
</listOfParameters> 
</kineticLaw> 
</reaction> 
<reaction id="n_R224" name="n_R224" reversible="false"> 
<notes> <body xmlns="http://www.w3.org/1999/xhtml"> <p>GENE_ASSOCIATION:(50814)</p> <p>EC Number:1.1.1.170</p> </body> </notes> 
<listOfReactants> 
<speciesReference species="m_NADP[A]" stoichiometry="1"/> 
<speciesReference species="m_4alpha_carboxy_4beta_methyl_5alpha_cholesta_8_24_dien_3beta_ol[A]" stoichiometry="1"/> 
</listOfReactants> 
<listOfProducts> 
<speciesReference species="m_CO2[A]" stoichiometry="1"/> 
<speciesReference species="m_NADPH[A]" stoichiometry="1"/> 
<speciesReference species="m_3_keto_4_methylzymosterol[A]" stoichiometry="1"/> 
</listOfProducts> 
<kineticLaw> 
<math xmlns="http://www.w3.org/1998/Math/MathML"> 
<ci>FLUX_VALUE</ci> 
</math> 
<listOfParameters> 
<parameter id="LOWER_BOUND" value=" 0 "/> 
<parameter id="UPPER_BOUND" value=" 1000 "/> 
</listOfParameters> 
</kineticLaw> 
</reaction> 
<reaction id="n_R225" name="n_R225" reversible="false"> 
<notes> <body xmlns="http://www.w3.org/1999/xhtml"> <p>GENE_ASSOCIATION:(51478)</p> <p>EC Number:1.1.1.270</p> </body> </notes> 
<listOfReactants> 
<speciesReference species="m_NADPH[A]" stoichiometry="1"/> 
<speciesReference species="m_3_keto_4_methylzymosterol[A]" stoichiometry="1"/> 
</listOfReactants> 
<listOfProducts> 
<speciesReference species="m_NADP[A]" stoichiometry="1"/> 
<speciesReference species="m_4alpha_methyl_zymosterol[A]" stoichiometry="1"/> 
</listOfProducts> 
<kineticLaw> 
<math xmlns="http://www.w3.org/1998/Math/MathML"> 
<ci>FLUX_VALUE</ci> 
</math> 
<listOfParameters> 
<parameter id="LOWER_BOUND" value=" 0 "/> 
<parameter id="UPPER_BOUND" value=" 1000 "/> 
</listOfParameters> 
</kineticLaw> 
</reaction> 
<reaction id="n_R226" name="n_R226" reversible="false"> 
<notes> <body xmlns="http://www.w3.org/1999/xhtml"> <p>GENE_ASSOCIATION:(6307)</p> <p>EC Number:[]</p> </body> </notes> 
<listOfReactants> 
<speciesReference species="m_NADPH[A]" stoichiometry="1"/> 
<speciesReference species="m_O2[A]" stoichiometry="1"/> 
<speciesReference species="m_4alpha_methyl_zymosterol[A]" stoichiometry="1"/> 
</listOfReactants> 
<listOfProducts> 
<speciesReference species="m_NADP[A]" stoichiometry="1"/> 
<speciesReference species="m_4alpha_hydroxymethyl_5alpha_cholesta_8_24_dien_3beta_ol[A]" stoichiometry="1"/> 
</listOfProducts> 
<kineticLaw> 
<math xmlns="http://www.w3.org/1998/Math/MathML"> 
<ci>FLUX_VALUE</ci> 
</math> 
<listOfParameters> 
<parameter id="LOWER_BOUND" value=" 0 "/> 
<parameter id="UPPER_BOUND" value=" 1000 "/> 
</listOfParameters> 
</kineticLaw> 
</reaction> 
<reaction id="n_R227" name="n_R227" reversible="false"> 
<notes> <body xmlns="http://www.w3.org/1999/xhtml"> <p>GENE_ASSOCIATION:(6307)</p> <p>EC Number:[]</p> </body> </notes> 
<listOfReactants> 
<speciesReference species="m_NADPH[A]" stoichiometry="1"/> 
<speciesReference species="m_O2[A]" stoichiometry="1"/> 
<speciesReference species="m_4alpha_hydroxymethyl_5alpha_cholesta_8_24_dien_3beta_ol[A]" stoichiometry="1"/> 
</listOfReactants> 
<listOfProducts> 
<speciesReference species="m_NADP[A]" stoichiometry="1"/> 
<speciesReference species="m_4alpha_formyl_5alpha_cholesta_8_24_dien_3beta_ol[A]" stoichiometry="1"/> 
</listOfProducts> 
<kineticLaw> 
<math xmlns="http://www.w3.org/1998/Math/MathML"> 
<ci>FLUX_VALUE</ci> 
</math> 
<listOfParameters> 
<parameter id="LOWER_BOUND" value=" 0 "/> 
<parameter id="UPPER_BOUND" value=" 1000 "/> 
</listOfParameters> 
</kineticLaw> 
</reaction> 
<reaction id="n_R228" name="n_R228" reversible="false"> 
<notes> <body xmlns="http://www.w3.org/1999/xhtml"> <p>GENE_ASSOCIATION:(6307)</p> <p>EC Number:[]</p> </body> </notes> 
<listOfReactants> 
<speciesReference species="m_NADPH[A]" stoichiometry="1"/> 
<speciesReference species="m_O2[A]" stoichiometry="1"/> 
<speciesReference species="m_4alpha_formyl_5alpha_cholesta_8_24_dien_3beta_ol[A]" stoichiometry="1"/> 
</listOfReactants> 
<listOfProducts> 
<speciesReference species="m_NADP[A]" stoichiometry="1"/> 
<speciesReference species="m_4alpha_carboxy_5alpha_cholesta_8_24_dien_3beta_ol[A]" stoichiometry="1"/> 
</listOfProducts> 
<kineticLaw> 
<math xmlns="http://www.w3.org/1998/Math/MathML"> 
<ci>FLUX_VALUE</ci> 
</math> 
<listOfParameters> 
<parameter id="LOWER_BOUND" value=" 0 "/> 
<parameter id="UPPER_BOUND" value=" 1000 "/> 
</listOfParameters> 
</kineticLaw> 
</reaction> 
<reaction id="n_R229" name="n_R229" reversible="false"> 
<notes> <body xmlns="http://www.w3.org/1999/xhtml"> <p>GENE_ASSOCIATION:(50814)</p> <p>EC Number:1.1.1.170</p> </body> </notes> 
<listOfReactants> 
<speciesReference species="m_NADP[A]" stoichiometry="1"/> 
<speciesReference species="m_4alpha_carboxy_5alpha_cholesta_8_24_dien_3beta_ol[A]" stoichiometry="1"/> 
</listOfReactants> 
<listOfProducts> 
<speciesReference species="m_CO2[A]" stoichiometry="1"/> 
<speciesReference species="m_NADPH[A]" stoichiometry="1"/> 
<speciesReference species="m_5alpha_cholesta_8_24_dien_3_one[A]" stoichiometry="1"/> 
</listOfProducts> 
<kineticLaw> 
<math xmlns="http://www.w3.org/1998/Math/MathML"> 
<ci>FLUX_VALUE</ci> 
</math> 
<listOfParameters> 
<parameter id="LOWER_BOUND" value=" 0 "/> 
<parameter id="UPPER_BOUND" value=" 1000 "/> 
</listOfParameters> 
</kineticLaw> 
</reaction> 
<reaction id="n_R230" name="n_R230" reversible="false"> 
<notes> <body xmlns="http://www.w3.org/1999/xhtml"> <p>GENE_ASSOCIATION:(51478)</p> <p>EC Number:1.1.1.270</p> </body> </notes> 
<listOfReactants> 
<speciesReference species="m_NADPH[A]" stoichiometry="1"/> 
<speciesReference species="m_5alpha_cholesta_8_24_dien_3_one[A]" stoichiometry="1"/> 
</listOfReactants> 
<listOfProducts> 
<speciesReference species="m_NADP[A]" stoichiometry="1"/> 
<speciesReference species="m_zymosterol[A]" stoichiometry="1"/> 
</listOfProducts> 
<kineticLaw> 
<math xmlns="http://www.w3.org/1998/Math/MathML"> 
<ci>FLUX_VALUE</ci> 
</math> 
<listOfParameters> 
<parameter id="LOWER_BOUND" value=" 0 "/> 
<parameter id="UPPER_BOUND" value=" 1000 "/> 
</listOfParameters> 
</kineticLaw> 
</reaction> 
<reaction id="n_R231" name="n_R231" reversible="false"> 
<notes> <body xmlns="http://www.w3.org/1999/xhtml"> <p>GENE_ASSOCIATION:(10682)</p> <p>EC Number:5.3.3.5</p> </body> </notes> 
<listOfReactants> 
<speciesReference species="m_zymosterol[A]" stoichiometry="1"/> 
</listOfReactants> 
<listOfProducts> 
<speciesReference species="m_5alpha_cholesta_7_24_dien_3beta_ol[A]" stoichiometry="1"/> 
</listOfProducts> 
<kineticLaw> 
<math xmlns="http://www.w3.org/1998/Math/MathML"> 
<ci>FLUX_VALUE</ci> 
</math> 
<listOfParameters> 
<parameter id="LOWER_BOUND" value=" 0 "/> 
<parameter id="UPPER_BOUND" value=" 1000 "/> 
</listOfParameters> 
</kineticLaw> 
</reaction> 
<reaction id="n_R232" name="n_R232" reversible="false"> 
<notes> <body xmlns="http://www.w3.org/1999/xhtml"> <p>GENE_ASSOCIATION:(6309)</p> <p>EC Number:1.14.21.6</p> </body> </notes> 
<listOfReactants> 
<speciesReference species="m_NADPH[A]" stoichiometry="1"/> 
<speciesReference species="m_O2[A]" stoichiometry="1"/> 
<speciesReference species="m_5alpha_cholesta_7_24_dien_3beta_ol[A]" stoichiometry="1"/> 
</listOfReactants> 
<listOfProducts> 
<speciesReference species="m_NADP[A]" stoichiometry="1"/> 
<speciesReference species="m_7_dehydrodesmosterol[A]" stoichiometry="1"/> 
</listOfProducts> 
<kineticLaw> 
<math xmlns="http://www.w3.org/1998/Math/MathML"> 
<ci>FLUX_VALUE</ci> 
</math> 
<listOfParameters> 
<parameter id="LOWER_BOUND" value=" 0 "/> 
<parameter id="UPPER_BOUND" value=" 1000 "/> 
</listOfParameters> 
</kineticLaw> 
</reaction> 
<reaction id="n_R233" name="n_R233" reversible="false"> 
<notes> <body xmlns="http://www.w3.org/1999/xhtml"> <p>GENE_ASSOCIATION:(1717)</p> <p>EC Number:1.3.1.21</p> </body> </notes> 
<listOfReactants> 
<speciesReference species="m_NADPH[A]" stoichiometry="1"/> 
<speciesReference species="m_7_dehydrodesmosterol[A]" stoichiometry="1"/> 
</listOfReactants> 
<listOfProducts> 
<speciesReference species="m_NADP[A]" stoichiometry="1"/> 
<speciesReference species="m_desmosterol[A]" stoichiometry="1"/> 
</listOfProducts> 
<kineticLaw> 
<math xmlns="http://www.w3.org/1998/Math/MathML"> 
<ci>FLUX_VALUE</ci> 
</math> 
<listOfParameters> 
<parameter id="LOWER_BOUND" value=" 0 "/> 
<parameter id="UPPER_BOUND" value=" 1000 "/> 
</listOfParameters> 
</kineticLaw> 
</reaction> 
<reaction id="n_R234" name="n_R234" reversible="false"> 
<notes> <body xmlns="http://www.w3.org/1999/xhtml"> <p>GENE_ASSOCIATION:(1718)</p> <p>EC Number:1.3.1.72</p> </body> </notes> 
<listOfReactants> 
<speciesReference species="m_NADPH[A]" stoichiometry="1"/> 
<speciesReference species="m_desmosterol[A]" stoichiometry="1"/> 
</listOfReactants> 
<listOfProducts> 
<speciesReference species="m_NADP[A]" stoichiometry="1"/> 
<speciesReference species="m_Cholesterol[A]" stoichiometry="1"/> 
</listOfProducts> 
<kineticLaw> 
<math xmlns="http://www.w3.org/1998/Math/MathML"> 
<ci>FLUX_VALUE</ci> 
</math> 
<listOfParameters> 
<parameter id="LOWER_BOUND" value=" 0 "/> 
<parameter id="UPPER_BOUND" value=" 1000 "/> 
</listOfParameters> 
</kineticLaw> 
</reaction> 
<reaction id="n_R235" name="n_R235" reversible="false"> 
<notes> <body xmlns="http://www.w3.org/1999/xhtml"> <p>GENE_ASSOCIATION:(1718)</p> <p>EC Number:1.3.1.72</p> </body> </notes> 
<listOfReactants> 
<speciesReference species="m_NADPH[A]" stoichiometry="1"/> 
<speciesReference species="m_5alpha_cholesta_7_24_dien_3beta_ol[A]" stoichiometry="1"/> 
</listOfReactants> 
<listOfProducts> 
<speciesReference species="m_NADP[A]" stoichiometry="1"/> 
<speciesReference species="m_lathosterol[A]" stoichiometry="1"/> 
</listOfProducts> 
<kineticLaw> 
<math xmlns="http://www.w3.org/1998/Math/MathML"> 
<ci>FLUX_VALUE</ci> 
</math> 
<listOfParameters> 
<parameter id="LOWER_BOUND" value=" 0 "/> 
<parameter id="UPPER_BOUND" value=" 1000 "/> 
</listOfParameters> 
</kineticLaw> 
</reaction> 
<reaction id="n_R236" name="n_R236" reversible="false"> 
<notes> <body xmlns="http://www.w3.org/1999/xhtml"> <p>GENE_ASSOCIATION:(6309)</p> <p>EC Number:1.14.21.6</p> </body> </notes> 
<listOfReactants> 
<speciesReference species="m_NADPH[A]" stoichiometry="1"/> 
<speciesReference species="m_O2[A]" stoichiometry="1"/> 
<speciesReference species="m_lathosterol[A]" stoichiometry="1"/> 
</listOfReactants> 
<listOfProducts> 
<speciesReference species="m_NADP[A]" stoichiometry="1"/> 
<speciesReference species="m_7_dehydro_cholesterol[A]" stoichiometry="1"/> 
</listOfProducts> 
<kineticLaw> 
<math xmlns="http://www.w3.org/1998/Math/MathML"> 
<ci>FLUX_VALUE</ci> 
</math> 
<listOfParameters> 
<parameter id="LOWER_BOUND" value=" 0 "/> 
<parameter id="UPPER_BOUND" value=" 1000 "/> 
</listOfParameters> 
</kineticLaw> 
</reaction> 
<reaction id="n_R237" name="n_R237" reversible="false"> 
<notes> <body xmlns="http://www.w3.org/1999/xhtml"> <p>GENE_ASSOCIATION:(1717)</p> <p>EC Number:1.3.1.21</p> </body> </notes> 
<listOfReactants> 
<speciesReference species="m_NADPH[A]" stoichiometry="1"/> 
<speciesReference species="m_7_dehydro_cholesterol[A]" stoichiometry="1"/> 
</listOfReactants> 
<listOfProducts> 
<speciesReference species="m_NADP[A]" stoichiometry="1"/> 
<speciesReference species="m_Cholesterol[A]" stoichiometry="1"/> 
</listOfProducts> 
<kineticLaw> 
<math xmlns="http://www.w3.org/1998/Math/MathML"> 
<ci>FLUX_VALUE</ci> 
</math> 
<listOfParameters> 
<parameter id="LOWER_BOUND" value=" 0 "/> 
<parameter id="UPPER_BOUND" value=" 1000 "/> 
</listOfParameters> 
</kineticLaw> 
</reaction> 
<reaction id="n_R238" name="n_R238" reversible="false"> 
<notes> <body xmlns="http://www.w3.org/1999/xhtml"> <p>GENE_ASSOCIATION:(1718)</p> <p>EC Number:1.3.1.72</p> </body> </notes> 
<listOfReactants> 
<speciesReference species="m_NADPH[A]" stoichiometry="1"/> 
<speciesReference species="m_lanosterol[A]" stoichiometry="1"/> 
</listOfReactants> 
<listOfProducts> 
<speciesReference species="m_NADP[A]" stoichiometry="1"/> 
<speciesReference species="m_24_25_dihydrolanosterol[A]" stoichiometry="1"/> 
</listOfProducts> 
<kineticLaw> 
<math xmlns="http://www.w3.org/1998/Math/MathML"> 
<ci>FLUX_VALUE</ci> 
</math> 
<listOfParameters> 
<parameter id="LOWER_BOUND" value=" 0 "/> 
<parameter id="UPPER_BOUND" value=" 1000 "/> 
</listOfParameters> 
</kineticLaw> 
</reaction> 
<reaction id="n_R239" name="n_R239" reversible="false"> 
<notes> <body xmlns="http://www.w3.org/1999/xhtml"> <p>GENE_ASSOCIATION:(1595)</p> <p>EC Number:[]</p> </body> </notes> 
<listOfReactants> 
<speciesReference species="m_NADPH[A]" stoichiometry="1"/> 
<speciesReference species="m_O2[A]" stoichiometry="1"/> 
<speciesReference species="m_24_25_dihydrolanosterol[A]" stoichiometry="1"/> 
</listOfReactants> 
<listOfProducts> 
<speciesReference species="m_NADP[A]" stoichiometry="1"/> 
<speciesReference species="m_4_4_dimethyl_14alpha_hydroxymethyl_5alpha_cholesta_8_en_3beta_ol[A]" stoichiometry="1"/> 
</listOfProducts> 
<kineticLaw> 
<math xmlns="http://www.w3.org/1998/Math/MathML"> 
<ci>FLUX_VALUE</ci> 
</math> 
<listOfParameters> 
<parameter id="LOWER_BOUND" value=" 0 "/> 
<parameter id="UPPER_BOUND" value=" 1000 "/> 
</listOfParameters> 
</kineticLaw> 
</reaction> 
<reaction id="n_R240" name="n_R240" reversible="false"> 
<notes> <body xmlns="http://www.w3.org/1999/xhtml"> <p>GENE_ASSOCIATION:(1595)</p> <p>EC Number:[]</p> </body> </notes> 
<listOfReactants> 
<speciesReference species="m_NADPH[A]" stoichiometry="1"/> 
<speciesReference species="m_O2[A]" stoichiometry="1"/> 
<speciesReference species="m_4_4_dimethyl_14alpha_hydroxymethyl_5alpha_cholesta_8_en_3beta_ol[A]" stoichiometry="1"/> 
</listOfReactants> 
<listOfProducts> 
<speciesReference species="m_NADP[A]" stoichiometry="1"/> 
<speciesReference species="m_4_4_dimethyl_14alpha_formyl_5alpha_cholesta_8_en_3beta_ol[A]" stoichiometry="1"/> 
</listOfProducts> 
<kineticLaw> 
<math xmlns="http://www.w3.org/1998/Math/MathML"> 
<ci>FLUX_VALUE</ci> 
</math> 
<listOfParameters> 
<parameter id="LOWER_BOUND" value=" 0 "/> 
<parameter id="UPPER_BOUND" value=" 1000 "/> 
</listOfParameters> 
</kineticLaw> 
</reaction> 
<reaction id="n_R241" name="n_R241" reversible="false"> 
<notes> <body xmlns="http://www.w3.org/1999/xhtml"> <p>GENE_ASSOCIATION:(1595)</p> <p>EC Number:[]</p> </body> </notes> 
<listOfReactants> 
<speciesReference species="m_NADPH[A]" stoichiometry="1"/> 
<speciesReference species="m_O2[A]" stoichiometry="1"/> 
<speciesReference species="m_4_4_dimethyl_14alpha_formyl_5alpha_cholesta_8_en_3beta_ol[A]" stoichiometry="1"/> 
</listOfReactants> 
<listOfProducts> 
<speciesReference species="m_NADP[A]" stoichiometry="1"/> 
<speciesReference species="m_formate[A]" stoichiometry="1"/> 
<speciesReference species="m_4_4_dimethyl_5_alpha_cholesta_8_14_dien_3_beta_ol[A]" stoichiometry="1"/> 
</listOfProducts> 
<kineticLaw> 
<math xmlns="http://www.w3.org/1998/Math/MathML"> 
<ci>FLUX_VALUE</ci> 
</math> 
<listOfParameters> 
<parameter id="LOWER_BOUND" value=" 0 "/> 
<parameter id="UPPER_BOUND" value=" 1000 "/> 
</listOfParameters> 
</kineticLaw> 
</reaction> 
<reaction id="n_R242" name="n_R242" reversible="false"> 
<notes> <body xmlns="http://www.w3.org/1999/xhtml"> <p>GENE_ASSOCIATION:(3930 or 7108)</p> <p>EC Number:1.3.1.70</p> </body> </notes> 
<listOfReactants> 
<speciesReference species="m_NADPH[A]" stoichiometry="1"/> 
<speciesReference species="m_4_4_dimethyl_5_alpha_cholesta_8_14_dien_3_beta_ol[A]" stoichiometry="1"/> 
</listOfReactants> 
<listOfProducts> 
<speciesReference species="m_NADP[A]" stoichiometry="1"/> 
<speciesReference species="m_4_4_dimethyl_5alpha_cholesta_8_en_3_beta_ol[A]" stoichiometry="1"/> 
</listOfProducts> 
<kineticLaw> 
<math xmlns="http://www.w3.org/1998/Math/MathML"> 
<ci>FLUX_VALUE</ci> 
</math> 
<listOfParameters> 
<parameter id="LOWER_BOUND" value=" 0 "/> 
<parameter id="UPPER_BOUND" value=" 1000 "/> 
</listOfParameters> 
</kineticLaw> 
</reaction> 
<reaction id="n_R243" name="n_R243" reversible="false"> 
<notes> <body xmlns="http://www.w3.org/1999/xhtml"> <p>GENE_ASSOCIATION:(6307)</p> <p>EC Number:[]</p> </body> </notes> 
<listOfReactants> 
<speciesReference species="m_NADPH[A]" stoichiometry="1"/> 
<speciesReference species="m_O2[A]" stoichiometry="1"/> 
<speciesReference species="m_4_4_dimethyl_5alpha_cholesta_8_en_3_beta_ol[A]" stoichiometry="1"/> 
</listOfReactants> 
<listOfProducts> 
<speciesReference species="m_NADP[A]" stoichiometry="1"/> 
<speciesReference species="m_4alpha_hydroxymethyl_4beta_methyl_5alpha_cholesta_8_en_3beta_ol[A]" stoichiometry="1"/> 
</listOfProducts> 
<kineticLaw> 
<math xmlns="http://www.w3.org/1998/Math/MathML"> 
<ci>FLUX_VALUE</ci> 
</math> 
<listOfParameters> 
<parameter id="LOWER_BOUND" value=" 0 "/> 
<parameter id="UPPER_BOUND" value=" 1000 "/> 
</listOfParameters> 
</kineticLaw> 
</reaction> 
<reaction id="n_R244" name="n_R244" reversible="false"> 
<notes> <body xmlns="http://www.w3.org/1999/xhtml"> <p>GENE_ASSOCIATION:(6307)</p> <p>EC Number:[]</p> </body> </notes> 
<listOfReactants> 
<speciesReference species="m_NADPH[A]" stoichiometry="1"/> 
<speciesReference species="m_O2[A]" stoichiometry="1"/> 
<speciesReference species="m_4alpha_hydroxymethyl_4beta_methyl_5alpha_cholesta_8_en_3beta_ol[A]" stoichiometry="1"/> 
</listOfReactants> 
<listOfProducts> 
<speciesReference species="m_NADP[A]" stoichiometry="1"/> 
<speciesReference species="m_4alpha_formyl_4beta_methyl_5alpha_cholesta_8_en_3beta_ol[A]" stoichiometry="1"/> 
</listOfProducts> 
<kineticLaw> 
<math xmlns="http://www.w3.org/1998/Math/MathML"> 
<ci>FLUX_VALUE</ci> 
</math> 
<listOfParameters> 
<parameter id="LOWER_BOUND" value=" 0 "/> 
<parameter id="UPPER_BOUND" value=" 1000 "/> 
</listOfParameters> 
</kineticLaw> 
</reaction> 
<reaction id="n_R245" name="n_R245" reversible="false"> 
<notes> <body xmlns="http://www.w3.org/1999/xhtml"> <p>GENE_ASSOCIATION:(6307)</p> <p>EC Number:[]</p> </body> </notes> 
<listOfReactants> 
<speciesReference species="m_NADPH[A]" stoichiometry="1"/> 
<speciesReference species="m_O2[A]" stoichiometry="1"/> 
<speciesReference species="m_4alpha_formyl_4beta_methyl_5alpha_cholesta_8_en_3beta_ol[A]" stoichiometry="1"/> 
</listOfReactants> 
<listOfProducts> 
<speciesReference species="m_NADP[A]" stoichiometry="1"/> 
<speciesReference species="m_4alpha_carboxy_4beta_methyl_5alpha_cholesta_8_en_3beta_ol[A]" stoichiometry="1"/> 
</listOfProducts> 
<kineticLaw> 
<math xmlns="http://www.w3.org/1998/Math/MathML"> 
<ci>FLUX_VALUE</ci> 
</math> 
<listOfParameters> 
<parameter id="LOWER_BOUND" value=" 0 "/> 
<parameter id="UPPER_BOUND" value=" 1000 "/> 
</listOfParameters> 
</kineticLaw> 
</reaction> 
<reaction id="n_R247" name="n_R247" reversible="false"> 
<notes> <body xmlns="http://www.w3.org/1999/xhtml"> <p>GENE_ASSOCIATION:(51478)</p> <p>EC Number:1.1.1.270</p> </body> </notes> 
<listOfReactants> 
<speciesReference species="m_NADPH[A]" stoichiometry="1"/> 
<speciesReference species="m_4alpha_methyl_5alpha_cholesta_8_en_3_one[A]" stoichiometry="1"/> 
</listOfReactants> 
<listOfProducts> 
<speciesReference species="m_NADP[A]" stoichiometry="1"/> 
<speciesReference species="m_4alpha_methyl_cholesta_8_enol[A]" stoichiometry="1"/> 
</listOfProducts> 
<kineticLaw> 
<math xmlns="http://www.w3.org/1998/Math/MathML"> 
<ci>FLUX_VALUE</ci> 
</math> 
<listOfParameters> 
<parameter id="LOWER_BOUND" value=" 0 "/> 
<parameter id="UPPER_BOUND" value=" 1000 "/> 
</listOfParameters> 
</kineticLaw> 
</reaction> 
<reaction id="n_R248" name="n_R248" reversible="false"> 
<notes> <body xmlns="http://www.w3.org/1999/xhtml"> <p>GENE_ASSOCIATION:(6307)</p> <p>EC Number:[]</p> </body> </notes> 
<listOfReactants> 
<speciesReference species="m_NADPH[A]" stoichiometry="1"/> 
<speciesReference species="m_O2[A]" stoichiometry="1"/> 
<speciesReference species="m_4alpha_methyl_cholesta_8_enol[A]" stoichiometry="1"/> 
</listOfReactants> 
<listOfProducts> 
<speciesReference species="m_NADP[A]" stoichiometry="1"/> 
<speciesReference species="m_4alpha_hydroxymethyl_5alpha_cholesta_8_en_3beta_ol[A]" stoichiometry="1"/> 
</listOfProducts> 
<kineticLaw> 
<math xmlns="http://www.w3.org/1998/Math/MathML"> 
<ci>FLUX_VALUE</ci> 
</math> 
<listOfParameters> 
<parameter id="LOWER_BOUND" value=" 0 "/> 
<parameter id="UPPER_BOUND" value=" 1000 "/> 
</listOfParameters> 
</kineticLaw> 
</reaction> 
<reaction id="n_R249" name="n_R249" reversible="false"> 
<notes> <body xmlns="http://www.w3.org/1999/xhtml"> <p>GENE_ASSOCIATION:(6307)</p> <p>EC Number:[]</p> </body> </notes> 
<listOfReactants> 
<speciesReference species="m_NADPH[A]" stoichiometry="1"/> 
<speciesReference species="m_O2[A]" stoichiometry="1"/> 
<speciesReference species="m_4alpha_hydroxymethyl_5alpha_cholesta_8_en_3beta_ol[A]" stoichiometry="1"/> 
</listOfReactants> 
<listOfProducts> 
<speciesReference species="m_NADP[A]" stoichiometry="1"/> 
<speciesReference species="m_4alpha_formyl_5alpha_cholesta_8_en_3beta_ol[A]" stoichiometry="1"/> 
</listOfProducts> 
<kineticLaw> 
<math xmlns="http://www.w3.org/1998/Math/MathML"> 
<ci>FLUX_VALUE</ci> 
</math> 
<listOfParameters> 
<parameter id="LOWER_BOUND" value=" 0 "/> 
<parameter id="UPPER_BOUND" value=" 1000 "/> 
</listOfParameters> 
</kineticLaw> 
</reaction> 
<reaction id="n_R250" name="n_R250" reversible="false"> 
<notes> <body xmlns="http://www.w3.org/1999/xhtml"> <p>GENE_ASSOCIATION:(6307)</p> <p>EC Number:[]</p> </body> </notes> 
<listOfReactants> 
<speciesReference species="m_NADPH[A]" stoichiometry="1"/> 
<speciesReference species="m_O2[A]" stoichiometry="1"/> 
<speciesReference species="m_4alpha_formyl_5alpha_cholesta_8_en_3beta_ol[A]" stoichiometry="1"/> 
</listOfReactants> 
<listOfProducts> 
<speciesReference species="m_NADP[A]" stoichiometry="1"/> 
<speciesReference species="m_4alpha_carboxy_5alpha_cholesta_8_en_3beta_ol[A]" stoichiometry="1"/> 
</listOfProducts> 
<kineticLaw> 
<math xmlns="http://www.w3.org/1998/Math/MathML"> 
<ci>FLUX_VALUE</ci> 
</math> 
<listOfParameters> 
<parameter id="LOWER_BOUND" value=" 0 "/> 
<parameter id="UPPER_BOUND" value=" 1000 "/> 
</listOfParameters> 
</kineticLaw> 
</reaction> 
<reaction id="n_R252" name="n_R252" reversible="false"> 
<notes> <body xmlns="http://www.w3.org/1999/xhtml"> <p>GENE_ASSOCIATION:(51478)</p> <p>EC Number:1.1.1.270</p> </body> </notes> 
<listOfReactants> 
<speciesReference species="m_NADPH[A]" stoichiometry="1"/> 
<speciesReference species="m_5alpha_cholesta_8_en_3_one[A]" stoichiometry="1"/> 
</listOfReactants> 
<listOfProducts> 
<speciesReference species="m_NADP[A]" stoichiometry="1"/> 
<speciesReference species="m_zymostenol[A]" stoichiometry="1"/> 
</listOfProducts> 
<kineticLaw> 
<math xmlns="http://www.w3.org/1998/Math/MathML"> 
<ci>FLUX_VALUE</ci> 
</math> 
<listOfParameters> 
<parameter id="LOWER_BOUND" value=" 0 "/> 
<parameter id="UPPER_BOUND" value=" 1000 "/> 
</listOfParameters> 
</kineticLaw> 
</reaction> 
<reaction id="n_R253" name="n_R253" reversible="false"> 
<notes> <body xmlns="http://www.w3.org/1999/xhtml"> <p>GENE_ASSOCIATION:(10682)</p> <p>EC Number:5.3.3.5</p> </body> </notes> 
<listOfReactants> 
<speciesReference species="m_zymostenol[A]" stoichiometry="1"/> 
</listOfReactants> 
<listOfProducts> 
<speciesReference species="m_lathosterol[A]" stoichiometry="1"/> 
</listOfProducts> 
<kineticLaw> 
<math xmlns="http://www.w3.org/1998/Math/MathML"> 
<ci>FLUX_VALUE</ci> 
</math> 
<listOfParameters> 
<parameter id="LOWER_BOUND" value=" 0 "/> 
<parameter id="UPPER_BOUND" value=" 1000 "/> 
</listOfParameters> 
</kineticLaw> 
</reaction> 
<reaction id="n_R254" name="n_R254" reversible="true"> 
<notes> <body xmlns="http://www.w3.org/1999/xhtml"> <p>GENE_ASSOCIATION:</p> <p>EC Number:1.2.2.1</p> </body> </notes> 
<listOfReactants> 
<speciesReference species="m_formate[A]" stoichiometry="1"/> 
</listOfReactants> 
<listOfProducts> 
<speciesReference species="m_CO2[A]" stoichiometry="1"/> 
</listOfProducts> 
<kineticLaw> 
<math xmlns="http://www.w3.org/1998/Math/MathML"> 
<ci>FLUX_VALUE</ci> 
</math> 
<listOfParameters> 
<parameter id="LOWER_BOUND" value=" -1000 "/> 
<parameter id="UPPER_BOUND" value=" 1000 "/> 
</listOfParameters> 
</kineticLaw> 
</reaction> 
<reaction id="n_R255" name="n_R255" reversible="false"> 
<notes> <body xmlns="http://www.w3.org/1999/xhtml"> <p>GENE_ASSOCIATION:</p> <p>EC Number:</p> </body> </notes> 
<listOfReactants> 
<speciesReference species="m_Cholesterol[A]" stoichiometry="1"/> 
</listOfReactants> 
<listOfProducts> 
<speciesReference species="m_Cholesterol[N]" stoichiometry="1"/> 
</listOfProducts> 
<kineticLaw> 
<math xmlns="http://www.w3.org/1998/Math/MathML"> 
<ci>FLUX_VALUE</ci> 
</math> 
<listOfParameters> 
<parameter id="LOWER_BOUND" value=" 0 "/> 
<parameter id="UPPER_BOUND" value=" 1000 "/> 
</listOfParameters> 
</kineticLaw> 
</reaction> 
<reaction id="n_R256" name="n_R256" reversible="false"> 
<notes> <body xmlns="http://www.w3.org/1999/xhtml"> <p>GENE_ASSOCIATION:(2194)</p> <p>EC Number:1.1.1.100</p> </body> </notes> 
<listOfReactants> 
<speciesReference species="m_NADPH[A]" stoichiometry="1"/> 
<speciesReference species="m_Acetoacetyl_acp[A]" stoichiometry="1"/> 
</listOfReactants> 
<listOfProducts> 
<speciesReference species="m_NADP[A]" stoichiometry="1"/> 
<speciesReference species="m_R_3_hydroxybutanoyl_acp[A]" stoichiometry="1"/> 
</listOfProducts> 
<kineticLaw> 
<math xmlns="http://www.w3.org/1998/Math/MathML"> 
<ci>FLUX_VALUE</ci> 
</math> 
<listOfParameters> 
<parameter id="LOWER_BOUND" value=" 0 "/> 
<parameter id="UPPER_BOUND" value=" 1000 "/> 
</listOfParameters> 
</kineticLaw> 
</reaction> 
<reaction id="n_R257" name="n_R257" reversible="false"> 
<notes> <body xmlns="http://www.w3.org/1999/xhtml"> <p>GENE_ASSOCIATION:(2194 or 11102)</p> <p>EC Number:4.2.1.59</p> </body> </notes> 
<listOfReactants> 
<speciesReference species="m_R_3_hydroxybutanoyl_acp[A]" stoichiometry="1"/> 
</listOfReactants> 
<listOfProducts> 
<speciesReference species="m_Crotonyl_acp[A]" stoichiometry="1"/> 
</listOfProducts> 
<kineticLaw> 
<math xmlns="http://www.w3.org/1998/Math/MathML"> 
<ci>FLUX_VALUE</ci> 
</math> 
<listOfParameters> 
<parameter id="LOWER_BOUND" value=" 0 "/> 
<parameter id="UPPER_BOUND" value=" 1000 "/> 
</listOfParameters> 
</kineticLaw> 
</reaction> 
<reaction id="n_R258" name="n_R258" reversible="false"> 
<notes> <body xmlns="http://www.w3.org/1999/xhtml"> <p>GENE_ASSOCIATION:(2194)</p> <p>EC Number:1.3.1.39</p> </body> </notes> 
<listOfReactants> 
<speciesReference species="m_NADPH[A]" stoichiometry="1"/> 
<speciesReference species="m_Crotonyl_acp[A]" stoichiometry="1"/> 
</listOfReactants> 
<listOfProducts> 
<speciesReference species="m_NADP[A]" stoichiometry="1"/> 
<speciesReference species="m_Butyryl_acp[A]" stoichiometry="1"/> 
</listOfProducts> 
<kineticLaw> 
<math xmlns="http://www.w3.org/1998/Math/MathML"> 
<ci>FLUX_VALUE</ci> 
</math> 
<listOfParameters> 
<parameter id="LOWER_BOUND" value=" 0 "/> 
<parameter id="UPPER_BOUND" value=" 1000 "/> 
</listOfParameters> 
</kineticLaw> 
</reaction> 
<reaction id="n_R259" name="n_R259" reversible="false"> 
<notes> <body xmlns="http://www.w3.org/1999/xhtml"> <p>GENE_ASSOCIATION:(2194 or 146861 or 54995)</p> <p>EC Number:2.3.1.41</p> </body> </notes> 
<listOfReactants> 
<speciesReference species="m_Butyryl_acp[A]" stoichiometry="1"/> 
<speciesReference species="m_Malonyl_CoA[A]" stoichiometry="1"/> 
</listOfReactants> 
<listOfProducts> 
<speciesReference species="m_CO2[A]" stoichiometry="1"/> 
<speciesReference species="m_3_oxo_hexanoyl_acp[A]" stoichiometry="1"/> 
</listOfProducts> 
<kineticLaw> 
<math xmlns="http://www.w3.org/1998/Math/MathML"> 
<ci>FLUX_VALUE</ci> 
</math> 
<listOfParameters> 
<parameter id="LOWER_BOUND" value=" 0 "/> 
<parameter id="UPPER_BOUND" value=" 1000 "/> 
</listOfParameters> 
</kineticLaw> 
</reaction> 
<reaction id="n_R260" name="n_R260" reversible="false"> 
<notes> <body xmlns="http://www.w3.org/1999/xhtml"> <p>GENE_ASSOCIATION:</p> <p>EC Number:1.1.1.100</p> </body> </notes> 
<listOfReactants> 
<speciesReference species="m_NADPH[A]" stoichiometry="1"/> 
<speciesReference species="m_3_oxo_hexanoyl_acp[A]" stoichiometry="1"/> 
</listOfReactants> 
<listOfProducts> 
<speciesReference species="m_NADP[A]" stoichiometry="1"/> 
<speciesReference species="m_R_3_hydroxyhexanoyl_acp[A]" stoichiometry="1"/> 
</listOfProducts> 
<kineticLaw> 
<math xmlns="http://www.w3.org/1998/Math/MathML"> 
<ci>FLUX_VALUE</ci> 
</math> 
<listOfParameters> 
<parameter id="LOWER_BOUND" value=" 0 "/> 
<parameter id="UPPER_BOUND" value=" 1000 "/> 
</listOfParameters> 
</kineticLaw> 
</reaction> 
<reaction id="n_R261" name="n_R261" reversible="false"> 
<notes> <body xmlns="http://www.w3.org/1999/xhtml"> <p>GENE_ASSOCIATION:(2194 or 11102)</p> <p>EC Number:4.2.1.59</p> </body> </notes> 
<listOfReactants> 
<speciesReference species="m_R_3_hydroxyhexanoyl_acp[A]" stoichiometry="1"/> 
</listOfReactants> 
<listOfProducts> 
<speciesReference species="m_trans_hex_2_enoyl_acp[A]" stoichiometry="1"/> 
</listOfProducts> 
<kineticLaw> 
<math xmlns="http://www.w3.org/1998/Math/MathML"> 
<ci>FLUX_VALUE</ci> 
</math> 
<listOfParameters> 
<parameter id="LOWER_BOUND" value=" 0 "/> 
<parameter id="UPPER_BOUND" value=" 1000 "/> 
</listOfParameters> 
</kineticLaw> 
</reaction> 
<reaction id="n_R262" name="n_R262" reversible="false"> 
<notes> <body xmlns="http://www.w3.org/1999/xhtml"> <p>GENE_ASSOCIATION:(2194)</p> <p>EC Number:1.3.1.39</p> </body> </notes> 
<listOfReactants> 
<speciesReference species="m_NADPH[A]" stoichiometry="1"/> 
<speciesReference species="m_trans_hex_2_enoyl_acp[A]" stoichiometry="1"/> 
</listOfReactants> 
<listOfProducts> 
<speciesReference species="m_NADP[A]" stoichiometry="1"/> 
<speciesReference species="m_Hexanoyl_acp[A]" stoichiometry="1"/> 
</listOfProducts> 
<kineticLaw> 
<math xmlns="http://www.w3.org/1998/Math/MathML"> 
<ci>FLUX_VALUE</ci> 
</math> 
<listOfParameters> 
<parameter id="LOWER_BOUND" value=" 0 "/> 
<parameter id="UPPER_BOUND" value=" 1000 "/> 
</listOfParameters> 
</kineticLaw> 
</reaction> 
<reaction id="n_R263" name="n_R263" reversible="false"> 
<notes> <body xmlns="http://www.w3.org/1999/xhtml"> <p>GENE_ASSOCIATION:(2194 or 146861 or 54995)</p> <p>EC Number:2.3.1.41</p> </body> </notes> 
<listOfReactants> 
<speciesReference species="m_Malonyl_CoA[A]" stoichiometry="1"/> 
<speciesReference species="m_Hexanoyl_acp[A]" stoichiometry="1"/> 
</listOfReactants> 
<listOfProducts> 
<speciesReference species="m_CO2[A]" stoichiometry="1"/> 
<speciesReference species="m_3_oxo_octanoyl_acp[A]" stoichiometry="1"/> 
</listOfProducts> 
<kineticLaw> 
<math xmlns="http://www.w3.org/1998/Math/MathML"> 
<ci>FLUX_VALUE</ci> 
</math> 
<listOfParameters> 
<parameter id="LOWER_BOUND" value=" 0 "/> 
<parameter id="UPPER_BOUND" value=" 1000 "/> 
</listOfParameters> 
</kineticLaw> 
</reaction> 
<reaction id="n_R264" name="n_R264" reversible="false"> 
<notes> <body xmlns="http://www.w3.org/1999/xhtml"> <p>GENE_ASSOCIATION:</p> <p>EC Number:1.1.1.100</p> </body> </notes> 
<listOfReactants> 
<speciesReference species="m_NADPH[A]" stoichiometry="1"/> 
<speciesReference species="m_3_oxo_octanoyl_acp[A]" stoichiometry="1"/> 
</listOfReactants> 
<listOfProducts> 
<speciesReference species="m_NADP[A]" stoichiometry="1"/> 
<speciesReference species="m_R_3_hydroxyoctanoyl_acp[A]" stoichiometry="1"/> 
</listOfProducts> 
<kineticLaw> 
<math xmlns="http://www.w3.org/1998/Math/MathML"> 
<ci>FLUX_VALUE</ci> 
</math> 
<listOfParameters> 
<parameter id="LOWER_BOUND" value=" 0 "/> 
<parameter id="UPPER_BOUND" value=" 1000 "/> 
</listOfParameters> 
</kineticLaw> 
</reaction> 
<reaction id="n_R265" name="n_R265" reversible="false"> 
<notes> <body xmlns="http://www.w3.org/1999/xhtml"> <p>GENE_ASSOCIATION:(2194 or 11102)</p> <p>EC Number:4.2.1.59</p> </body> </notes> 
<listOfReactants> 
<speciesReference species="m_R_3_hydroxyoctanoyl_acp[A]" stoichiometry="1"/> 
</listOfReactants> 
<listOfProducts> 
<speciesReference species="m_trans_oct_2_enoyl_acp[A]" stoichiometry="1"/> 
</listOfProducts> 
<kineticLaw> 
<math xmlns="http://www.w3.org/1998/Math/MathML"> 
<ci>FLUX_VALUE</ci> 
</math> 
<listOfParameters> 
<parameter id="LOWER_BOUND" value=" 0 "/> 
<parameter id="UPPER_BOUND" value=" 1000 "/> 
</listOfParameters> 
</kineticLaw> 
</reaction> 
<reaction id="n_R266" name="n_R266" reversible="false"> 
<notes> <body xmlns="http://www.w3.org/1999/xhtml"> <p>GENE_ASSOCIATION:(2194)</p> <p>EC Number:1.3.1.39</p> </body> </notes> 
<listOfReactants> 
<speciesReference species="m_NADPH[A]" stoichiometry="1"/> 
<speciesReference species="m_trans_oct_2_enoyl_acp[A]" stoichiometry="1"/> 
</listOfReactants> 
<listOfProducts> 
<speciesReference species="m_NADP[A]" stoichiometry="1"/> 
<speciesReference species="m_Octanoyl_acp[A]" stoichiometry="1"/> 
</listOfProducts> 
<kineticLaw> 
<math xmlns="http://www.w3.org/1998/Math/MathML"> 
<ci>FLUX_VALUE</ci> 
</math> 
<listOfParameters> 
<parameter id="LOWER_BOUND" value=" 0 "/> 
<parameter id="UPPER_BOUND" value=" 1000 "/> 
</listOfParameters> 
</kineticLaw> 
</reaction> 
<reaction id="n_R267" name="n_R267" reversible="false"> 
<notes> <body xmlns="http://www.w3.org/1999/xhtml"> <p>GENE_ASSOCIATION:(2194 or 146861 or 54995)</p> <p>EC Number:2.3.1.41</p> </body> </notes> 
<listOfReactants> 
<speciesReference species="m_Malonyl_CoA[A]" stoichiometry="1"/> 
<speciesReference species="m_Octanoyl_acp[A]" stoichiometry="1"/> 
</listOfReactants> 
<listOfProducts> 
<speciesReference species="m_CO2[A]" stoichiometry="1"/> 
<speciesReference species="m_3_oxo_decanoyl_acp[A]" stoichiometry="1"/> 
</listOfProducts> 
<kineticLaw> 
<math xmlns="http://www.w3.org/1998/Math/MathML"> 
<ci>FLUX_VALUE</ci> 
</math> 
<listOfParameters> 
<parameter id="LOWER_BOUND" value=" 0 "/> 
<parameter id="UPPER_BOUND" value=" 1000 "/> 
</listOfParameters> 
</kineticLaw> 
</reaction> 
<reaction id="n_R268" name="n_R268" reversible="false"> 
<notes> <body xmlns="http://www.w3.org/1999/xhtml"> <p>GENE_ASSOCIATION:</p> <p>EC Number:1.1.1.100</p> </body> </notes> 
<listOfReactants> 
<speciesReference species="m_NADPH[A]" stoichiometry="1"/> 
<speciesReference species="m_3_oxo_decanoyl_acp[A]" stoichiometry="1"/> 
</listOfReactants> 
<listOfProducts> 
<speciesReference species="m_NADP[A]" stoichiometry="1"/> 
<speciesReference species="m_R_3_hydroxydecanoyl_acp[A]" stoichiometry="1"/> 
</listOfProducts> 
<kineticLaw> 
<math xmlns="http://www.w3.org/1998/Math/MathML"> 
<ci>FLUX_VALUE</ci> 
</math> 
<listOfParameters> 
<parameter id="LOWER_BOUND" value=" 0 "/> 
<parameter id="UPPER_BOUND" value=" 1000 "/> 
</listOfParameters> 
</kineticLaw> 
</reaction> 
<reaction id="n_R269" name="n_R269" reversible="false"> 
<notes> <body xmlns="http://www.w3.org/1999/xhtml"> <p>GENE_ASSOCIATION:(2194 or 11102)</p> <p>EC Number:4.2.1.59</p> </body> </notes> 
<listOfReactants> 
<speciesReference species="m_R_3_hydroxydecanoyl_acp[A]" stoichiometry="1"/> 
</listOfReactants> 
<listOfProducts> 
<speciesReference species="m_trans_delta2_decenoyl_acp[A]" stoichiometry="1"/> 
</listOfProducts> 
<kineticLaw> 
<math xmlns="http://www.w3.org/1998/Math/MathML"> 
<ci>FLUX_VALUE</ci> 
</math> 
<listOfParameters> 
<parameter id="LOWER_BOUND" value=" 0 "/> 
<parameter id="UPPER_BOUND" value=" 1000 "/> 
</listOfParameters> 
</kineticLaw> 
</reaction> 
<reaction id="n_R270" name="n_R270" reversible="false"> 
<notes> <body xmlns="http://www.w3.org/1999/xhtml"> <p>GENE_ASSOCIATION:(2194)</p> <p>EC Number:1.3.1.39</p> </body> </notes> 
<listOfReactants> 
<speciesReference species="m_NADPH[A]" stoichiometry="1"/> 
<speciesReference species="m_trans_delta2_decenoyl_acp[A]" stoichiometry="1"/> 
</listOfReactants> 
<listOfProducts> 
<speciesReference species="m_NADP[A]" stoichiometry="1"/> 
<speciesReference species="m_Decanoyl_acp[A]" stoichiometry="1"/> 
</listOfProducts> 
<kineticLaw> 
<math xmlns="http://www.w3.org/1998/Math/MathML"> 
<ci>FLUX_VALUE</ci> 
</math> 
<listOfParameters> 
<parameter id="LOWER_BOUND" value=" 0 "/> 
<parameter id="UPPER_BOUND" value=" 1000 "/> 
</listOfParameters> 
</kineticLaw> 
</reaction> 
<reaction id="n_R271" name="n_R271" reversible="false"> 
<notes> <body xmlns="http://www.w3.org/1999/xhtml"> <p>GENE_ASSOCIATION:(2194 or 146861 or 54995)</p> <p>EC Number:2.3.1.41</p> </body> </notes> 
<listOfReactants> 
<speciesReference species="m_Malonyl_CoA[A]" stoichiometry="1"/> 
<speciesReference species="m_Decanoyl_acp[A]" stoichiometry="1"/> 
</listOfReactants> 
<listOfProducts> 
<speciesReference species="m_CO2[A]" stoichiometry="1"/> 
<speciesReference species="m_3_oxo_dodecanoyl_acp[A]" stoichiometry="1"/> 
</listOfProducts> 
<kineticLaw> 
<math xmlns="http://www.w3.org/1998/Math/MathML"> 
<ci>FLUX_VALUE</ci> 
</math> 
<listOfParameters> 
<parameter id="LOWER_BOUND" value=" 0 "/> 
<parameter id="UPPER_BOUND" value=" 1000 "/> 
</listOfParameters> 
</kineticLaw> 
</reaction> 
<reaction id="n_R272" name="n_R272" reversible="false"> 
<notes> <body xmlns="http://www.w3.org/1999/xhtml"> <p>GENE_ASSOCIATION:</p> <p>EC Number:1.1.1.100</p> </body> </notes> 
<listOfReactants> 
<speciesReference species="m_NADPH[A]" stoichiometry="1"/> 
<speciesReference species="m_3_oxo_dodecanoyl_acp[A]" stoichiometry="1"/> 
</listOfReactants> 
<listOfProducts> 
<speciesReference species="m_NADP[A]" stoichiometry="1"/> 
<speciesReference species="m_R_3_hydroxydodecanoyl_acp[A]" stoichiometry="1"/> 
</listOfProducts> 
<kineticLaw> 
<math xmlns="http://www.w3.org/1998/Math/MathML"> 
<ci>FLUX_VALUE</ci> 
</math> 
<listOfParameters> 
<parameter id="LOWER_BOUND" value=" 0 "/> 
<parameter id="UPPER_BOUND" value=" 1000 "/> 
</listOfParameters> 
</kineticLaw> 
</reaction> 
<reaction id="n_R273" name="n_R273" reversible="false"> 
<notes> <body xmlns="http://www.w3.org/1999/xhtml"> <p>GENE_ASSOCIATION:(2194 or 11102)</p> <p>EC Number:4.2.1.59</p> </body> </notes> 
<listOfReactants> 
<speciesReference species="m_R_3_hydroxydodecanoyl_acp[A]" stoichiometry="1"/> 
</listOfReactants> 
<listOfProducts> 
<speciesReference species="m_trans_dodec_2_enoyl_acp[A]" stoichiometry="1"/> 
</listOfProducts> 
<kineticLaw> 
<math xmlns="http://www.w3.org/1998/Math/MathML"> 
<ci>FLUX_VALUE</ci> 
</math> 
<listOfParameters> 
<parameter id="LOWER_BOUND" value=" 0 "/> 
<parameter id="UPPER_BOUND" value=" 1000 "/> 
</listOfParameters> 
</kineticLaw> 
</reaction> 
<reaction id="n_R274" name="n_R274" reversible="false"> 
<notes> <body xmlns="http://www.w3.org/1999/xhtml"> <p>GENE_ASSOCIATION:(2194)</p> <p>EC Number:1.3.1.39</p> </body> </notes> 
<listOfReactants> 
<speciesReference species="m_NADPH[A]" stoichiometry="1"/> 
<speciesReference species="m_trans_dodec_2_enoyl_acp[A]" stoichiometry="1"/> 
</listOfReactants> 
<listOfProducts> 
<speciesReference species="m_NADP[A]" stoichiometry="1"/> 
<speciesReference species="m_Dodecanoyl_acp[A]" stoichiometry="1"/> 
</listOfProducts> 
<kineticLaw> 
<math xmlns="http://www.w3.org/1998/Math/MathML"> 
<ci>FLUX_VALUE</ci> 
</math> 
<listOfParameters> 
<parameter id="LOWER_BOUND" value=" 0 "/> 
<parameter id="UPPER_BOUND" value=" 1000 "/> 
</listOfParameters> 
</kineticLaw> 
</reaction> 
<reaction id="n_R275" name="n_R275" reversible="false"> 
<notes> <body xmlns="http://www.w3.org/1999/xhtml"> <p>GENE_ASSOCIATION:</p> <p>EC Number:3.1.2.21</p> </body> </notes> 
<listOfReactants> 
<speciesReference species="m_Dodecanoyl_acp[A]" stoichiometry="1"/> 
</listOfReactants> 
<listOfProducts> 
<speciesReference species="m_Laurate[A]" stoichiometry="1"/> 
</listOfProducts> 
<kineticLaw> 
<math xmlns="http://www.w3.org/1998/Math/MathML"> 
<ci>FLUX_VALUE</ci> 
</math> 
<listOfParameters> 
<parameter id="LOWER_BOUND" value=" 0 "/> 
<parameter id="UPPER_BOUND" value=" 1000 "/> 
</listOfParameters> 
</kineticLaw> 
</reaction> 
<reaction id="n_R276" name="n_R276" reversible="false"> 
<notes> <body xmlns="http://www.w3.org/1999/xhtml"> <p>GENE_ASSOCIATION:(2194 or 146861 or 54995)</p> <p>EC Number:2.3.1.41</p> </body> </notes> 
<listOfReactants> 
<speciesReference species="m_Malonyl_CoA[A]" stoichiometry="1"/> 
<speciesReference species="m_Dodecanoyl_acp[A]" stoichiometry="1"/> 
</listOfReactants> 
<listOfProducts> 
<speciesReference species="m_CO2[A]" stoichiometry="1"/> 
<speciesReference species="m_3_oxo_myristoyl_acp[A]" stoichiometry="1"/> 
</listOfProducts> 
<kineticLaw> 
<math xmlns="http://www.w3.org/1998/Math/MathML"> 
<ci>FLUX_VALUE</ci> 
</math> 
<listOfParameters> 
<parameter id="LOWER_BOUND" value=" 0 "/> 
<parameter id="UPPER_BOUND" value=" 1000 "/> 
</listOfParameters> 
</kineticLaw> 
</reaction> 
<reaction id="n_R277" name="n_R277" reversible="false"> 
<notes> <body xmlns="http://www.w3.org/1999/xhtml"> <p>GENE_ASSOCIATION:</p> <p>EC Number:1.1.1.100</p> </body> </notes> 
<listOfReactants> 
<speciesReference species="m_NADPH[A]" stoichiometry="1"/> 
<speciesReference species="m_3_oxo_myristoyl_acp[A]" stoichiometry="1"/> 
</listOfReactants> 
<listOfProducts> 
<speciesReference species="m_NADP[A]" stoichiometry="1"/> 
<speciesReference species="m_3R_3_hydroxymyristoyl_acp[A]" stoichiometry="1"/> 
</listOfProducts> 
<kineticLaw> 
<math xmlns="http://www.w3.org/1998/Math/MathML"> 
<ci>FLUX_VALUE</ci> 
</math> 
<listOfParameters> 
<parameter id="LOWER_BOUND" value=" 0 "/> 
<parameter id="UPPER_BOUND" value=" 1000 "/> 
</listOfParameters> 
</kineticLaw> 
</reaction> 
<reaction id="n_R278" name="n_R278" reversible="false"> 
<notes> <body xmlns="http://www.w3.org/1999/xhtml"> <p>GENE_ASSOCIATION:(2194 or 11102)</p> <p>EC Number:4.2.1.59</p> </body> </notes> 
<listOfReactants> 
<speciesReference species="m_3R_3_hydroxymyristoyl_acp[A]" stoichiometry="1"/> 
</listOfReactants> 
<listOfProducts> 
<speciesReference species="m_trans_tetradec_2_enoyl_acp[A]" stoichiometry="1"/> 
</listOfProducts> 
<kineticLaw> 
<math xmlns="http://www.w3.org/1998/Math/MathML"> 
<ci>FLUX_VALUE</ci> 
</math> 
<listOfParameters> 
<parameter id="LOWER_BOUND" value=" 0 "/> 
<parameter id="UPPER_BOUND" value=" 1000 "/> 
</listOfParameters> 
</kineticLaw> 
</reaction> 
<reaction id="n_R279" name="n_R279" reversible="false"> 
<notes> <body xmlns="http://www.w3.org/1999/xhtml"> <p>GENE_ASSOCIATION:(2194)</p> <p>EC Number:1.3.1.39</p> </body> </notes> 
<listOfReactants> 
<speciesReference species="m_NADPH[A]" stoichiometry="1"/> 
<speciesReference species="m_trans_tetradec_2_enoyl_acp[A]" stoichiometry="1"/> 
</listOfReactants> 
<listOfProducts> 
<speciesReference species="m_NADP[A]" stoichiometry="1"/> 
<speciesReference species="m_Myristoyl_acp[A]" stoichiometry="1"/> 
</listOfProducts> 
<kineticLaw> 
<math xmlns="http://www.w3.org/1998/Math/MathML"> 
<ci>FLUX_VALUE</ci> 
</math> 
<listOfParameters> 
<parameter id="LOWER_BOUND" value=" 0 "/> 
<parameter id="UPPER_BOUND" value=" 1000 "/> 
</listOfParameters> 
</kineticLaw> 
</reaction> 
<reaction id="n_R280" name="n_R280" reversible="false"> 
<notes> <body xmlns="http://www.w3.org/1999/xhtml"> <p>GENE_ASSOCIATION:(2194 or 146861 or 54995)</p> <p>EC Number:2.3.1.41</p> </body> </notes> 
<listOfReactants> 
<speciesReference species="m_Malonyl_CoA[A]" stoichiometry="1"/> 
<speciesReference species="m_Myristoyl_acp[A]" stoichiometry="1"/> 
</listOfReactants> 
<listOfProducts> 
<speciesReference species="m_CO2[A]" stoichiometry="1"/> 
<speciesReference species="m_3_oxo_palmitoyl_acp[A]" stoichiometry="1"/> 
</listOfProducts> 
<kineticLaw> 
<math xmlns="http://www.w3.org/1998/Math/MathML"> 
<ci>FLUX_VALUE</ci> 
</math> 
<listOfParameters> 
<parameter id="LOWER_BOUND" value=" 0 "/> 
<parameter id="UPPER_BOUND" value=" 1000 "/> 
</listOfParameters> 
</kineticLaw> 
</reaction> 
<reaction id="n_R281" name="n_R281" reversible="false"> 
<notes> <body xmlns="http://www.w3.org/1999/xhtml"> <p>GENE_ASSOCIATION:</p> <p>EC Number:1.1.1.100</p> </body> </notes> 
<listOfReactants> 
<speciesReference species="m_NADPH[A]" stoichiometry="1"/> 
<speciesReference species="m_3_oxo_palmitoyl_acp[A]" stoichiometry="1"/> 
</listOfReactants> 
<listOfProducts> 
<speciesReference species="m_NADP[A]" stoichiometry="1"/> 
<speciesReference species="m_R_3_hydroxypalmitoyl_acp[A]" stoichiometry="1"/> 
</listOfProducts> 
<kineticLaw> 
<math xmlns="http://www.w3.org/1998/Math/MathML"> 
<ci>FLUX_VALUE</ci> 
</math> 
<listOfParameters> 
<parameter id="LOWER_BOUND" value=" 0 "/> 
<parameter id="UPPER_BOUND" value=" 1000 "/> 
</listOfParameters> 
</kineticLaw> 
</reaction> 
<reaction id="n_R282" name="n_R282" reversible="false"> 
<notes> <body xmlns="http://www.w3.org/1999/xhtml"> <p>GENE_ASSOCIATION:(2194 or 11102)</p> <p>EC Number:4.2.1.59</p> </body> </notes> 
<listOfReactants> 
<speciesReference species="m_R_3_hydroxypalmitoyl_acp[A]" stoichiometry="1"/> 
</listOfReactants> 
<listOfProducts> 
<speciesReference species="m_trans_hexadecenoyl_acp[A]" stoichiometry="1"/> 
</listOfProducts> 
<kineticLaw> 
<math xmlns="http://www.w3.org/1998/Math/MathML"> 
<ci>FLUX_VALUE</ci> 
</math> 
<listOfParameters> 
<parameter id="LOWER_BOUND" value=" 0 "/> 
<parameter id="UPPER_BOUND" value=" 1000 "/> 
</listOfParameters> 
</kineticLaw> 
</reaction> 
<reaction id="n_R283" name="n_R283" reversible="false"> 
<notes> <body xmlns="http://www.w3.org/1999/xhtml"> <p>GENE_ASSOCIATION:(2194)</p> <p>EC Number:1.3.1.39</p> </body> </notes> 
<listOfReactants> 
<speciesReference species="m_NADPH[A]" stoichiometry="1"/> 
<speciesReference species="m_trans_hexadecenoyl_acp[A]" stoichiometry="1"/> 
</listOfReactants> 
<listOfProducts> 
<speciesReference species="m_NADP[A]" stoichiometry="1"/> 
<speciesReference species="m_Palmitoyl_acp[A]" stoichiometry="1"/> 
</listOfProducts> 
<kineticLaw> 
<math xmlns="http://www.w3.org/1998/Math/MathML"> 
<ci>FLUX_VALUE</ci> 
</math> 
<listOfParameters> 
<parameter id="LOWER_BOUND" value=" 0 "/> 
<parameter id="UPPER_BOUND" value=" 1000 "/> 
</listOfParameters> 
</kineticLaw> 
</reaction> 
<reaction id="n_R284" name="n_R284" reversible="true"> 
<notes> <body xmlns="http://www.w3.org/1999/xhtml"> <p>GENE_ASSOCIATION:(2194)</p> <p>EC Number:3.1.2.14</p> </body> </notes> 
<listOfReactants> 
<speciesReference species="m_Palmitoyl_acp[A]" stoichiometry="1"/> 
</listOfReactants> 
<listOfProducts> 
<speciesReference species="m_Palmitate[A]" stoichiometry="1"/> 
</listOfProducts> 
<kineticLaw> 
<math xmlns="http://www.w3.org/1998/Math/MathML"> 
<ci>FLUX_VALUE</ci> 
</math> 
<listOfParameters> 
<parameter id="LOWER_BOUND" value=" -1000 "/> 
<parameter id="UPPER_BOUND" value=" 1000 "/> 
</listOfParameters> 
</kineticLaw> 
</reaction> 
<reaction id="n_R286" name="n_R286" reversible="true"> 
<notes> <body xmlns="http://www.w3.org/1999/xhtml"> <p>GENE_ASSOCIATION:(2194)</p> <p>EC Number:2.3.1.38</p> </body> </notes> 
<listOfReactants> 
<speciesReference species="m_Acetyl_CoA[A]" stoichiometry="1"/> 
</listOfReactants> 
<listOfProducts> 
<speciesReference species="m_Acetyl_acp[A]" stoichiometry="1"/> 
</listOfProducts> 
<kineticLaw> 
<math xmlns="http://www.w3.org/1998/Math/MathML"> 
<ci>FLUX_VALUE</ci> 
</math> 
<listOfParameters> 
<parameter id="LOWER_BOUND" value=" -1000 "/> 
<parameter id="UPPER_BOUND" value=" 1000 "/> 
</listOfParameters> 
</kineticLaw> 
</reaction> 
<reaction id="n_R287" name="n_R287" reversible="true"> 
<notes> <body xmlns="http://www.w3.org/1999/xhtml"> <p>GENE_ASSOCIATION:(2194 or 27349)</p> <p>EC Number:2.3.1.39</p> </body> </notes> 
<listOfReactants> 
<speciesReference species="m_Malonyl_CoA[A]" stoichiometry="1"/> 
</listOfReactants> 
<listOfProducts> 
<speciesReference species="m_Malonyl_acp[A]" stoichiometry="1"/> 
</listOfProducts> 
<kineticLaw> 
<math xmlns="http://www.w3.org/1998/Math/MathML"> 
<ci>FLUX_VALUE</ci> 
</math> 
<listOfParameters> 
<parameter id="LOWER_BOUND" value=" -1000 "/> 
<parameter id="UPPER_BOUND" value=" 1000 "/> 
</listOfParameters> 
</kineticLaw> 
</reaction> 
<reaction id="n_R288" name="n_R288" reversible="true"> 
<notes> <body xmlns="http://www.w3.org/1999/xhtml"> <p>GENE_ASSOCIATION:(2194 or 146861 or 54995)</p> <p>EC Number:2.3.1.41</p> </body> </notes> 
<listOfReactants> 
<speciesReference species="m_Acetyl_acp[A]" stoichiometry="1"/> 
<speciesReference species="m_Malonyl_acp[A]" stoichiometry="1"/> 
</listOfReactants> 
<listOfProducts> 
<speciesReference species="m_CO2[A]" stoichiometry="1"/> 
<speciesReference species="m_Acetoacetyl_acp[A]" stoichiometry="1"/> 
</listOfProducts> 
<kineticLaw> 
<math xmlns="http://www.w3.org/1998/Math/MathML"> 
<ci>FLUX_VALUE</ci> 
</math> 
<listOfParameters> 
<parameter id="LOWER_BOUND" value=" -1000 "/> 
<parameter id="UPPER_BOUND" value=" 1000 "/> 
</listOfParameters> 
</kineticLaw> 
</reaction> 
<reaction id="n_R289" name="n_R289" reversible="true"> 
<notes> <body xmlns="http://www.w3.org/1999/xhtml"> <p>GENE_ASSOCIATION:(31 or 32 or 5095 or 5096)</p> <p>EC Number:6.4.1.2</p> </body> </notes> 
<listOfReactants> 
<speciesReference species="m_ATP[A]" stoichiometry="1"/> 
<speciesReference species="m_Bicarbonate[A]" stoichiometry="1"/> 
<speciesReference species="m_Acetyl_CoA[A]" stoichiometry="1"/> 
</listOfReactants> 
<listOfProducts> 
<speciesReference species="m_ADP[A]" stoichiometry="1"/> 
<speciesReference species="m_Malonyl_CoA[A]" stoichiometry="1"/> 
</listOfProducts> 
<kineticLaw> 
<math xmlns="http://www.w3.org/1998/Math/MathML"> 
<ci>FLUX_VALUE</ci> 
</math> 
<listOfParameters> 
<parameter id="LOWER_BOUND" value=" -1000 "/> 
<parameter id="UPPER_BOUND" value=" 1000 "/> 
</listOfParameters> 
</kineticLaw> 
</reaction> 
<reaction id="n_R290" name="n_R290" reversible="true"> 
<notes> <body xmlns="http://www.w3.org/1999/xhtml"> <p>GENE_ASSOCIATION:(759 or 56934 or 770 or 377677 or 761 or 762 or 763 or 11238 or 765 or 766 or 767 or 768)</p> <p>EC Number:4.2.1.1</p> </body> </notes> 
<listOfReactants> 
<speciesReference species="m_Bicarbonate[A]" stoichiometry="1"/> 
</listOfReactants> 
<listOfProducts> 
<speciesReference species="m_CO2[A]" stoichiometry="1"/> 
</listOfProducts> 
<kineticLaw> 
<math xmlns="http://www.w3.org/1998/Math/MathML"> 
<ci>FLUX_VALUE</ci> 
</math> 
<listOfParameters> 
<parameter id="LOWER_BOUND" value=" -1000 "/> 
<parameter id="UPPER_BOUND" value=" 1000 "/> 
</listOfParameters> 
</kineticLaw> 
</reaction> 
<reaction id="n_R291" name="n_R291" reversible="false"> 
<notes> <body xmlns="http://www.w3.org/1999/xhtml"> <p>GENE_ASSOCIATION:(23205 or 81616 or 2180 or 2181 or 2182 or 51703 or 11001)</p> <p>EC Number:6.2.1.3</p> </body> </notes> 
<listOfReactants> 
<speciesReference species="m_ATP[A]" stoichiometry="1"/> 
<speciesReference species="m_Palmitate[A]" stoichiometry="1"/> 
</listOfReactants> 
<listOfProducts> 
<speciesReference species="m_Palmitoyl_CoA[A]" stoichiometry="1"/> 
<speciesReference species="m_AMP[A]" stoichiometry="1"/> 
</listOfProducts> 
<kineticLaw> 
<math xmlns="http://www.w3.org/1998/Math/MathML"> 
<ci>FLUX_VALUE</ci> 
</math> 
<listOfParameters> 
<parameter id="LOWER_BOUND" value=" 0 "/> 
<parameter id="UPPER_BOUND" value=" 1000 "/> 
</listOfParameters> 
</kineticLaw> 
</reaction> 
<reaction id="n_R292" name="n_R292" reversible="false"> 
<notes> <body xmlns="http://www.w3.org/1999/xhtml"> <p>GENE_ASSOCIATION:(64834 or 79071)</p> <p>EC Number:2.3.1</p> </body> </notes> 
<listOfReactants> 
<speciesReference species="m_Malonyl_CoA[A]" stoichiometry="1"/> 
<speciesReference species="m_Palmitoyl_CoA[A]" stoichiometry="1"/> 
</listOfReactants> 
<listOfProducts> 
<speciesReference species="m_CO2[A]" stoichiometry="1"/> 
<speciesReference species="m_3_oxo_stearoyl_CoA[A]" stoichiometry="1"/> 
</listOfProducts> 
<kineticLaw> 
<math xmlns="http://www.w3.org/1998/Math/MathML"> 
<ci>FLUX_VALUE</ci> 
</math> 
<listOfParameters> 
<parameter id="LOWER_BOUND" value=" 0 "/> 
<parameter id="UPPER_BOUND" value=" 1000 "/> 
</listOfParameters> 
</kineticLaw> 
</reaction> 
<reaction id="n_R293" name="n_R293" reversible="false"> 
<notes> <body xmlns="http://www.w3.org/1999/xhtml"> <p>GENE_ASSOCIATION:</p> <p>EC Number:1.1.1</p> </body> </notes> 
<listOfReactants> 
<speciesReference species="m_NADPH[A]" stoichiometry="1"/> 
<speciesReference species="m_3_oxo_stearoyl_CoA[A]" stoichiometry="1"/> 
</listOfReactants> 
<listOfProducts> 
<speciesReference species="m_NADP[A]" stoichiometry="1"/> 
<speciesReference species="m_3_hydroxy_stearoyl_CoA[A]" stoichiometry="1"/> 
</listOfProducts> 
<kineticLaw> 
<math xmlns="http://www.w3.org/1998/Math/MathML"> 
<ci>FLUX_VALUE</ci> 
</math> 
<listOfParameters> 
<parameter id="LOWER_BOUND" value=" 0 "/> 
<parameter id="UPPER_BOUND" value=" 1000 "/> 
</listOfParameters> 
</kineticLaw> 
</reaction> 
<reaction id="n_R294" name="n_R294" reversible="false"> 
<notes> <body xmlns="http://www.w3.org/1999/xhtml"> <p>GENE_ASSOCIATION:</p> <p>EC Number:4.2.1</p> </body> </notes> 
<listOfReactants> 
<speciesReference species="m_3_hydroxy_stearoyl_CoA[A]" stoichiometry="1"/> 
</listOfReactants> 
<listOfProducts> 
<speciesReference species="m_trans_2_3_stearoyl_CoA[A]" stoichiometry="1"/> 
</listOfProducts> 
<kineticLaw> 
<math xmlns="http://www.w3.org/1998/Math/MathML"> 
<ci>FLUX_VALUE</ci> 
</math> 
<listOfParameters> 
<parameter id="LOWER_BOUND" value=" 0 "/> 
<parameter id="UPPER_BOUND" value=" 1000 "/> 
</listOfParameters> 
</kineticLaw> 
</reaction> 
<reaction id="n_R295" name="n_R295" reversible="false"> 
<notes> <body xmlns="http://www.w3.org/1999/xhtml"> <p>GENE_ASSOCIATION:</p> <p>EC Number:1.3.1</p> </body> </notes> 
<listOfReactants> 
<speciesReference species="m_NADPH[A]" stoichiometry="1"/> 
<speciesReference species="m_trans_2_3_stearoyl_CoA[A]" stoichiometry="1"/> 
</listOfReactants> 
<listOfProducts> 
<speciesReference species="m_NADP[A]" stoichiometry="1"/> 
<speciesReference species="m_Stearoyl_CoA[A]" stoichiometry="1"/> 
</listOfProducts> 
<kineticLaw> 
<math xmlns="http://www.w3.org/1998/Math/MathML"> 
<ci>FLUX_VALUE</ci> 
</math> 
<listOfParameters> 
<parameter id="LOWER_BOUND" value=" 0 "/> 
<parameter id="UPPER_BOUND" value=" 1000 "/> 
</listOfParameters> 
</kineticLaw> 
</reaction> 
<reaction id="n_R296" name="n_R296" reversible="false"> 
<notes> <body xmlns="http://www.w3.org/1999/xhtml"> <p>GENE_ASSOCIATION:(10965 or 122970 or 11332)</p> <p>EC Number:3.1.2.2</p> </body> </notes> 
<listOfReactants> 
<speciesReference species="m_Stearoyl_CoA[A]" stoichiometry="1"/> 
</listOfReactants> 
<listOfProducts> 
<speciesReference species="m_Stearate[A]" stoichiometry="1"/> 
</listOfProducts> 
<kineticLaw> 
<math xmlns="http://www.w3.org/1998/Math/MathML"> 
<ci>FLUX_VALUE</ci> 
</math> 
<listOfParameters> 
<parameter id="LOWER_BOUND" value=" 0 "/> 
<parameter id="UPPER_BOUND" value=" 1000 "/> 
</listOfParameters> 
</kineticLaw> 
</reaction> 
<reaction id="n_R297" name="n_R297" reversible="false"> 
<notes> <body xmlns="http://www.w3.org/1999/xhtml"> <p>GENE_ASSOCIATION:(3992 or 9415 or 283985 or 6319 or 79966)</p> <p>EC Number:1.14.19.1</p> </body> </notes> 
<listOfReactants> 
<speciesReference species="m_O2[A]" stoichiometry="1"/> 
<speciesReference species="m_Stearoyl_CoA[A]" stoichiometry="1"/> 
</listOfReactants> 
<listOfProducts> 
<speciesReference species="m_Oleoyl_CoA[A]" stoichiometry="1"/> 
</listOfProducts> 
<kineticLaw> 
<math xmlns="http://www.w3.org/1998/Math/MathML"> 
<ci>FLUX_VALUE</ci> 
</math> 
<listOfParameters> 
<parameter id="LOWER_BOUND" value=" 0 "/> 
<parameter id="UPPER_BOUND" value=" 1000 "/> 
</listOfParameters> 
</kineticLaw> 
</reaction> 
<reaction id="n_R298" name="n_R298" reversible="false"> 
<notes> <body xmlns="http://www.w3.org/1999/xhtml"> <p>GENE_ASSOCIATION:(10965 or 122970)</p> <p>EC Number:3.1.2</p> </body> </notes> 
<listOfReactants> 
<speciesReference species="m_Oleoyl_CoA[A]" stoichiometry="1"/> 
</listOfReactants> 
<listOfProducts> 
<speciesReference species="m_Oleate[A]" stoichiometry="1"/> 
</listOfProducts> 
<kineticLaw> 
<math xmlns="http://www.w3.org/1998/Math/MathML"> 
<ci>FLUX_VALUE</ci> 
</math> 
<listOfParameters> 
<parameter id="LOWER_BOUND" value=" 0 "/> 
<parameter id="UPPER_BOUND" value=" 1000 "/> 
</listOfParameters> 
</kineticLaw> 
</reaction> 
<reaction id="n_R299" name="n_R299" reversible="false"> 
<notes> <body xmlns="http://www.w3.org/1999/xhtml"> <p>GENE_ASSOCIATION:</p> <p>EC Number:</p> </body> </notes> 
<listOfReactants> 
<speciesReference species="m_ATP[A]" stoichiometry="1"/> 
<speciesReference species="m_NADH[A]" stoichiometry="2"/> 
<speciesReference species="m_Acetyl_CoA[A]" stoichiometry="1"/> 
<speciesReference species="m_CO2[A]" stoichiometry="1"/> 
<speciesReference species="m_O2[A]" stoichiometry="2"/> 
<speciesReference species="m_Linoleate[A]" stoichiometry="1"/> 
</listOfReactants> 
<listOfProducts> 
<speciesReference species="m_ADP[A]" stoichiometry="1"/> 
<speciesReference species="m_NAD[A]" stoichiometry="2"/> 
<speciesReference species="m_Arachidonate[A]" stoichiometry="1"/> 
</listOfProducts> 
<kineticLaw> 
<math xmlns="http://www.w3.org/1998/Math/MathML"> 
<ci>FLUX_VALUE</ci> 
</math> 
<listOfParameters> 
<parameter id="LOWER_BOUND" value=" 0 "/> 
<parameter id="UPPER_BOUND" value=" 1000 "/> 
</listOfParameters> 
</kineticLaw> 
</reaction> 
<reaction id="n_R300" name="n_R300" reversible="false"> 
<notes> <body xmlns="http://www.w3.org/1999/xhtml"> <p>GENE_ASSOCIATION:</p> <p>EC Number:</p> </body> </notes> 
<listOfReactants> 
<speciesReference species="m_ATP[A]" stoichiometry="2"/> 
<speciesReference species="m_NADH[A]" stoichiometry="3"/> 
<speciesReference species="m_Acetyl_CoA[A]" stoichiometry="2"/> 
<speciesReference species="m_CO2[A]" stoichiometry="2"/> 
<speciesReference species="m_O2[A]" stoichiometry="3"/> 
<speciesReference species="m_Linolenate[A]" stoichiometry="1"/> 
</listOfReactants> 
<listOfProducts> 
<speciesReference species="m_ADP[A]" stoichiometry="2"/> 
<speciesReference species="m_NAD[A]" stoichiometry="3"/> 
<speciesReference species="m_Decosahexenoate[A]" stoichiometry="1"/> 
</listOfProducts> 
<kineticLaw> 
<math xmlns="http://www.w3.org/1998/Math/MathML"> 
<ci>FLUX_VALUE</ci> 
</math> 
<listOfParameters> 
<parameter id="LOWER_BOUND" value=" 0 "/> 
<parameter id="UPPER_BOUND" value=" 1000 "/> 
</listOfParameters> 
</kineticLaw> 
</reaction> 
<reaction id="n_R301" name="n_R301" reversible="false"> 
<notes> <body xmlns="http://www.w3.org/1999/xhtml"> <p>GENE_ASSOCIATION:(2194)</p> <p>EC Number:1.1.1.100</p> </body> </notes> 
<listOfReactants> 
<speciesReference species="m_NADPH[N]" stoichiometry="1"/> 
<speciesReference species="m_Acetoacetyl_acp[N]" stoichiometry="1"/> 
</listOfReactants> 
<listOfProducts> 
<speciesReference species="m_NADP[N]" stoichiometry="1"/> 
<speciesReference species="m_R_3_hydroxybutanoyl_acp[N]" stoichiometry="1"/> 
</listOfProducts> 
<kineticLaw> 
<math xmlns="http://www.w3.org/1998/Math/MathML"> 
<ci>FLUX_VALUE</ci> 
</math> 
<listOfParameters> 
<parameter id="LOWER_BOUND" value=" 0 "/> 
<parameter id="UPPER_BOUND" value=" 1000 "/> 
</listOfParameters> 
</kineticLaw> 
</reaction> 
<reaction id="n_R302" name="n_R302" reversible="false"> 
<notes> <body xmlns="http://www.w3.org/1999/xhtml"> <p>GENE_ASSOCIATION:(2194 or 11102)</p> <p>EC Number:4.2.1.59</p> </body> </notes> 
<listOfReactants> 
<speciesReference species="m_R_3_hydroxybutanoyl_acp[N]" stoichiometry="1"/> 
</listOfReactants> 
<listOfProducts> 
<speciesReference species="m_Crotonyl_acp[N]" stoichiometry="1"/> 
</listOfProducts> 
<kineticLaw> 
<math xmlns="http://www.w3.org/1998/Math/MathML"> 
<ci>FLUX_VALUE</ci> 
</math> 
<listOfParameters> 
<parameter id="LOWER_BOUND" value=" 0 "/> 
<parameter id="UPPER_BOUND" value=" 1000 "/> 
</listOfParameters> 
</kineticLaw> 
</reaction> 
<reaction id="n_R303" name="n_R303" reversible="false"> 
<notes> <body xmlns="http://www.w3.org/1999/xhtml"> <p>GENE_ASSOCIATION:(2194)</p> <p>EC Number:1.3.1.39</p> </body> </notes> 
<listOfReactants> 
<speciesReference species="m_NADPH[N]" stoichiometry="1"/> 
<speciesReference species="m_Crotonyl_acp[N]" stoichiometry="1"/> 
</listOfReactants> 
<listOfProducts> 
<speciesReference species="m_NADP[N]" stoichiometry="1"/> 
<speciesReference species="m_Butyryl_acp[N]" stoichiometry="1"/> 
</listOfProducts> 
<kineticLaw> 
<math xmlns="http://www.w3.org/1998/Math/MathML"> 
<ci>FLUX_VALUE</ci> 
</math> 
<listOfParameters> 
<parameter id="LOWER_BOUND" value=" 0 "/> 
<parameter id="UPPER_BOUND" value=" 1000 "/> 
</listOfParameters> 
</kineticLaw> 
</reaction> 
<reaction id="n_R304" name="n_R304" reversible="false"> 
<notes> <body xmlns="http://www.w3.org/1999/xhtml"> <p>GENE_ASSOCIATION:(2194 or 146861 or 54995)</p> <p>EC Number:2.3.1.41</p> </body> </notes> 
<listOfReactants> 
<speciesReference species="m_Butyryl_acp[N]" stoichiometry="1"/> 
<speciesReference species="m_Malonyl_CoA[N]" stoichiometry="1"/> 
</listOfReactants> 
<listOfProducts> 
<speciesReference species="m_CO2[N]" stoichiometry="1"/> 
<speciesReference species="m_3_oxo_hexanoyl_acp[N]" stoichiometry="1"/> 
</listOfProducts> 
<kineticLaw> 
<math xmlns="http://www.w3.org/1998/Math/MathML"> 
<ci>FLUX_VALUE</ci> 
</math> 
<listOfParameters> 
<parameter id="LOWER_BOUND" value=" 0 "/> 
<parameter id="UPPER_BOUND" value=" 1000 "/> 
</listOfParameters> 
</kineticLaw> 
</reaction> 
<reaction id="n_R305" name="n_R305" reversible="false"> 
<notes> <body xmlns="http://www.w3.org/1999/xhtml"> <p>GENE_ASSOCIATION:</p> <p>EC Number:1.1.1.100</p> </body> </notes> 
<listOfReactants> 
<speciesReference species="m_NADPH[N]" stoichiometry="1"/> 
<speciesReference species="m_3_oxo_hexanoyl_acp[N]" stoichiometry="1"/> 
</listOfReactants> 
<listOfProducts> 
<speciesReference species="m_NADP[N]" stoichiometry="1"/> 
<speciesReference species="m_R_3_hydroxyhexanoyl_acp[N]" stoichiometry="1"/> 
</listOfProducts> 
<kineticLaw> 
<math xmlns="http://www.w3.org/1998/Math/MathML"> 
<ci>FLUX_VALUE</ci> 
</math> 
<listOfParameters> 
<parameter id="LOWER_BOUND" value=" 0 "/> 
<parameter id="UPPER_BOUND" value=" 1000 "/> 
</listOfParameters> 
</kineticLaw> 
</reaction> 
<reaction id="n_R306" name="n_R306" reversible="false"> 
<notes> <body xmlns="http://www.w3.org/1999/xhtml"> <p>GENE_ASSOCIATION:(2194 or 11102)</p> <p>EC Number:4.2.1.59</p> </body> </notes> 
<listOfReactants> 
<speciesReference species="m_R_3_hydroxyhexanoyl_acp[N]" stoichiometry="1"/> 
</listOfReactants> 
<listOfProducts> 
<speciesReference species="m_trans_hex_2_enoyl_acp[N]" stoichiometry="1"/> 
</listOfProducts> 
<kineticLaw> 
<math xmlns="http://www.w3.org/1998/Math/MathML"> 
<ci>FLUX_VALUE</ci> 
</math> 
<listOfParameters> 
<parameter id="LOWER_BOUND" value=" 0 "/> 
<parameter id="UPPER_BOUND" value=" 1000 "/> 
</listOfParameters> 
</kineticLaw> 
</reaction> 
<reaction id="n_R307" name="n_R307" reversible="false"> 
<notes> <body xmlns="http://www.w3.org/1999/xhtml"> <p>GENE_ASSOCIATION:(2194)</p> <p>EC Number:1.3.1.39</p> </body> </notes> 
<listOfReactants> 
<speciesReference species="m_NADPH[N]" stoichiometry="1"/> 
<speciesReference species="m_trans_hex_2_enoyl_acp[N]" stoichiometry="1"/> 
</listOfReactants> 
<listOfProducts> 
<speciesReference species="m_NADP[N]" stoichiometry="1"/> 
<speciesReference species="m_Hexanoyl_acp[N]" stoichiometry="1"/> 
</listOfProducts> 
<kineticLaw> 
<math xmlns="http://www.w3.org/1998/Math/MathML"> 
<ci>FLUX_VALUE</ci> 
</math> 
<listOfParameters> 
<parameter id="LOWER_BOUND" value=" 0 "/> 
<parameter id="UPPER_BOUND" value=" 1000 "/> 
</listOfParameters> 
</kineticLaw> 
</reaction> 
<reaction id="n_R308" name="n_R308" reversible="false"> 
<notes> <body xmlns="http://www.w3.org/1999/xhtml"> <p>GENE_ASSOCIATION:(2194 or 146861 or 54995)</p> <p>EC Number:2.3.1.41</p> </body> </notes> 
<listOfReactants> 
<speciesReference species="m_Malonyl_CoA[N]" stoichiometry="1"/> 
<speciesReference species="m_Hexanoyl_acp[N]" stoichiometry="1"/> 
</listOfReactants> 
<listOfProducts> 
<speciesReference species="m_CO2[N]" stoichiometry="1"/> 
<speciesReference species="m_3_oxo_octanoyl_acp[N]" stoichiometry="1"/> 
</listOfProducts> 
<kineticLaw> 
<math xmlns="http://www.w3.org/1998/Math/MathML"> 
<ci>FLUX_VALUE</ci> 
</math> 
<listOfParameters> 
<parameter id="LOWER_BOUND" value=" 0 "/> 
<parameter id="UPPER_BOUND" value=" 1000 "/> 
</listOfParameters> 
</kineticLaw> 
</reaction> 
<reaction id="n_R309" name="n_R309" reversible="false"> 
<notes> <body xmlns="http://www.w3.org/1999/xhtml"> <p>GENE_ASSOCIATION:</p> <p>EC Number:1.1.1.100</p> </body> </notes> 
<listOfReactants> 
<speciesReference species="m_NADPH[N]" stoichiometry="1"/> 
<speciesReference species="m_3_oxo_octanoyl_acp[N]" stoichiometry="1"/> 
</listOfReactants> 
<listOfProducts> 
<speciesReference species="m_NADP[N]" stoichiometry="1"/> 
<speciesReference species="m_R_3_hydroxyoctanoyl_acp[N]" stoichiometry="1"/> 
</listOfProducts> 
<kineticLaw> 
<math xmlns="http://www.w3.org/1998/Math/MathML"> 
<ci>FLUX_VALUE</ci> 
</math> 
<listOfParameters> 
<parameter id="LOWER_BOUND" value=" 0 "/> 
<parameter id="UPPER_BOUND" value=" 1000 "/> 
</listOfParameters> 
</kineticLaw> 
</reaction> 
<reaction id="n_R310" name="n_R310" reversible="false"> 
<notes> <body xmlns="http://www.w3.org/1999/xhtml"> <p>GENE_ASSOCIATION:(2194 or 11102)</p> <p>EC Number:4.2.1.59</p> </body> </notes> 
<listOfReactants> 
<speciesReference species="m_R_3_hydroxyoctanoyl_acp[N]" stoichiometry="1"/> 
</listOfReactants> 
<listOfProducts> 
<speciesReference species="m_trans_oct_2_enoyl_acp[N]" stoichiometry="1"/> 
</listOfProducts> 
<kineticLaw> 
<math xmlns="http://www.w3.org/1998/Math/MathML"> 
<ci>FLUX_VALUE</ci> 
</math> 
<listOfParameters> 
<parameter id="LOWER_BOUND" value=" 0 "/> 
<parameter id="UPPER_BOUND" value=" 1000 "/> 
</listOfParameters> 
</kineticLaw> 
</reaction> 
<reaction id="n_R311" name="n_R311" reversible="false"> 
<notes> <body xmlns="http://www.w3.org/1999/xhtml"> <p>GENE_ASSOCIATION:(2194)</p> <p>EC Number:1.3.1.39</p> </body> </notes> 
<listOfReactants> 
<speciesReference species="m_NADPH[N]" stoichiometry="1"/> 
<speciesReference species="m_trans_oct_2_enoyl_acp[N]" stoichiometry="1"/> 
</listOfReactants> 
<listOfProducts> 
<speciesReference species="m_NADP[N]" stoichiometry="1"/> 
<speciesReference species="m_Octanoyl_acp[N]" stoichiometry="1"/> 
</listOfProducts> 
<kineticLaw> 
<math xmlns="http://www.w3.org/1998/Math/MathML"> 
<ci>FLUX_VALUE</ci> 
</math> 
<listOfParameters> 
<parameter id="LOWER_BOUND" value=" 0 "/> 
<parameter id="UPPER_BOUND" value=" 1000 "/> 
</listOfParameters> 
</kineticLaw> 
</reaction> 
<reaction id="n_R312" name="n_R312" reversible="false"> 
<notes> <body xmlns="http://www.w3.org/1999/xhtml"> <p>GENE_ASSOCIATION:(2194 or 146861 or 54995)</p> <p>EC Number:2.3.1.41</p> </body> </notes> 
<listOfReactants> 
<speciesReference species="m_Malonyl_CoA[N]" stoichiometry="1"/> 
<speciesReference species="m_Octanoyl_acp[N]" stoichiometry="1"/> 
</listOfReactants> 
<listOfProducts> 
<speciesReference species="m_CO2[N]" stoichiometry="1"/> 
<speciesReference species="m_3_oxo_decanoyl_acp[N]" stoichiometry="1"/> 
</listOfProducts> 
<kineticLaw> 
<math xmlns="http://www.w3.org/1998/Math/MathML"> 
<ci>FLUX_VALUE</ci> 
</math> 
<listOfParameters> 
<parameter id="LOWER_BOUND" value=" 0 "/> 
<parameter id="UPPER_BOUND" value=" 1000 "/> 
</listOfParameters> 
</kineticLaw> 
</reaction> 
<reaction id="n_R313" name="n_R313" reversible="false"> 
<notes> <body xmlns="http://www.w3.org/1999/xhtml"> <p>GENE_ASSOCIATION:</p> <p>EC Number:1.1.1.100</p> </body> </notes> 
<listOfReactants> 
<speciesReference species="m_NADPH[N]" stoichiometry="1"/> 
<speciesReference species="m_3_oxo_decanoyl_acp[N]" stoichiometry="1"/> 
</listOfReactants> 
<listOfProducts> 
<speciesReference species="m_NADP[N]" stoichiometry="1"/> 
<speciesReference species="m_R_3_hydroxydecanoyl_acp[N]" stoichiometry="1"/> 
</listOfProducts> 
<kineticLaw> 
<math xmlns="http://www.w3.org/1998/Math/MathML"> 
<ci>FLUX_VALUE</ci> 
</math> 
<listOfParameters> 
<parameter id="LOWER_BOUND" value=" 0 "/> 
<parameter id="UPPER_BOUND" value=" 1000 "/> 
</listOfParameters> 
</kineticLaw> 
</reaction> 
<reaction id="n_R314" name="n_R314" reversible="false"> 
<notes> <body xmlns="http://www.w3.org/1999/xhtml"> <p>GENE_ASSOCIATION:(2194 or 11102)</p> <p>EC Number:4.2.1.59</p> </body> </notes> 
<listOfReactants> 
<speciesReference species="m_R_3_hydroxydecanoyl_acp[N]" stoichiometry="1"/> 
</listOfReactants> 
<listOfProducts> 
<speciesReference species="m_trans_delta2_decenoyl_acp[N]" stoichiometry="1"/> 
</listOfProducts> 
<kineticLaw> 
<math xmlns="http://www.w3.org/1998/Math/MathML"> 
<ci>FLUX_VALUE</ci> 
</math> 
<listOfParameters> 
<parameter id="LOWER_BOUND" value=" 0 "/> 
<parameter id="UPPER_BOUND" value=" 1000 "/> 
</listOfParameters> 
</kineticLaw> 
</reaction> 
<reaction id="n_R315" name="n_R315" reversible="false"> 
<notes> <body xmlns="http://www.w3.org/1999/xhtml"> <p>GENE_ASSOCIATION:(2194)</p> <p>EC Number:1.3.1.39</p> </body> </notes> 
<listOfReactants> 
<speciesReference species="m_NADPH[N]" stoichiometry="1"/> 
<speciesReference species="m_trans_delta2_decenoyl_acp[N]" stoichiometry="1"/> 
</listOfReactants> 
<listOfProducts> 
<speciesReference species="m_NADP[N]" stoichiometry="1"/> 
<speciesReference species="m_Decanoyl_acp[N]" stoichiometry="1"/> 
</listOfProducts> 
<kineticLaw> 
<math xmlns="http://www.w3.org/1998/Math/MathML"> 
<ci>FLUX_VALUE</ci> 
</math> 
<listOfParameters> 
<parameter id="LOWER_BOUND" value=" 0 "/> 
<parameter id="UPPER_BOUND" value=" 1000 "/> 
</listOfParameters> 
</kineticLaw> 
</reaction> 
<reaction id="n_R316" name="n_R316" reversible="false"> 
<notes> <body xmlns="http://www.w3.org/1999/xhtml"> <p>GENE_ASSOCIATION:(2194 or 146861 or 54995)</p> <p>EC Number:2.3.1.41</p> </body> </notes> 
<listOfReactants> 
<speciesReference species="m_Malonyl_CoA[N]" stoichiometry="1"/> 
<speciesReference species="m_Decanoyl_acp[N]" stoichiometry="1"/> 
</listOfReactants> 
<listOfProducts> 
<speciesReference species="m_CO2[N]" stoichiometry="1"/> 
<speciesReference species="m_3_oxo_dodecanoyl_acp[N]" stoichiometry="1"/> 
</listOfProducts> 
<kineticLaw> 
<math xmlns="http://www.w3.org/1998/Math/MathML"> 
<ci>FLUX_VALUE</ci> 
</math> 
<listOfParameters> 
<parameter id="LOWER_BOUND" value=" 0 "/> 
<parameter id="UPPER_BOUND" value=" 1000 "/> 
</listOfParameters> 
</kineticLaw> 
</reaction> 
<reaction id="n_R317" name="n_R317" reversible="false"> 
<notes> <body xmlns="http://www.w3.org/1999/xhtml"> <p>GENE_ASSOCIATION:</p> <p>EC Number:1.1.1.100</p> </body> </notes> 
<listOfReactants> 
<speciesReference species="m_NADPH[N]" stoichiometry="1"/> 
<speciesReference species="m_3_oxo_dodecanoyl_acp[N]" stoichiometry="1"/> 
</listOfReactants> 
<listOfProducts> 
<speciesReference species="m_NADP[N]" stoichiometry="1"/> 
<speciesReference species="m_R_3_hydroxydodecanoyl_acp[N]" stoichiometry="1"/> 
</listOfProducts> 
<kineticLaw> 
<math xmlns="http://www.w3.org/1998/Math/MathML"> 
<ci>FLUX_VALUE</ci> 
</math> 
<listOfParameters> 
<parameter id="LOWER_BOUND" value=" 0 "/> 
<parameter id="UPPER_BOUND" value=" 1000 "/> 
</listOfParameters> 
</kineticLaw> 
</reaction> 
<reaction id="n_R318" name="n_R318" reversible="false"> 
<notes> <body xmlns="http://www.w3.org/1999/xhtml"> <p>GENE_ASSOCIATION:(2194 or 11102)</p> <p>EC Number:4.2.1.59</p> </body> </notes> 
<listOfReactants> 
<speciesReference species="m_R_3_hydroxydodecanoyl_acp[N]" stoichiometry="1"/> 
</listOfReactants> 
<listOfProducts> 
<speciesReference species="m_trans_dodec_2_enoyl_acp[N]" stoichiometry="1"/> 
</listOfProducts> 
<kineticLaw> 
<math xmlns="http://www.w3.org/1998/Math/MathML"> 
<ci>FLUX_VALUE</ci> 
</math> 
<listOfParameters> 
<parameter id="LOWER_BOUND" value=" 0 "/> 
<parameter id="UPPER_BOUND" value=" 1000 "/> 
</listOfParameters> 
</kineticLaw> 
</reaction> 
<reaction id="n_R319" name="n_R319" reversible="false"> 
<notes> <body xmlns="http://www.w3.org/1999/xhtml"> <p>GENE_ASSOCIATION:(2194)</p> <p>EC Number:1.3.1.39</p> </body> </notes> 
<listOfReactants> 
<speciesReference species="m_NADPH[N]" stoichiometry="1"/> 
<speciesReference species="m_trans_dodec_2_enoyl_acp[N]" stoichiometry="1"/> 
</listOfReactants> 
<listOfProducts> 
<speciesReference species="m_NADP[N]" stoichiometry="1"/> 
<speciesReference species="m_Dodecanoyl_acp[N]" stoichiometry="1"/> 
</listOfProducts> 
<kineticLaw> 
<math xmlns="http://www.w3.org/1998/Math/MathML"> 
<ci>FLUX_VALUE</ci> 
</math> 
<listOfParameters> 
<parameter id="LOWER_BOUND" value=" 0 "/> 
<parameter id="UPPER_BOUND" value=" 1000 "/> 
</listOfParameters> 
</kineticLaw> 
</reaction> 
<reaction id="n_R320" name="n_R320" reversible="false"> 
<notes> <body xmlns="http://www.w3.org/1999/xhtml"> <p>GENE_ASSOCIATION:</p> <p>EC Number:3.1.2.21</p> </body> </notes> 
<listOfReactants> 
<speciesReference species="m_Dodecanoyl_acp[N]" stoichiometry="1"/> 
</listOfReactants> 
<listOfProducts> 
<speciesReference species="m_Laurate[N]" stoichiometry="1"/> 
</listOfProducts> 
<kineticLaw> 
<math xmlns="http://www.w3.org/1998/Math/MathML"> 
<ci>FLUX_VALUE</ci> 
</math> 
<listOfParameters> 
<parameter id="LOWER_BOUND" value=" 0 "/> 
<parameter id="UPPER_BOUND" value=" 1000 "/> 
</listOfParameters> 
</kineticLaw> 
</reaction> 
<reaction id="n_R321" name="n_R321" reversible="false"> 
<notes> <body xmlns="http://www.w3.org/1999/xhtml"> <p>GENE_ASSOCIATION:(2194 or 146861 or 54995)</p> <p>EC Number:2.3.1.41</p> </body> </notes> 
<listOfReactants> 
<speciesReference species="m_Malonyl_CoA[N]" stoichiometry="1"/> 
<speciesReference species="m_Dodecanoyl_acp[N]" stoichiometry="1"/> 
</listOfReactants> 
<listOfProducts> 
<speciesReference species="m_CO2[N]" stoichiometry="1"/> 
<speciesReference species="m_3_oxo_myristoyl_acp[N]" stoichiometry="1"/> 
</listOfProducts> 
<kineticLaw> 
<math xmlns="http://www.w3.org/1998/Math/MathML"> 
<ci>FLUX_VALUE</ci> 
</math> 
<listOfParameters> 
<parameter id="LOWER_BOUND" value=" 0 "/> 
<parameter id="UPPER_BOUND" value=" 1000 "/> 
</listOfParameters> 
</kineticLaw> 
</reaction> 
<reaction id="n_R322" name="n_R322" reversible="false"> 
<notes> <body xmlns="http://www.w3.org/1999/xhtml"> <p>GENE_ASSOCIATION:</p> <p>EC Number:1.1.1.100</p> </body> </notes> 
<listOfReactants> 
<speciesReference species="m_NADPH[N]" stoichiometry="1"/> 
<speciesReference species="m_3_oxo_myristoyl_acp[N]" stoichiometry="1"/> 
</listOfReactants> 
<listOfProducts> 
<speciesReference species="m_NADP[N]" stoichiometry="1"/> 
<speciesReference species="m_3R_3_hydroxymyristoyl_acp[N]" stoichiometry="1"/> 
</listOfProducts> 
<kineticLaw> 
<math xmlns="http://www.w3.org/1998/Math/MathML"> 
<ci>FLUX_VALUE</ci> 
</math> 
<listOfParameters> 
<parameter id="LOWER_BOUND" value=" 0 "/> 
<parameter id="UPPER_BOUND" value=" 1000 "/> 
</listOfParameters> 
</kineticLaw> 
</reaction> 
<reaction id="n_R323" name="n_R323" reversible="false"> 
<notes> <body xmlns="http://www.w3.org/1999/xhtml"> <p>GENE_ASSOCIATION:(2194 or 11102)</p> <p>EC Number:4.2.1.59</p> </body> </notes> 
<listOfReactants> 
<speciesReference species="m_3R_3_hydroxymyristoyl_acp[N]" stoichiometry="1"/> 
</listOfReactants> 
<listOfProducts> 
<speciesReference species="m_trans_tetradec_2_enoyl_acp[N]" stoichiometry="1"/> 
</listOfProducts> 
<kineticLaw> 
<math xmlns="http://www.w3.org/1998/Math/MathML"> 
<ci>FLUX_VALUE</ci> 
</math> 
<listOfParameters> 
<parameter id="LOWER_BOUND" value=" 0 "/> 
<parameter id="UPPER_BOUND" value=" 1000 "/> 
</listOfParameters> 
</kineticLaw> 
</reaction> 
<reaction id="n_R324" name="n_R324" reversible="false"> 
<notes> <body xmlns="http://www.w3.org/1999/xhtml"> <p>GENE_ASSOCIATION:(2194)</p> <p>EC Number:1.3.1.39</p> </body> </notes> 
<listOfReactants> 
<speciesReference species="m_NADPH[N]" stoichiometry="1"/> 
<speciesReference species="m_trans_tetradec_2_enoyl_acp[N]" stoichiometry="1"/> 
</listOfReactants> 
<listOfProducts> 
<speciesReference species="m_NADP[N]" stoichiometry="1"/> 
<speciesReference species="m_Myristoyl_acp[N]" stoichiometry="1"/> 
</listOfProducts> 
<kineticLaw> 
<math xmlns="http://www.w3.org/1998/Math/MathML"> 
<ci>FLUX_VALUE</ci> 
</math> 
<listOfParameters> 
<parameter id="LOWER_BOUND" value=" 0 "/> 
<parameter id="UPPER_BOUND" value=" 1000 "/> 
</listOfParameters> 
</kineticLaw> 
</reaction> 
<reaction id="n_R325" name="n_R325" reversible="false"> 
<notes> <body xmlns="http://www.w3.org/1999/xhtml"> <p>GENE_ASSOCIATION:(2194 or 146861 or 54995)</p> <p>EC Number:2.3.1.41</p> </body> </notes> 
<listOfReactants> 
<speciesReference species="m_Malonyl_CoA[N]" stoichiometry="1"/> 
<speciesReference species="m_Myristoyl_acp[N]" stoichiometry="1"/> 
</listOfReactants> 
<listOfProducts> 
<speciesReference species="m_CO2[N]" stoichiometry="1"/> 
<speciesReference species="m_3_oxo_palmitoyl_acp[N]" stoichiometry="1"/> 
</listOfProducts> 
<kineticLaw> 
<math xmlns="http://www.w3.org/1998/Math/MathML"> 
<ci>FLUX_VALUE</ci> 
</math> 
<listOfParameters> 
<parameter id="LOWER_BOUND" value=" 0 "/> 
<parameter id="UPPER_BOUND" value=" 1000 "/> 
</listOfParameters> 
</kineticLaw> 
</reaction> 
<reaction id="n_R326" name="n_R326" reversible="false"> 
<notes> <body xmlns="http://www.w3.org/1999/xhtml"> <p>GENE_ASSOCIATION:</p> <p>EC Number:1.1.1.100</p> </body> </notes> 
<listOfReactants> 
<speciesReference species="m_NADPH[N]" stoichiometry="1"/> 
<speciesReference species="m_3_oxo_palmitoyl_acp[N]" stoichiometry="1"/> 
</listOfReactants> 
<listOfProducts> 
<speciesReference species="m_NADP[N]" stoichiometry="1"/> 
<speciesReference species="m_R_3_hydroxypalmitoyl_acp[N]" stoichiometry="1"/> 
</listOfProducts> 
<kineticLaw> 
<math xmlns="http://www.w3.org/1998/Math/MathML"> 
<ci>FLUX_VALUE</ci> 
</math> 
<listOfParameters> 
<parameter id="LOWER_BOUND" value=" 0 "/> 
<parameter id="UPPER_BOUND" value=" 1000 "/> 
</listOfParameters> 
</kineticLaw> 
</reaction> 
<reaction id="n_R327" name="n_R327" reversible="false"> 
<notes> <body xmlns="http://www.w3.org/1999/xhtml"> <p>GENE_ASSOCIATION:(2194 or 11102)</p> <p>EC Number:4.2.1.59</p> </body> </notes> 
<listOfReactants> 
<speciesReference species="m_R_3_hydroxypalmitoyl_acp[N]" stoichiometry="1"/> 
</listOfReactants> 
<listOfProducts> 
<speciesReference species="m_trans_hexadecenoyl_acp[N]" stoichiometry="1"/> 
</listOfProducts> 
<kineticLaw> 
<math xmlns="http://www.w3.org/1998/Math/MathML"> 
<ci>FLUX_VALUE</ci> 
</math> 
<listOfParameters> 
<parameter id="LOWER_BOUND" value=" 0 "/> 
<parameter id="UPPER_BOUND" value=" 1000 "/> 
</listOfParameters> 
</kineticLaw> 
</reaction> 
<reaction id="n_R328" name="n_R328" reversible="false"> 
<notes> <body xmlns="http://www.w3.org/1999/xhtml"> <p>GENE_ASSOCIATION:(2194)</p> <p>EC Number:1.3.1.39</p> </body> </notes> 
<listOfReactants> 
<speciesReference species="m_NADPH[N]" stoichiometry="1"/> 
<speciesReference species="m_trans_hexadecenoyl_acp[N]" stoichiometry="1"/> 
</listOfReactants> 
<listOfProducts> 
<speciesReference species="m_NADP[N]" stoichiometry="1"/> 
<speciesReference species="m_Palmitoyl_acp[N]" stoichiometry="1"/> 
</listOfProducts> 
<kineticLaw> 
<math xmlns="http://www.w3.org/1998/Math/MathML"> 
<ci>FLUX_VALUE</ci> 
</math> 
<listOfParameters> 
<parameter id="LOWER_BOUND" value=" 0 "/> 
<parameter id="UPPER_BOUND" value=" 1000 "/> 
</listOfParameters> 
</kineticLaw> 
</reaction> 
<reaction id="n_R329" name="n_R329" reversible="true"> 
<notes> <body xmlns="http://www.w3.org/1999/xhtml"> <p>GENE_ASSOCIATION:(2194)</p> <p>EC Number:3.1.2.14</p> </body> </notes> 
<listOfReactants> 
<speciesReference species="m_Palmitoyl_acp[N]" stoichiometry="1"/> 
</listOfReactants> 
<listOfProducts> 
<speciesReference species="m_Palmitate[N]" stoichiometry="1"/> 
</listOfProducts> 
<kineticLaw> 
<math xmlns="http://www.w3.org/1998/Math/MathML"> 
<ci>FLUX_VALUE</ci> 
</math> 
<listOfParameters> 
<parameter id="LOWER_BOUND" value=" -1000 "/> 
<parameter id="UPPER_BOUND" value=" 1000 "/> 
</listOfParameters> 
</kineticLaw> 
</reaction> 
<reaction id="n_R331" name="n_R331" reversible="true"> 
<notes> <body xmlns="http://www.w3.org/1999/xhtml"> <p>GENE_ASSOCIATION:(2194)</p> <p>EC Number:2.3.1.38</p> </body> </notes> 
<listOfReactants> 
<speciesReference species="m_Acetyl_CoA[N]" stoichiometry="1"/> 
</listOfReactants> 
<listOfProducts> 
<speciesReference species="m_Acetyl_acp[N]" stoichiometry="1"/> 
</listOfProducts> 
<kineticLaw> 
<math xmlns="http://www.w3.org/1998/Math/MathML"> 
<ci>FLUX_VALUE</ci> 
</math> 
<listOfParameters> 
<parameter id="LOWER_BOUND" value=" -1000 "/> 
<parameter id="UPPER_BOUND" value=" 1000 "/> 
</listOfParameters> 
</kineticLaw> 
</reaction> 
<reaction id="n_R332" name="n_R332" reversible="true"> 
<notes> <body xmlns="http://www.w3.org/1999/xhtml"> <p>GENE_ASSOCIATION:(2194 or 27349)</p> <p>EC Number:2.3.1.39</p> </body> </notes> 
<listOfReactants> 
<speciesReference species="m_Malonyl_CoA[N]" stoichiometry="1"/> 
</listOfReactants> 
<listOfProducts> 
<speciesReference species="m_Malonyl_acp[N]" stoichiometry="1"/> 
</listOfProducts> 
<kineticLaw> 
<math xmlns="http://www.w3.org/1998/Math/MathML"> 
<ci>FLUX_VALUE</ci> 
</math> 
<listOfParameters> 
<parameter id="LOWER_BOUND" value=" -1000 "/> 
<parameter id="UPPER_BOUND" value=" 1000 "/> 
</listOfParameters> 
</kineticLaw> 
</reaction> 
<reaction id="n_R333" name="n_R333" reversible="true"> 
<notes> <body xmlns="http://www.w3.org/1999/xhtml"> <p>GENE_ASSOCIATION:(2194 or 146861 or 54995)</p> <p>EC Number:2.3.1.41</p> </body> </notes> 
<listOfReactants> 
<speciesReference species="m_Acetyl_acp[N]" stoichiometry="1"/> 
<speciesReference species="m_Malonyl_acp[N]" stoichiometry="1"/> 
</listOfReactants> 
<listOfProducts> 
<speciesReference species="m_CO2[N]" stoichiometry="1"/> 
<speciesReference species="m_Acetoacetyl_acp[N]" stoichiometry="1"/> 
</listOfProducts> 
<kineticLaw> 
<math xmlns="http://www.w3.org/1998/Math/MathML"> 
<ci>FLUX_VALUE</ci> 
</math> 
<listOfParameters> 
<parameter id="LOWER_BOUND" value=" -1000 "/> 
<parameter id="UPPER_BOUND" value=" 1000 "/> 
</listOfParameters> 
</kineticLaw> 
</reaction> 
<reaction id="n_R334" name="n_R334" reversible="true"> 
<notes> <body xmlns="http://www.w3.org/1999/xhtml"> <p>GENE_ASSOCIATION:(31 or 32 or 5095 or 5096)</p> <p>EC Number:6.4.1.2</p> </body> </notes> 
<listOfReactants> 
<speciesReference species="m_ATP[N]" stoichiometry="1"/> 
<speciesReference species="m_Acetyl_CoA[N]" stoichiometry="1"/> 
<speciesReference species="m_Bicarbonate[N]" stoichiometry="1"/> 
</listOfReactants> 
<listOfProducts> 
<speciesReference species="m_ADP[N]" stoichiometry="1"/> 
<speciesReference species="m_Malonyl_CoA[N]" stoichiometry="1"/> 
</listOfProducts> 
<kineticLaw> 
<math xmlns="http://www.w3.org/1998/Math/MathML"> 
<ci>FLUX_VALUE</ci> 
</math> 
<listOfParameters> 
<parameter id="LOWER_BOUND" value=" -1000 "/> 
<parameter id="UPPER_BOUND" value=" 1000 "/> 
</listOfParameters> 
</kineticLaw> 
</reaction> 
<reaction id="n_R335" name="n_R335" reversible="true"> 
<notes> <body xmlns="http://www.w3.org/1999/xhtml"> <p>GENE_ASSOCIATION:(759 or 56934 or 770 or 377677 or 761 or 762 or 763 or 11238 or 765 or 766 or 767 or 768)</p> <p>EC Number:4.2.1.1</p> </body> </notes> 
<listOfReactants> 
<speciesReference species="m_Bicarbonate[N]" stoichiometry="1"/> 
</listOfReactants> 
<listOfProducts> 
<speciesReference species="m_CO2[N]" stoichiometry="1"/> 
</listOfProducts> 
<kineticLaw> 
<math xmlns="http://www.w3.org/1998/Math/MathML"> 
<ci>FLUX_VALUE</ci> 
</math> 
<listOfParameters> 
<parameter id="LOWER_BOUND" value=" -1000 "/> 
<parameter id="UPPER_BOUND" value=" 1000 "/> 
</listOfParameters> 
</kineticLaw> 
</reaction> 
<reaction id="n_R336" name="n_R336" reversible="false"> 
<notes> <body xmlns="http://www.w3.org/1999/xhtml"> <p>GENE_ASSOCIATION:(23205 or 81616 or 2180 or 2181 or 2182 or 51703 or 11001)</p> <p>EC Number:6.2.1.3</p> </body> </notes> 
<listOfReactants> 
<speciesReference species="m_ATP[N]" stoichiometry="1"/> 
<speciesReference species="m_Palmitate[N]" stoichiometry="1"/> 
</listOfReactants> 
<listOfProducts> 
<speciesReference species="m_AMP[N]" stoichiometry="1"/> 
<speciesReference species="m_Palmitoyl_CoA[N]" stoichiometry="1"/> 
</listOfProducts> 
<kineticLaw> 
<math xmlns="http://www.w3.org/1998/Math/MathML"> 
<ci>FLUX_VALUE</ci> 
</math> 
<listOfParameters> 
<parameter id="LOWER_BOUND" value=" 0 "/> 
<parameter id="UPPER_BOUND" value=" 1000 "/> 
</listOfParameters> 
</kineticLaw> 
</reaction> 
<reaction id="n_R337" name="n_R337" reversible="false"> 
<notes> <body xmlns="http://www.w3.org/1999/xhtml"> <p>GENE_ASSOCIATION:(64834 or 79071)</p> <p>EC Number:2.3.1</p> </body> </notes> 
<listOfReactants> 
<speciesReference species="m_Malonyl_CoA[N]" stoichiometry="1"/> 
<speciesReference species="m_Palmitoyl_CoA[N]" stoichiometry="1"/> 
</listOfReactants> 
<listOfProducts> 
<speciesReference species="m_CO2[N]" stoichiometry="1"/> 
<speciesReference species="m_3_oxo_stearoyl_CoA[N]" stoichiometry="1"/> 
</listOfProducts> 
<kineticLaw> 
<math xmlns="http://www.w3.org/1998/Math/MathML"> 
<ci>FLUX_VALUE</ci> 
</math> 
<listOfParameters> 
<parameter id="LOWER_BOUND" value=" 0 "/> 
<parameter id="UPPER_BOUND" value=" 1000 "/> 
</listOfParameters> 
</kineticLaw> 
</reaction> 
<reaction id="n_R338" name="n_R338" reversible="false"> 
<notes> <body xmlns="http://www.w3.org/1999/xhtml"> <p>GENE_ASSOCIATION:</p> <p>EC Number:1.1.1</p> </body> </notes> 
<listOfReactants> 
<speciesReference species="m_NADPH[N]" stoichiometry="1"/> 
<speciesReference species="m_3_oxo_stearoyl_CoA[N]" stoichiometry="1"/> 
</listOfReactants> 
<listOfProducts> 
<speciesReference species="m_NADP[N]" stoichiometry="1"/> 
<speciesReference species="m_3_hydroxy_stearoyl_CoA[N]" stoichiometry="1"/> 
</listOfProducts> 
<kineticLaw> 
<math xmlns="http://www.w3.org/1998/Math/MathML"> 
<ci>FLUX_VALUE</ci> 
</math> 
<listOfParameters> 
<parameter id="LOWER_BOUND" value=" 0 "/> 
<parameter id="UPPER_BOUND" value=" 1000 "/> 
</listOfParameters> 
</kineticLaw> 
</reaction> 
<reaction id="n_R339" name="n_R339" reversible="false"> 
<notes> <body xmlns="http://www.w3.org/1999/xhtml"> <p>GENE_ASSOCIATION:</p> <p>EC Number:4.2.1</p> </body> </notes> 
<listOfReactants> 
<speciesReference species="m_3_hydroxy_stearoyl_CoA[N]" stoichiometry="1"/> 
</listOfReactants> 
<listOfProducts> 
<speciesReference species="m_trans_2_3_stearoyl_CoA[N]" stoichiometry="1"/> 
</listOfProducts> 
<kineticLaw> 
<math xmlns="http://www.w3.org/1998/Math/MathML"> 
<ci>FLUX_VALUE</ci> 
</math> 
<listOfParameters> 
<parameter id="LOWER_BOUND" value=" 0 "/> 
<parameter id="UPPER_BOUND" value=" 1000 "/> 
</listOfParameters> 
</kineticLaw> 
</reaction> 
<reaction id="n_R340" name="n_R340" reversible="false"> 
<notes> <body xmlns="http://www.w3.org/1999/xhtml"> <p>GENE_ASSOCIATION:</p> <p>EC Number:1.3.1</p> </body> </notes> 
<listOfReactants> 
<speciesReference species="m_NADPH[N]" stoichiometry="1"/> 
<speciesReference species="m_trans_2_3_stearoyl_CoA[N]" stoichiometry="1"/> 
</listOfReactants> 
<listOfProducts> 
<speciesReference species="m_NADP[N]" stoichiometry="1"/> 
<speciesReference species="m_Stearoyl_CoA[N]" stoichiometry="1"/> 
</listOfProducts> 
<kineticLaw> 
<math xmlns="http://www.w3.org/1998/Math/MathML"> 
<ci>FLUX_VALUE</ci> 
</math> 
<listOfParameters> 
<parameter id="LOWER_BOUND" value=" 0 "/> 
<parameter id="UPPER_BOUND" value=" 1000 "/> 
</listOfParameters> 
</kineticLaw> 
</reaction> 
<reaction id="n_R341" name="n_R341" reversible="false"> 
<notes> <body xmlns="http://www.w3.org/1999/xhtml"> <p>GENE_ASSOCIATION:(10965 or 122970 or 11332)</p> <p>EC Number:3.1.2.2</p> </body> </notes> 
<listOfReactants> 
<speciesReference species="m_Stearoyl_CoA[N]" stoichiometry="1"/> 
</listOfReactants> 
<listOfProducts> 
<speciesReference species="m_Stearate[N]" stoichiometry="1"/> 
</listOfProducts> 
<kineticLaw> 
<math xmlns="http://www.w3.org/1998/Math/MathML"> 
<ci>FLUX_VALUE</ci> 
</math> 
<listOfParameters> 
<parameter id="LOWER_BOUND" value=" 0 "/> 
<parameter id="UPPER_BOUND" value=" 1000 "/> 
</listOfParameters> 
</kineticLaw> 
</reaction> 
<reaction id="n_R342" name="n_R342" reversible="false"> 
<notes> <body xmlns="http://www.w3.org/1999/xhtml"> <p>GENE_ASSOCIATION:(3992 or 9415 or 283985 or 6319 or 79966)</p> <p>EC Number:1.14.19.1</p> </body> </notes> 
<listOfReactants> 
<speciesReference species="m_O2[N]" stoichiometry="1"/> 
<speciesReference species="m_Stearoyl_CoA[N]" stoichiometry="1"/> 
</listOfReactants> 
<listOfProducts> 
<speciesReference species="m_Oleoyl_CoA[N]" stoichiometry="1"/> 
</listOfProducts> 
<kineticLaw> 
<math xmlns="http://www.w3.org/1998/Math/MathML"> 
<ci>FLUX_VALUE</ci> 
</math> 
<listOfParameters> 
<parameter id="LOWER_BOUND" value=" 0 "/> 
<parameter id="UPPER_BOUND" value=" 1000 "/> 
</listOfParameters> 
</kineticLaw> 
</reaction> 
<reaction id="n_R343" name="n_R343" reversible="false"> 
<notes> <body xmlns="http://www.w3.org/1999/xhtml"> <p>GENE_ASSOCIATION:(10965 or 122970)</p> <p>EC Number:3.1.2</p> </body> </notes> 
<listOfReactants> 
<speciesReference species="m_Oleoyl_CoA[N]" stoichiometry="1"/> 
</listOfReactants> 
<listOfProducts> 
<speciesReference species="m_Oleate[N]" stoichiometry="1"/> 
</listOfProducts> 
<kineticLaw> 
<math xmlns="http://www.w3.org/1998/Math/MathML"> 
<ci>FLUX_VALUE</ci> 
</math> 
<listOfParameters> 
<parameter id="LOWER_BOUND" value=" 0 "/> 
<parameter id="UPPER_BOUND" value=" 1000 "/> 
</listOfParameters> 
</kineticLaw> 
</reaction> 
<reaction id="n_R344" name="n_R344" reversible="false"> 
<notes> <body xmlns="http://www.w3.org/1999/xhtml"> <p>GENE_ASSOCIATION:</p> <p>EC Number:</p> </body> </notes> 
<listOfReactants> 
<speciesReference species="m_Arachidonate[A]" stoichiometry="1"/> 
</listOfReactants> 
<listOfProducts> 
<speciesReference species="m_Arachidonate[N]" stoichiometry="1"/> 
</listOfProducts> 
<kineticLaw> 
<math xmlns="http://www.w3.org/1998/Math/MathML"> 
<ci>FLUX_VALUE</ci> 
</math> 
<listOfParameters> 
<parameter id="LOWER_BOUND" value=" 0 "/> 
<parameter id="UPPER_BOUND" value=" 1000 "/> 
</listOfParameters> 
</kineticLaw> 
</reaction> 
<reaction id="n_R345" name="n_R345" reversible="false"> 
<notes> <body xmlns="http://www.w3.org/1999/xhtml"> <p>GENE_ASSOCIATION:</p> <p>EC Number:</p> </body> </notes> 
<listOfReactants> 
<speciesReference species="m_Decosahexenoate[A]" stoichiometry="1"/> 
</listOfReactants> 
<listOfProducts> 
<speciesReference species="m_Decosahexenoate[N]" stoichiometry="1"/> 
</listOfProducts> 
<kineticLaw> 
<math xmlns="http://www.w3.org/1998/Math/MathML"> 
<ci>FLUX_VALUE</ci> 
</math> 
<listOfParameters> 
<parameter id="LOWER_BOUND" value=" 0 "/> 
<parameter id="UPPER_BOUND" value=" 1000 "/> 
</listOfParameters> 
</kineticLaw> 
</reaction> 
<reaction id="n_R346" name="n_R346" reversible="false"> 
<notes> <body xmlns="http://www.w3.org/1999/xhtml"> <p>GENE_ASSOCIATION:</p> <p>EC Number:</p> </body> </notes> 
<listOfReactants> 
<speciesReference species="m_Palmitate[A]" stoichiometry="0.243"/> 
<speciesReference species="m_Stearate[A]" stoichiometry="0.249"/> 
<speciesReference species="m_Oleate[A]" stoichiometry="0.224"/> 
<speciesReference species="m_Arachidonate[A]" stoichiometry="0.098"/> 
<speciesReference species="m_Decosahexenoate[A]" stoichiometry="0.186"/> 
</listOfReactants> 
<listOfProducts> 
<speciesReference species="m_FattyAcid[A]" stoichiometry="1"/> 
</listOfProducts> 
<kineticLaw> 
<math xmlns="http://www.w3.org/1998/Math/MathML"> 
<ci>FLUX_VALUE</ci> 
</math> 
<listOfParameters> 
<parameter id="LOWER_BOUND" value=" 0 "/> 
<parameter id="UPPER_BOUND" value=" 1000 "/> 
</listOfParameters> 
</kineticLaw> 
</reaction> 
<reaction id="n_R347" name="n_R347" reversible="false"> 
<notes> <body xmlns="http://www.w3.org/1999/xhtml"> <p>GENE_ASSOCIATION:</p> <p>EC Number:</p> </body> </notes> 
<listOfReactants> 
<speciesReference species="m_Palmitate[N]" stoichiometry="0.243"/> 
<speciesReference species="m_Stearate[N]" stoichiometry="0.249"/> 
<speciesReference species="m_Oleate[N]" stoichiometry="0.224"/> 
<speciesReference species="m_Arachidonate[N]" stoichiometry="0.098"/> 
<speciesReference species="m_Decosahexenoate[N]" stoichiometry="0.186"/> 
</listOfReactants> 
<listOfProducts> 
<speciesReference species="m_FattyAcid[N]" stoichiometry="1"/> 
</listOfProducts> 
<kineticLaw> 
<math xmlns="http://www.w3.org/1998/Math/MathML"> 
<ci>FLUX_VALUE</ci> 
</math> 
<listOfParameters> 
<parameter id="LOWER_BOUND" value=" 0 "/> 
<parameter id="UPPER_BOUND" value=" 1000 "/> 
</listOfParameters> 
</kineticLaw> 
</reaction> 
<reaction id="n_R348" name="n_R348" reversible="false"> 
<notes> <body xmlns="http://www.w3.org/1999/xhtml"> <p>GENE_ASSOCIATION:(2819)</p> <p>EC Number:1.1.1.8</p> </body> </notes> 
<listOfReactants> 
<speciesReference species="m_Dihydroxyacetone_phosphate[A]" stoichiometry="1"/> 
<speciesReference species="m_NADH[A]" stoichiometry="1"/> 
</listOfReactants> 
<listOfProducts> 
<speciesReference species="m_NAD[A]" stoichiometry="1"/> 
<speciesReference species="m_Glycerol_3_phosphate[A]" stoichiometry="1"/> 
</listOfProducts> 
<kineticLaw> 
<math xmlns="http://www.w3.org/1998/Math/MathML"> 
<ci>FLUX_VALUE</ci> 
</math> 
<listOfParameters> 
<parameter id="LOWER_BOUND" value=" 0 "/> 
<parameter id="UPPER_BOUND" value=" 1000 "/> 
</listOfParameters> 
</kineticLaw> 
</reaction> 
<reaction id="n_R350" name="n_R350" reversible="false"> 
<notes> <body xmlns="http://www.w3.org/1999/xhtml"> <p>GENE_ASSOCIATION:(2820)</p> <p>EC Number:1.1.5.3</p> </body> </notes> 
<listOfReactants> 
<speciesReference species="m_Dihydroxyacetone_phosphate[N]" stoichiometry="1"/> 
<speciesReference species="m_FADH2_NM" stoichiometry="1"/> 
</listOfReactants> 
<listOfProducts> 
<speciesReference species="m_FAD_NM" stoichiometry="1"/> 
<speciesReference species="m_Glycerol_3_phosphate[N]" stoichiometry="1"/> 
</listOfProducts> 
<kineticLaw> 
<math xmlns="http://www.w3.org/1998/Math/MathML"> 
<ci>FLUX_VALUE</ci> 
</math> 
<listOfParameters> 
<parameter id="LOWER_BOUND" value=" 0 "/> 
<parameter id="UPPER_BOUND" value=" 1000 "/> 
</listOfParameters> 
</kineticLaw> 
</reaction> 
<reaction id="n_R351" name="n_R351" reversible="false"> 
<notes> <body xmlns="http://www.w3.org/1999/xhtml"> <p>GENE_ASSOCIATION:(1120 or 55500 or 55224)</p> <p>EC Number:2.7.1.82</p> </body> </notes> 
<listOfReactants> 
<speciesReference species="m_ATP[A]" stoichiometry="1"/> 
<speciesReference species="m_Ethanolamine[A]" stoichiometry="1"/> 
</listOfReactants> 
<listOfProducts> 
<speciesReference species="m_ADP[A]" stoichiometry="1"/> 
<speciesReference species="m_Phosphoryl_ethanolamine[A]" stoichiometry="1"/> 
</listOfProducts> 
<kineticLaw> 
<math xmlns="http://www.w3.org/1998/Math/MathML"> 
<ci>FLUX_VALUE</ci> 
</math> 
<listOfParameters> 
<parameter id="LOWER_BOUND" value=" 0 "/> 
<parameter id="UPPER_BOUND" value=" 1000 "/> 
</listOfParameters> 
</kineticLaw> 
</reaction> 
<reaction id="n_R352" name="n_R352" reversible="false"> 
<notes> <body xmlns="http://www.w3.org/1999/xhtml"> <p>GENE_ASSOCIATION:(5833)</p> <p>EC Number:2.7.7.14</p> </body> </notes> 
<listOfReactants> 
<speciesReference species="m_Phosphoryl_ethanolamine[A]" stoichiometry="1"/> 
<speciesReference species="m_CTP[A]" stoichiometry="1"/> 
</listOfReactants> 
<listOfProducts> 
<speciesReference species="m_CDP_ethanolamine[A]" stoichiometry="1"/> 
</listOfProducts> 
<kineticLaw> 
<math xmlns="http://www.w3.org/1998/Math/MathML"> 
<ci>FLUX_VALUE</ci> 
</math> 
<listOfParameters> 
<parameter id="LOWER_BOUND" value=" 0 "/> 
<parameter id="UPPER_BOUND" value=" 1000 "/> 
</listOfParameters> 
</kineticLaw> 
</reaction> 
<reaction id="n_R353" name="n_R353" reversible="false"> 
<notes> <body xmlns="http://www.w3.org/1999/xhtml"> <p>GENE_ASSOCIATION:(10390 or 85465)</p> <p>EC Number:2.7.8.1</p> </body> </notes> 
<listOfReactants> 
<speciesReference species="m_CDP_ethanolamine[A]" stoichiometry="1"/> 
<speciesReference species="m_1_2_diacylglycerol[A]" stoichiometry="1"/> 
</listOfReactants> 
<listOfProducts> 
<speciesReference species="m_Phosphatidyl_ethanolamine[A]" stoichiometry="1"/> 
<speciesReference species="m_CMP[A]" stoichiometry="1"/> 
</listOfProducts> 
<kineticLaw> 
<math xmlns="http://www.w3.org/1998/Math/MathML"> 
<ci>FLUX_VALUE</ci> 
</math> 
<listOfParameters> 
<parameter id="LOWER_BOUND" value=" 0 "/> 
<parameter id="UPPER_BOUND" value=" 1000 "/> 
</listOfParameters> 
</kineticLaw> 
</reaction> 
<reaction id="n_R354" name="n_R354" reversible="false"> 
<notes> <body xmlns="http://www.w3.org/1999/xhtml"> <p>GENE_ASSOCIATION:(10400)</p> <p>EC Number:EC 2.1.1.17</p> </body> </notes> 
<listOfReactants> 
<speciesReference species="m_Phosphatidyl_ethanolamine[A]" stoichiometry="1"/> 
</listOfReactants> 
<listOfProducts> 
<speciesReference species="m_Phosphatidyl_choline[A]" stoichiometry="1"/> 
</listOfProducts> 
<kineticLaw> 
<math xmlns="http://www.w3.org/1998/Math/MathML"> 
<ci>FLUX_VALUE</ci> 
</math> 
<listOfParameters> 
<parameter id="LOWER_BOUND" value=" 0 "/> 
<parameter id="UPPER_BOUND" value=" 1000 "/> 
</listOfParameters> 
</kineticLaw> 
</reaction> 
<reaction id="n_R355" name="n_R355" reversible="false"> 
<notes> <body xmlns="http://www.w3.org/1999/xhtml"> <p>GENE_ASSOCIATION:(81490)</p> <p>EC Number:2.7.8.29</p> </body> </notes> 
<listOfReactants> 
<speciesReference species="m_Serine[A]" stoichiometry="1"/> 
<speciesReference species="m_Phosphatidyl_ethanolamine[A]" stoichiometry="1"/> 
</listOfReactants> 
<listOfProducts> 
<speciesReference species="m_Ethanolamine[A]" stoichiometry="1"/> 
<speciesReference species="m_Phosphatidyl_serine[A]" stoichiometry="1"/> 
</listOfProducts> 
<kineticLaw> 
<math xmlns="http://www.w3.org/1998/Math/MathML"> 
<ci>FLUX_VALUE</ci> 
</math> 
<listOfParameters> 
<parameter id="LOWER_BOUND" value=" 0 "/> 
<parameter id="UPPER_BOUND" value=" 1000 "/> 
</listOfParameters> 
</kineticLaw> 
</reaction> 
<reaction id="n_R356" name="n_R356" reversible="false"> 
<notes> <body xmlns="http://www.w3.org/1999/xhtml"> <p>GENE_ASSOCIATION:(23761)</p> <p>EC Number:4.1.1.65</p> </body> </notes> 
<listOfReactants> 
<speciesReference species="m_Phosphatidyl_serine[A]" stoichiometry="1"/> 
</listOfReactants> 
<listOfProducts> 
<speciesReference species="m_CO2[A]" stoichiometry="1"/> 
<speciesReference species="m_Phosphatidyl_ethanolamine[A]" stoichiometry="1"/> 
</listOfProducts> 
<kineticLaw> 
<math xmlns="http://www.w3.org/1998/Math/MathML"> 
<ci>FLUX_VALUE</ci> 
</math> 
<listOfParameters> 
<parameter id="LOWER_BOUND" value=" 0 "/> 
<parameter id="UPPER_BOUND" value=" 1000 "/> 
</listOfParameters> 
</kineticLaw> 
</reaction> 
<reaction id="n_R357" name="n_R357" reversible="false"> 
<notes> <body xmlns="http://www.w3.org/1999/xhtml"> <p>GENE_ASSOCIATION:(1120 or 55500 or 55224)</p> <p>EC Number:2.7.1.82</p> </body> </notes> 
<listOfReactants> 
<speciesReference species="m_ATP[N]" stoichiometry="1"/> 
<speciesReference species="m_Ethanolamine[N]" stoichiometry="1"/> 
</listOfReactants> 
<listOfProducts> 
<speciesReference species="m_ADP[N]" stoichiometry="1"/> 
<speciesReference species="m_Phosphoryl_ethanolamine[N]" stoichiometry="1"/> 
</listOfProducts> 
<kineticLaw> 
<math xmlns="http://www.w3.org/1998/Math/MathML"> 
<ci>FLUX_VALUE</ci> 
</math> 
<listOfParameters> 
<parameter id="LOWER_BOUND" value=" 0 "/> 
<parameter id="UPPER_BOUND" value=" 1000 "/> 
</listOfParameters> 
</kineticLaw> 
</reaction> 
<reaction id="n_R358" name="n_R358" reversible="false"> 
<notes> <body xmlns="http://www.w3.org/1999/xhtml"> <p>GENE_ASSOCIATION:(5833)</p> <p>EC Number:2.7.7.14</p> </body> </notes> 
<listOfReactants> 
<speciesReference species="m_Phosphoryl_ethanolamine[N]" stoichiometry="1"/> 
<speciesReference species="m_CTP[N]" stoichiometry="1"/> 
</listOfReactants> 
<listOfProducts> 
<speciesReference species="m_CDP_ethanolamine[N]" stoichiometry="1"/> 
</listOfProducts> 
<kineticLaw> 
<math xmlns="http://www.w3.org/1998/Math/MathML"> 
<ci>FLUX_VALUE</ci> 
</math> 
<listOfParameters> 
<parameter id="LOWER_BOUND" value=" 0 "/> 
<parameter id="UPPER_BOUND" value=" 1000 "/> 
</listOfParameters> 
</kineticLaw> 
</reaction> 
<reaction id="n_R359" name="n_R359" reversible="false"> 
<notes> <body xmlns="http://www.w3.org/1999/xhtml"> <p>GENE_ASSOCIATION:(10390 or 85465)</p> <p>EC Number:2.7.8.1</p> </body> </notes> 
<listOfReactants> 
<speciesReference species="m_CDP_ethanolamine[N]" stoichiometry="1"/> 
<speciesReference species="m_1_2_diacylglycerol[N]" stoichiometry="1"/> 
</listOfReactants> 
<listOfProducts> 
<speciesReference species="m_Phosphatidyl_ethanolamine[N]" stoichiometry="1"/> 
<speciesReference species="m_CMP[N]" stoichiometry="1"/> 
</listOfProducts> 
<kineticLaw> 
<math xmlns="http://www.w3.org/1998/Math/MathML"> 
<ci>FLUX_VALUE</ci> 
</math> 
<listOfParameters> 
<parameter id="LOWER_BOUND" value=" 0 "/> 
<parameter id="UPPER_BOUND" value=" 1000 "/> 
</listOfParameters> 
</kineticLaw> 
</reaction> 
<reaction id="n_R360" name="n_R360" reversible="false"> 
<notes> <body xmlns="http://www.w3.org/1999/xhtml"> <p>GENE_ASSOCIATION:(10400)</p> <p>EC Number:EC 2.1.1.17</p> </body> </notes> 
<listOfReactants> 
<speciesReference species="m_Phosphatidyl_ethanolamine[N]" stoichiometry="1"/> 
</listOfReactants> 
<listOfProducts> 
<speciesReference species="m_Phosphatidyl_choline[N]" stoichiometry="1"/> 
</listOfProducts> 
<kineticLaw> 
<math xmlns="http://www.w3.org/1998/Math/MathML"> 
<ci>FLUX_VALUE</ci> 
</math> 
<listOfParameters> 
<parameter id="LOWER_BOUND" value=" 0 "/> 
<parameter id="UPPER_BOUND" value=" 1000 "/> 
</listOfParameters> 
</kineticLaw> 
</reaction> 
<reaction id="n_R361" name="n_R361" reversible="false"> 
<notes> <body xmlns="http://www.w3.org/1999/xhtml"> <p>GENE_ASSOCIATION:(81490)</p> <p>EC Number:2.7.8.29</p> </body> </notes> 
<listOfReactants> 
<speciesReference species="m_Serine[N]" stoichiometry="1"/> 
<speciesReference species="m_Phosphatidyl_ethanolamine[N]" stoichiometry="1"/> 
</listOfReactants> 
<listOfProducts> 
<speciesReference species="m_Ethanolamine[N]" stoichiometry="1"/> 
<speciesReference species="m_Phosphatidyl_serine[N]" stoichiometry="1"/> 
</listOfProducts> 
<kineticLaw> 
<math xmlns="http://www.w3.org/1998/Math/MathML"> 
<ci>FLUX_VALUE</ci> 
</math> 
<listOfParameters> 
<parameter id="LOWER_BOUND" value=" 0 "/> 
<parameter id="UPPER_BOUND" value=" 1000 "/> 
</listOfParameters> 
</kineticLaw> 
</reaction> 
<reaction id="n_R362" name="n_R362" reversible="false"> 
<notes> <body xmlns="http://www.w3.org/1999/xhtml"> <p>GENE_ASSOCIATION:(23761)</p> <p>EC Number:4.1.1.65</p> </body> </notes> 
<listOfReactants> 
<speciesReference species="m_Phosphatidyl_serine[N]" stoichiometry="1"/> 
</listOfReactants> 
<listOfProducts> 
<speciesReference species="m_CO2[N]" stoichiometry="1"/> 
<speciesReference species="m_Phosphatidyl_ethanolamine[N]" stoichiometry="1"/> 
</listOfProducts> 
<kineticLaw> 
<math xmlns="http://www.w3.org/1998/Math/MathML"> 
<ci>FLUX_VALUE</ci> 
</math> 
<listOfParameters> 
<parameter id="LOWER_BOUND" value=" 0 "/> 
<parameter id="UPPER_BOUND" value=" 1000 "/> 
</listOfParameters> 
</kineticLaw> 
</reaction> 
<reaction id="n_R363" name="n_R363" reversible="false"> 
<notes> <body xmlns="http://www.w3.org/1999/xhtml"> <p>GENE_ASSOCIATION:(1119 or 1120)</p> <p>EC Number:2.7.1.32</p> </body> </notes> 
<listOfReactants> 
<speciesReference species="m_ATP[A]" stoichiometry="1"/> 
<speciesReference species="m_Choline[A]" stoichiometry="1"/> 
</listOfReactants> 
<listOfProducts> 
<speciesReference species="m_ADP[A]" stoichiometry="1"/> 
<speciesReference species="m_Phosphoryl_choline[A]" stoichiometry="1"/> 
</listOfProducts> 
<kineticLaw> 
<math xmlns="http://www.w3.org/1998/Math/MathML"> 
<ci>FLUX_VALUE</ci> 
</math> 
<listOfParameters> 
<parameter id="LOWER_BOUND" value=" 0 "/> 
<parameter id="UPPER_BOUND" value=" 1000 "/> 
</listOfParameters> 
</kineticLaw> 
</reaction> 
<reaction id="n_R364" name="n_R364" reversible="false"> 
<notes> <body xmlns="http://www.w3.org/1999/xhtml"> <p>GENE_ASSOCIATION:(5130 or 9468)</p> <p>EC Number:2.7.7.15</p> </body> </notes> 
<listOfReactants> 
<speciesReference species="m_CTP[A]" stoichiometry="1"/> 
<speciesReference species="m_Phosphoryl_choline[A]" stoichiometry="1"/> 
</listOfReactants> 
<listOfProducts> 
<speciesReference species="m_CDP_choline[A]" stoichiometry="1"/> 
</listOfProducts> 
<kineticLaw> 
<math xmlns="http://www.w3.org/1998/Math/MathML"> 
<ci>FLUX_VALUE</ci> 
</math> 
<listOfParameters> 
<parameter id="LOWER_BOUND" value=" 0 "/> 
<parameter id="UPPER_BOUND" value=" 1000 "/> 
</listOfParameters> 
</kineticLaw> 
</reaction> 
<reaction id="n_R365" name="n_R365" reversible="false"> 
<notes> <body xmlns="http://www.w3.org/1999/xhtml"> <p>GENE_ASSOCIATION:(10390 or 56994)</p> <p>EC Number:2.7.8.2</p> </body> </notes> 
<listOfReactants> 
<speciesReference species="m_1_2_diacylglycerol[A]" stoichiometry="1"/> 
<speciesReference species="m_CDP_choline[A]" stoichiometry="1"/> 
</listOfReactants> 
<listOfProducts> 
<speciesReference species="m_CMP[A]" stoichiometry="1"/> 
<speciesReference species="m_Phosphatidyl_choline[A]" stoichiometry="1"/> 
</listOfProducts> 
<kineticLaw> 
<math xmlns="http://www.w3.org/1998/Math/MathML"> 
<ci>FLUX_VALUE</ci> 
</math> 
<listOfParameters> 
<parameter id="LOWER_BOUND" value=" 0 "/> 
<parameter id="UPPER_BOUND" value=" 1000 "/> 
</listOfParameters> 
</kineticLaw> 
</reaction> 
<reaction id="n_R366" name="n_R366" reversible="false"> 
<notes> <body xmlns="http://www.w3.org/1999/xhtml"> <p>GENE_ASSOCIATION:(1119 or 1120)</p> <p>EC Number:2.7.1.32</p> </body> </notes> 
<listOfReactants> 
<speciesReference species="m_ATP[N]" stoichiometry="1"/> 
<speciesReference species="m_Choline[N]" stoichiometry="1"/> 
</listOfReactants> 
<listOfProducts> 
<speciesReference species="m_ADP[N]" stoichiometry="1"/> 
<speciesReference species="m_Phosphoryl_choline[N]" stoichiometry="1"/> 
</listOfProducts> 
<kineticLaw> 
<math xmlns="http://www.w3.org/1998/Math/MathML"> 
<ci>FLUX_VALUE</ci> 
</math> 
<listOfParameters> 
<parameter id="LOWER_BOUND" value=" 0 "/> 
<parameter id="UPPER_BOUND" value=" 1000 "/> 
</listOfParameters> 
</kineticLaw> 
</reaction> 
<reaction id="n_R367" name="n_R367" reversible="false"> 
<notes> <body xmlns="http://www.w3.org/1999/xhtml"> <p>GENE_ASSOCIATION:(5130 or 9468)</p> <p>EC Number:2.7.7.15</p> </body> </notes> 
<listOfReactants> 
<speciesReference species="m_CTP[N]" stoichiometry="1"/> 
<speciesReference species="m_Phosphoryl_choline[N]" stoichiometry="1"/> 
</listOfReactants> 
<listOfProducts> 
<speciesReference species="m_CDP_choline[N]" stoichiometry="1"/> 
</listOfProducts> 
<kineticLaw> 
<math xmlns="http://www.w3.org/1998/Math/MathML"> 
<ci>FLUX_VALUE</ci> 
</math> 
<listOfParameters> 
<parameter id="LOWER_BOUND" value=" 0 "/> 
<parameter id="UPPER_BOUND" value=" 1000 "/> 
</listOfParameters> 
</kineticLaw> 
</reaction> 
<reaction id="n_R368" name="n_R368" reversible="false"> 
<notes> <body xmlns="http://www.w3.org/1999/xhtml"> <p>GENE_ASSOCIATION:(10390 or 56994)</p> <p>EC Number:2.7.8.2</p> </body> </notes> 
<listOfReactants> 
<speciesReference species="m_1_2_diacylglycerol[N]" stoichiometry="1"/> 
<speciesReference species="m_CDP_choline[N]" stoichiometry="1"/> 
</listOfReactants> 
<listOfProducts> 
<speciesReference species="m_CMP[N]" stoichiometry="1"/> 
<speciesReference species="m_Phosphatidyl_choline[N]" stoichiometry="1"/> 
</listOfProducts> 
<kineticLaw> 
<math xmlns="http://www.w3.org/1998/Math/MathML"> 
<ci>FLUX_VALUE</ci> 
</math> 
<listOfParameters> 
<parameter id="LOWER_BOUND" value=" 0 "/> 
<parameter id="UPPER_BOUND" value=" 1000 "/> 
</listOfParameters> 
</kineticLaw> 
</reaction> 
<reaction id="n_R369" name="n_R369" reversible="false"> 
<notes> <body xmlns="http://www.w3.org/1999/xhtml"> <p>GENE_ASSOCIATION:(9489)</p> <p>EC Number:2.7.8.5</p> </body> </notes> 
<listOfReactants> 
<speciesReference species="m_Glycerol_3_phosphate[A]" stoichiometry="1"/> 
<speciesReference species="m_CDP_diacylglycerol[A]" stoichiometry="1"/> 
</listOfReactants> 
<listOfProducts> 
<speciesReference species="m_CMP[A]" stoichiometry="1"/> 
<speciesReference species="m_phosphatidylglycerol_phosphate[A]" stoichiometry="1"/> 
</listOfProducts> 
<kineticLaw> 
<math xmlns="http://www.w3.org/1998/Math/MathML"> 
<ci>FLUX_VALUE</ci> 
</math> 
<listOfParameters> 
<parameter id="LOWER_BOUND" value=" 0 "/> 
<parameter id="UPPER_BOUND" value=" 1000 "/> 
</listOfParameters> 
</kineticLaw> 
</reaction> 
<reaction id="n_R370" name="n_R370" reversible="false"> 
<notes> <body xmlns="http://www.w3.org/1999/xhtml"> <p>GENE_ASSOCIATION:</p> <p>EC Number:3.1.3.27</p> </body> </notes> 
<listOfReactants> 
<speciesReference species="m_phosphatidylglycerol_phosphate[A]" stoichiometry="1"/> 
</listOfReactants> 
<listOfProducts> 
<speciesReference species="m_phosphatidyl_glycerol[A]" stoichiometry="1"/> 
</listOfProducts> 
<kineticLaw> 
<math xmlns="http://www.w3.org/1998/Math/MathML"> 
<ci>FLUX_VALUE</ci> 
</math> 
<listOfParameters> 
<parameter id="LOWER_BOUND" value=" 0 "/> 
<parameter id="UPPER_BOUND" value=" 1000 "/> 
</listOfParameters> 
</kineticLaw> 
</reaction> 
<reaction id="n_R371" name="n_R371" reversible="false"> 
<notes> <body xmlns="http://www.w3.org/1999/xhtml"> <p>GENE_ASSOCIATION:(54675)</p> <p>EC Number:</p> </body> </notes> 
<listOfReactants> 
<speciesReference species="m_CDP_diacylglycerol[A]" stoichiometry="1"/> 
<speciesReference species="m_phosphatidyl_glycerol[A]" stoichiometry="1"/> 
</listOfReactants> 
<listOfProducts> 
<speciesReference species="m_CMP[A]" stoichiometry="1"/> 
<speciesReference species="m_cardiolipin[A]" stoichiometry="1"/> 
</listOfProducts> 
<kineticLaw> 
<math xmlns="http://www.w3.org/1998/Math/MathML"> 
<ci>FLUX_VALUE</ci> 
</math> 
<listOfParameters> 
<parameter id="LOWER_BOUND" value=" 0 "/> 
<parameter id="UPPER_BOUND" value=" 1000 "/> 
</listOfParameters> 
</kineticLaw> 
</reaction> 
<reaction id="n_R372" name="n_R372" reversible="false"> 
<notes> <body xmlns="http://www.w3.org/1999/xhtml"> <p>GENE_ASSOCIATION:(9489)</p> <p>EC Number:2.7.8.5</p> </body> </notes> 
<listOfReactants> 
<speciesReference species="m_Glycerol_3_phosphate[N]" stoichiometry="1"/> 
<speciesReference species="m_CDP_diacylglycerol[N]" stoichiometry="1"/> 
</listOfReactants> 
<listOfProducts> 
<speciesReference species="m_CMP[N]" stoichiometry="1"/> 
<speciesReference species="m_phosphatidylglycerol_phosphate[N]" stoichiometry="1"/> 
</listOfProducts> 
<kineticLaw> 
<math xmlns="http://www.w3.org/1998/Math/MathML"> 
<ci>FLUX_VALUE</ci> 
</math> 
<listOfParameters> 
<parameter id="LOWER_BOUND" value=" 0 "/> 
<parameter id="UPPER_BOUND" value=" 1000 "/> 
</listOfParameters> 
</kineticLaw> 
</reaction> 
<reaction id="n_R373" name="n_R373" reversible="false"> 
<notes> <body xmlns="http://www.w3.org/1999/xhtml"> <p>GENE_ASSOCIATION:</p> <p>EC Number:3.1.3.27</p> </body> </notes> 
<listOfReactants> 
<speciesReference species="m_phosphatidylglycerol_phosphate[N]" stoichiometry="1"/> 
</listOfReactants> 
<listOfProducts> 
<speciesReference species="m_phosphatidyl_glycerol[N]" stoichiometry="1"/> 
</listOfProducts> 
<kineticLaw> 
<math xmlns="http://www.w3.org/1998/Math/MathML"> 
<ci>FLUX_VALUE</ci> 
</math> 
<listOfParameters> 
<parameter id="LOWER_BOUND" value=" 0 "/> 
<parameter id="UPPER_BOUND" value=" 1000 "/> 
</listOfParameters> 
</kineticLaw> 
</reaction> 
<reaction id="n_R374" name="n_R374" reversible="false"> 
<notes> <body xmlns="http://www.w3.org/1999/xhtml"> <p>GENE_ASSOCIATION:(54675)</p> <p>EC Number:</p> </body> </notes> 
<listOfReactants> 
<speciesReference species="m_CDP_diacylglycerol[N]" stoichiometry="1"/> 
<speciesReference species="m_phosphatidyl_glycerol[N]" stoichiometry="1"/> 
</listOfReactants> 
<listOfProducts> 
<speciesReference species="m_CMP[N]" stoichiometry="1"/> 
<speciesReference species="m_cardiolipin[N]" stoichiometry="1"/> 
</listOfProducts> 
<kineticLaw> 
<math xmlns="http://www.w3.org/1998/Math/MathML"> 
<ci>FLUX_VALUE</ci> 
</math> 
<listOfParameters> 
<parameter id="LOWER_BOUND" value=" 0 "/> 
<parameter id="UPPER_BOUND" value=" 1000 "/> 
</listOfParameters> 
</kineticLaw> 
</reaction> 
<reaction id="n_R375" name="n_R375" reversible="false"> 
<notes> <body xmlns="http://www.w3.org/1999/xhtml"> <p>GENE_ASSOCIATION:((10558 and 9517) or (55304 and 10558))</p> <p>EC Number:2.3.1.50</p> </body> </notes> 
<listOfReactants> 
<speciesReference species="m_Serine[A]" stoichiometry="1"/> 
<speciesReference species="m_Palmitoyl_CoA[A]" stoichiometry="1"/> 
</listOfReactants> 
<listOfProducts> 
<speciesReference species="m_CO2[A]" stoichiometry="1"/> 
<speciesReference species="m_3_dehydrosphinganine[A]" stoichiometry="1"/> 
</listOfProducts> 
<kineticLaw> 
<math xmlns="http://www.w3.org/1998/Math/MathML"> 
<ci>FLUX_VALUE</ci> 
</math> 
<listOfParameters> 
<parameter id="LOWER_BOUND" value=" 0 "/> 
<parameter id="UPPER_BOUND" value=" 1000 "/> 
</listOfParameters> 
</kineticLaw> 
</reaction> 
<reaction id="n_R376" name="n_R376" reversible="true"> 
<notes> <body xmlns="http://www.w3.org/1999/xhtml"> <p>GENE_ASSOCIATION:(2531)</p> <p>EC Number:1.1.1.102</p> </body> </notes> 
<listOfReactants> 
<speciesReference species="m_NADPH[A]" stoichiometry="1"/> 
<speciesReference species="m_3_dehydrosphinganine[A]" stoichiometry="1"/> 
</listOfReactants> 
<listOfProducts> 
<speciesReference species="m_NADP[A]" stoichiometry="1"/> 
<speciesReference species="m_sphinganine[A]" stoichiometry="1"/> 
</listOfProducts> 
<kineticLaw> 
<math xmlns="http://www.w3.org/1998/Math/MathML"> 
<ci>FLUX_VALUE</ci> 
</math> 
<listOfParameters> 
<parameter id="LOWER_BOUND" value=" -1000 "/> 
<parameter id="UPPER_BOUND" value=" 1000 "/> 
</listOfParameters> 
</kineticLaw> 
</reaction> 
<reaction id="n_R377" name="n_R377" reversible="true"> 
<notes> <body xmlns="http://www.w3.org/1999/xhtml"> <p>GENE_ASSOCIATION:</p> <p>EC Number:[]</p> </body> </notes> 
<listOfReactants> 
<speciesReference species="m_FattyAcid[A]" stoichiometry="1"/> 
<speciesReference species="m_sphinganine[A]" stoichiometry="1"/> 
</listOfReactants> 
<listOfProducts> 
<speciesReference species="m_dihydroceramide[A]" stoichiometry="1"/> 
</listOfProducts> 
<kineticLaw> 
<math xmlns="http://www.w3.org/1998/Math/MathML"> 
<ci>FLUX_VALUE</ci> 
</math> 
<listOfParameters> 
<parameter id="LOWER_BOUND" value=" -1000 "/> 
<parameter id="UPPER_BOUND" value=" 1000 "/> 
</listOfParameters> 
</kineticLaw> 
</reaction> 
<reaction id="n_R378" name="n_R378" reversible="true"> 
<notes> <body xmlns="http://www.w3.org/1999/xhtml"> <p>GENE_ASSOCIATION:(123099)</p> <p>EC Number:[]</p> </body> </notes> 
<listOfReactants> 
<speciesReference species="m_dihydroceramide[A]" stoichiometry="1"/> 
</listOfReactants> 
<listOfProducts> 
<speciesReference species="m_ceramide[A]" stoichiometry="1"/> 
</listOfProducts> 
<kineticLaw> 
<math xmlns="http://www.w3.org/1998/Math/MathML"> 
<ci>FLUX_VALUE</ci> 
</math> 
<listOfParameters> 
<parameter id="LOWER_BOUND" value=" -1000 "/> 
<parameter id="UPPER_BOUND" value=" 1000 "/> 
</listOfParameters> 
</kineticLaw> 
</reaction> 
<reaction id="n_R379" name="n_R379" reversible="true"> 
<notes> <body xmlns="http://www.w3.org/1999/xhtml"> <p>GENE_ASSOCIATION:(142891 or 259230 or 166929)</p> <p>EC Number:2.7.8.27</p> </body> </notes> 
<listOfReactants> 
<speciesReference species="m_Phosphatidyl_choline[A]" stoichiometry="1"/> 
<speciesReference species="m_ceramide[A]" stoichiometry="1"/> 
</listOfReactants> 
<listOfProducts> 
<speciesReference species="m_1_2_diacylglycerol[A]" stoichiometry="1"/> 
<speciesReference species="m_sphingomyelin[A]" stoichiometry="1"/> 
</listOfProducts> 
<kineticLaw> 
<math xmlns="http://www.w3.org/1998/Math/MathML"> 
<ci>FLUX_VALUE</ci> 
</math> 
<listOfParameters> 
<parameter id="LOWER_BOUND" value=" -1000 "/> 
<parameter id="UPPER_BOUND" value=" 1000 "/> 
</listOfParameters> 
</kineticLaw> 
</reaction> 
<reaction id="n_R380" name="n_R380" reversible="false"> 
<notes> <body xmlns="http://www.w3.org/1999/xhtml"> <p>GENE_ASSOCIATION:(339221 or 51190 or 6609 or 6610 or 55512 or 55627)</p> <p>EC Number:3.1.4.12</p> </body> </notes> 
<listOfReactants> 
<speciesReference species="m_sphingomyelin[A]" stoichiometry="1"/> 
</listOfReactants> 
<listOfProducts> 
<speciesReference species="m_Phosphoryl_choline[A]" stoichiometry="1"/> 
<speciesReference species="m_ceramide[A]" stoichiometry="1"/> 
</listOfProducts> 
<kineticLaw> 
<math xmlns="http://www.w3.org/1998/Math/MathML"> 
<ci>FLUX_VALUE</ci> 
</math> 
<listOfParameters> 
<parameter id="LOWER_BOUND" value=" 0 "/> 
<parameter id="UPPER_BOUND" value=" 1000 "/> 
</listOfParameters> 
</kineticLaw> 
</reaction> 
<reaction id="n_R381" name="n_R381" reversible="false"> 
<notes> <body xmlns="http://www.w3.org/1999/xhtml"> <p>GENE_ASSOCIATION:((10558 and 9517) or (55304 and 10558))</p> <p>EC Number:2.3.1.50</p> </body> </notes> 
<listOfReactants> 
<speciesReference species="m_Serine[N]" stoichiometry="1"/> 
<speciesReference species="m_Palmitoyl_CoA[N]" stoichiometry="1"/> 
</listOfReactants> 
<listOfProducts> 
<speciesReference species="m_CO2[N]" stoichiometry="1"/> 
<speciesReference species="m_3_dehydrosphinganine[N]" stoichiometry="1"/> 
</listOfProducts> 
<kineticLaw> 
<math xmlns="http://www.w3.org/1998/Math/MathML"> 
<ci>FLUX_VALUE</ci> 
</math> 
<listOfParameters> 
<parameter id="LOWER_BOUND" value=" 0 "/> 
<parameter id="UPPER_BOUND" value=" 1000 "/> 
</listOfParameters> 
</kineticLaw> 
</reaction> 
<reaction id="n_R382" name="n_R382" reversible="true"> 
<notes> <body xmlns="http://www.w3.org/1999/xhtml"> <p>GENE_ASSOCIATION:(2531)</p> <p>EC Number:1.1.1.102</p> </body> </notes> 
<listOfReactants> 
<speciesReference species="m_NADPH[N]" stoichiometry="1"/> 
<speciesReference species="m_3_dehydrosphinganine[N]" stoichiometry="1"/> 
</listOfReactants> 
<listOfProducts> 
<speciesReference species="m_NADP[N]" stoichiometry="1"/> 
<speciesReference species="m_sphinganine[N]" stoichiometry="1"/> 
</listOfProducts> 
<kineticLaw> 
<math xmlns="http://www.w3.org/1998/Math/MathML"> 
<ci>FLUX_VALUE</ci> 
</math> 
<listOfParameters> 
<parameter id="LOWER_BOUND" value=" -1000 "/> 
<parameter id="UPPER_BOUND" value=" 1000 "/> 
</listOfParameters> 
</kineticLaw> 
</reaction> 
<reaction id="n_R383" name="n_R383" reversible="true"> 
<notes> <body xmlns="http://www.w3.org/1999/xhtml"> <p>GENE_ASSOCIATION:</p> <p>EC Number:[]</p> </body> </notes> 
<listOfReactants> 
<speciesReference species="m_FattyAcid[N]" stoichiometry="1"/> 
<speciesReference species="m_sphinganine[N]" stoichiometry="1"/> 
</listOfReactants> 
<listOfProducts> 
<speciesReference species="m_dihydroceramide[N]" stoichiometry="1"/> 
</listOfProducts> 
<kineticLaw> 
<math xmlns="http://www.w3.org/1998/Math/MathML"> 
<ci>FLUX_VALUE</ci> 
</math> 
<listOfParameters> 
<parameter id="LOWER_BOUND" value=" -1000 "/> 
<parameter id="UPPER_BOUND" value=" 1000 "/> 
</listOfParameters> 
</kineticLaw> 
</reaction> 
<reaction id="n_R384" name="n_R384" reversible="true"> 
<notes> <body xmlns="http://www.w3.org/1999/xhtml"> <p>GENE_ASSOCIATION:(123099)</p> <p>EC Number:[]</p> </body> </notes> 
<listOfReactants> 
<speciesReference species="m_dihydroceramide[N]" stoichiometry="1"/> 
</listOfReactants> 
<listOfProducts> 
<speciesReference species="m_ceramide[N]" stoichiometry="1"/> 
</listOfProducts> 
<kineticLaw> 
<math xmlns="http://www.w3.org/1998/Math/MathML"> 
<ci>FLUX_VALUE</ci> 
</math> 
<listOfParameters> 
<parameter id="LOWER_BOUND" value=" -1000 "/> 
<parameter id="UPPER_BOUND" value=" 1000 "/> 
</listOfParameters> 
</kineticLaw> 
</reaction> 
<reaction id="n_R385" name="n_R385" reversible="true"> 
<notes> <body xmlns="http://www.w3.org/1999/xhtml"> <p>GENE_ASSOCIATION:(142891 or 259230 or 166929)</p> <p>EC Number:2.7.8.27</p> </body> </notes> 
<listOfReactants> 
<speciesReference species="m_Phosphatidyl_choline[N]" stoichiometry="1"/> 
<speciesReference species="m_ceramide[N]" stoichiometry="1"/> 
</listOfReactants> 
<listOfProducts> 
<speciesReference species="m_1_2_diacylglycerol[N]" stoichiometry="1"/> 
<speciesReference species="m_sphingomyelin[N]" stoichiometry="1"/> 
</listOfProducts> 
<kineticLaw> 
<math xmlns="http://www.w3.org/1998/Math/MathML"> 
<ci>FLUX_VALUE</ci> 
</math> 
<listOfParameters> 
<parameter id="LOWER_BOUND" value=" -1000 "/> 
<parameter id="UPPER_BOUND" value=" 1000 "/> 
</listOfParameters> 
</kineticLaw> 
</reaction> 
<reaction id="n_R386" name="n_R386" reversible="false"> 
<notes> <body xmlns="http://www.w3.org/1999/xhtml"> <p>GENE_ASSOCIATION:(339221 or 51190 or 6609 or 6610 or 55512 or 55627)</p> <p>EC Number:3.1.4.12</p> </body> </notes> 
<listOfReactants> 
<speciesReference species="m_sphingomyelin[N]" stoichiometry="1"/> 
</listOfReactants> 
<listOfProducts> 
<speciesReference species="m_Phosphoryl_choline[N]" stoichiometry="1"/> 
<speciesReference species="m_ceramide[N]" stoichiometry="1"/> 
</listOfProducts> 
<kineticLaw> 
<math xmlns="http://www.w3.org/1998/Math/MathML"> 
<ci>FLUX_VALUE</ci> 
</math> 
<listOfParameters> 
<parameter id="LOWER_BOUND" value=" 0 "/> 
<parameter id="UPPER_BOUND" value=" 1000 "/> 
</listOfParameters> 
</kineticLaw> 
</reaction> 
<reaction id="n_R387" name="n_R387" reversible="false"> 
<notes> <body xmlns="http://www.w3.org/1999/xhtml"> <p>GENE_ASSOCIATION:(137964 or 84803 or 57678 or 150763 or 57678)</p> <p>EC Number:2.3.1.15</p> </body> </notes> 
<listOfReactants> 
<speciesReference species="m_FattyAcid[A]" stoichiometry="1"/> 
<speciesReference species="m_Glycerol_3_phosphate[A]" stoichiometry="1"/> 
</listOfReactants> 
<listOfProducts> 
<speciesReference species="m_1_acyl_sn_glycerol_3_phosphate[A]" stoichiometry="1"/> 
</listOfProducts> 
<kineticLaw> 
<math xmlns="http://www.w3.org/1998/Math/MathML"> 
<ci>FLUX_VALUE</ci> 
</math> 
<listOfParameters> 
<parameter id="LOWER_BOUND" value=" 0 "/> 
<parameter id="UPPER_BOUND" value=" 1000 "/> 
</listOfParameters> 
</kineticLaw> 
</reaction> 
<reaction id="n_R388" name="n_R388" reversible="false"> 
<notes> <body xmlns="http://www.w3.org/1999/xhtml"> <p>GENE_ASSOCIATION:(51099 or 10554 or 10555 or 56894 or 56895 or 55326 or 253558 or 10162 or 254531 or 154141 or 129642 or 79143)</p> <p>EC Number:2.3.1.51</p> </body> </notes> 
<listOfReactants> 
<speciesReference species="m_FattyAcid[A]" stoichiometry="1"/> 
<speciesReference species="m_1_acyl_sn_glycerol_3_phosphate[A]" stoichiometry="1"/> 
</listOfReactants> 
<listOfProducts> 
<speciesReference species="m_Phosphatidate[A]" stoichiometry="1"/> 
</listOfProducts> 
<kineticLaw> 
<math xmlns="http://www.w3.org/1998/Math/MathML"> 
<ci>FLUX_VALUE</ci> 
</math> 
<listOfParameters> 
<parameter id="LOWER_BOUND" value=" 0 "/> 
<parameter id="UPPER_BOUND" value=" 1000 "/> 
</listOfParameters> 
</kineticLaw> 
</reaction> 
<reaction id="n_R389" name="n_R389" reversible="false"> 
<notes> <body xmlns="http://www.w3.org/1999/xhtml"> <p>GENE_ASSOCIATION:(137964 or 84803 or 57678 or 150763 or 57678)</p> <p>EC Number:2.3.1.15</p> </body> </notes> 
<listOfReactants> 
<speciesReference species="m_FattyAcid[N]" stoichiometry="1"/> 
<speciesReference species="m_Glycerol_3_phosphate[N]" stoichiometry="1"/> 
</listOfReactants> 
<listOfProducts> 
<speciesReference species="m_1_acyl_sn_glycerol_3_phosphate[N]" stoichiometry="1"/> 
</listOfProducts> 
<kineticLaw> 
<math xmlns="http://www.w3.org/1998/Math/MathML"> 
<ci>FLUX_VALUE</ci> 
</math> 
<listOfParameters> 
<parameter id="LOWER_BOUND" value=" 0 "/> 
<parameter id="UPPER_BOUND" value=" 1000 "/> 
</listOfParameters> 
</kineticLaw> 
</reaction> 
<reaction id="n_R390" name="n_R390" reversible="false"> 
<notes> <body xmlns="http://www.w3.org/1999/xhtml"> <p>GENE_ASSOCIATION:(51099 or 10554 or 10555 or 56894 or 56895 or 55326 or 253558 or 10162 or 254531 or 154141 or 129642 or 79143)</p> <p>EC Number:2.3.1.51</p> </body> </notes> 
<listOfReactants> 
<speciesReference species="m_FattyAcid[N]" stoichiometry="1"/> 
<speciesReference species="m_1_acyl_sn_glycerol_3_phosphate[N]" stoichiometry="1"/> 
</listOfReactants> 
<listOfProducts> 
<speciesReference species="m_Phosphatidate[N]" stoichiometry="1"/> 
</listOfProducts> 
<kineticLaw> 
<math xmlns="http://www.w3.org/1998/Math/MathML"> 
<ci>FLUX_VALUE</ci> 
</math> 
<listOfParameters> 
<parameter id="LOWER_BOUND" value=" 0 "/> 
<parameter id="UPPER_BOUND" value=" 1000 "/> 
</listOfParameters> 
</kineticLaw> 
</reaction> 
<reaction id="n_R391" name="n_R391" reversible="false"> 
<notes> <body xmlns="http://www.w3.org/1999/xhtml"> <p>GENE_ASSOCIATION:</p> <p>EC Number:</p> </body> </notes> 
<listOfReactants> 
<speciesReference species="m_myo_inositol" stoichiometry="1"/> 
</listOfReactants> 
<listOfProducts> 
<speciesReference species="m_myo_inositol[A]" stoichiometry="1"/> 
</listOfProducts> 
<kineticLaw> 
<math xmlns="http://www.w3.org/1998/Math/MathML"> 
<ci>FLUX_VALUE</ci> 
</math> 
<listOfParameters> 
<parameter id="LOWER_BOUND" value=" 0 "/> 
<parameter id="UPPER_BOUND" value=" 1000 "/> 
</listOfParameters> 
</kineticLaw> 
</reaction> 
<reaction id="n_R392" name="n_R392" reversible="false"> 
<notes> <body xmlns="http://www.w3.org/1999/xhtml"> <p>GENE_ASSOCIATION:(10423)</p> <p>EC Number:2.7.8.11</p> </body> </notes> 
<listOfReactants> 
<speciesReference species="m_CDP_diacylglycerol[A]" stoichiometry="1"/> 
<speciesReference species="m_myo_inositol[A]" stoichiometry="1"/> 
</listOfReactants> 
<listOfProducts> 
<speciesReference species="m_CMP[A]" stoichiometry="1"/> 
<speciesReference species="m_phosphatidyl_inositol[A]" stoichiometry="1"/> 
</listOfProducts> 
<kineticLaw> 
<math xmlns="http://www.w3.org/1998/Math/MathML"> 
<ci>FLUX_VALUE</ci> 
</math> 
<listOfParameters> 
<parameter id="LOWER_BOUND" value=" 0 "/> 
<parameter id="UPPER_BOUND" value=" 1000 "/> 
</listOfParameters> 
</kineticLaw> 
</reaction> 
<reaction id="n_R393" name="n_R393" reversible="false"> 
<notes> <body xmlns="http://www.w3.org/1999/xhtml"> <p>GENE_ASSOCIATION:(1040 or 8760)</p> <p>EC Number:2.7.7.41</p> </body> </notes> 
<listOfReactants> 
<speciesReference species="m_CTP[A]" stoichiometry="1"/> 
<speciesReference species="m_Phosphatidate[A]" stoichiometry="1"/> 
</listOfReactants> 
<listOfProducts> 
<speciesReference species="m_CDP_diacylglycerol[A]" stoichiometry="1"/> 
</listOfProducts> 
<kineticLaw> 
<math xmlns="http://www.w3.org/1998/Math/MathML"> 
<ci>FLUX_VALUE</ci> 
</math> 
<listOfParameters> 
<parameter id="LOWER_BOUND" value=" 0 "/> 
<parameter id="UPPER_BOUND" value=" 1000 "/> 
</listOfParameters> 
</kineticLaw> 
</reaction> 
<reaction id="n_R394" name="n_R394" reversible="false"> 
<notes> <body xmlns="http://www.w3.org/1999/xhtml"> <p>GENE_ASSOCIATION:(55300 or 5298 or 55361 or 5297)</p> <p>EC Number:2.7.1.67</p> </body> </notes> 
<listOfReactants> 
<speciesReference species="m_ATP[A]" stoichiometry="1"/> 
<speciesReference species="m_phosphatidyl_inositol[A]" stoichiometry="1"/> 
</listOfReactants> 
<listOfProducts> 
<speciesReference species="m_ADP[A]" stoichiometry="1"/> 
<speciesReference species="m_phosphatidyl_1D_myo_inositol_4_phosphate[A]" stoichiometry="1"/> 
</listOfProducts> 
<kineticLaw> 
<math xmlns="http://www.w3.org/1998/Math/MathML"> 
<ci>FLUX_VALUE</ci> 
</math> 
<listOfParameters> 
<parameter id="LOWER_BOUND" value=" 0 "/> 
<parameter id="UPPER_BOUND" value=" 1000 "/> 
</listOfParameters> 
</kineticLaw> 
</reaction> 
<reaction id="n_R395" name="n_R395" reversible="true"> 
<notes> <body xmlns="http://www.w3.org/1999/xhtml"> <p>GENE_ASSOCIATION:(206426 or 5297 or 8396 or 8394 or 8395 or 23396 or 138429)</p> <p>EC Number:2.7.1.68</p> </body> </notes> 
<listOfReactants> 
<speciesReference species="m_ATP[A]" stoichiometry="1"/> 
<speciesReference species="m_phosphatidyl_1D_myo_inositol_4_phosphate[A]" stoichiometry="1"/> 
</listOfReactants> 
<listOfProducts> 
<speciesReference species="m_ADP[A]" stoichiometry="1"/> 
<speciesReference species="m_phosphatidyl_1D_myo_inositol_4_5_bisphosphate[A]" stoichiometry="1"/> 
</listOfProducts> 
<kineticLaw> 
<math xmlns="http://www.w3.org/1998/Math/MathML"> 
<ci>FLUX_VALUE</ci> 
</math> 
<listOfParameters> 
<parameter id="LOWER_BOUND" value=" -1000 "/> 
<parameter id="UPPER_BOUND" value=" 1000 "/> 
</listOfParameters> 
</kineticLaw> 
</reaction> 
<reaction id="n_R396" name="n_R396" reversible="false"> 
<notes> <body xmlns="http://www.w3.org/1999/xhtml"> <p>GENE_ASSOCIATION:(23236 or 5330 or 5331 or 5332 or 5333 or 113026 or 84812 or 51196 or 5335 or 5336 or 23007 or 9651 or 89869)</p> <p>EC Number:3.1.4.11</p> </body> </notes> 
<listOfReactants> 
<speciesReference species="m_phosphatidyl_1D_myo_inositol_4_5_bisphosphate[A]" stoichiometry="1"/> 
</listOfReactants> 
<listOfProducts> 
<speciesReference species="m_1_2_diacylglycerol[A]" stoichiometry="1"/> 
<speciesReference species="m_myo_inositol_1_4_5_trisphosphate[A]" stoichiometry="1"/> 
</listOfProducts> 
<kineticLaw> 
<math xmlns="http://www.w3.org/1998/Math/MathML"> 
<ci>FLUX_VALUE</ci> 
</math> 
<listOfParameters> 
<parameter id="LOWER_BOUND" value=" 0 "/> 
<parameter id="UPPER_BOUND" value=" 1000 "/> 
</listOfParameters> 
</kineticLaw> 
</reaction> 
<reaction id="n_R397" name="n_R397" reversible="false"> 
<notes> <body xmlns="http://www.w3.org/1999/xhtml"> <p>GENE_ASSOCIATION:(3632 or 3633 or 22876 or 27124 or 51763 or 3636 or 4952 or 8867 or 8871)</p> <p>EC Number:3.1.3.56</p> </body> </notes> 
<listOfReactants> 
<speciesReference species="m_myo_inositol_1_4_5_trisphosphate[A]" stoichiometry="1"/> 
</listOfReactants> 
<listOfProducts> 
<speciesReference species="m_myo_inositol_1_4_bisphosphate[A]" stoichiometry="1"/> 
</listOfProducts> 
<kineticLaw> 
<math xmlns="http://www.w3.org/1998/Math/MathML"> 
<ci>FLUX_VALUE</ci> 
</math> 
<listOfParameters> 
<parameter id="LOWER_BOUND" value=" 0 "/> 
<parameter id="UPPER_BOUND" value=" 1000 "/> 
</listOfParameters> 
</kineticLaw> 
</reaction> 
<reaction id="n_R398" name="n_R398" reversible="true"> 
<notes> <body xmlns="http://www.w3.org/1999/xhtml"> <p>GENE_ASSOCIATION:(3628)</p> <p>EC Number:3.1.3.57</p> </body> </notes> 
<listOfReactants> 
<speciesReference species="m_myo_inositol_1_4_bisphosphate[A]" stoichiometry="1"/> 
</listOfReactants> 
<listOfProducts> 
<speciesReference species="m_myo_inositol_4_monophosphate[A]" stoichiometry="1"/> 
</listOfProducts> 
<kineticLaw> 
<math xmlns="http://www.w3.org/1998/Math/MathML"> 
<ci>FLUX_VALUE</ci> 
</math> 
<listOfParameters> 
<parameter id="LOWER_BOUND" value=" -1000 "/> 
<parameter id="UPPER_BOUND" value=" 1000 "/> 
</listOfParameters> 
</kineticLaw> 
</reaction> 
<reaction id="n_R399" name="n_R399" reversible="true"> 
<notes> <body xmlns="http://www.w3.org/1999/xhtml"> <p>GENE_ASSOCIATION:(3612 or 3613 or 54928)</p> <p>EC Number:3.1.3.25</p> </body> </notes> 
<listOfReactants> 
<speciesReference species="m_myo_inositol_4_monophosphate[A]" stoichiometry="1"/> 
</listOfReactants> 
<listOfProducts> 
<speciesReference species="m_myo_inositol[A]" stoichiometry="1"/> 
</listOfProducts> 
<kineticLaw> 
<math xmlns="http://www.w3.org/1998/Math/MathML"> 
<ci>FLUX_VALUE</ci> 
</math> 
<listOfParameters> 
<parameter id="LOWER_BOUND" value=" -1000 "/> 
<parameter id="UPPER_BOUND" value=" 1000 "/> 
</listOfParameters> 
</kineticLaw> 
</reaction> 
<reaction id="n_R400" name="n_R400" reversible="false"> 
<notes> <body xmlns="http://www.w3.org/1999/xhtml"> <p>GENE_ASSOCIATION:(55750 or 1606 or 1607 or 8527 or 8526 or 1608 or 160851 or 9162 or 139189 or 1609 or 8525)</p> <p>EC Number:2.7.1.107</p> </body> </notes> 
<listOfReactants> 
<speciesReference species="m_ATP[A]" stoichiometry="1"/> 
<speciesReference species="m_1_2_diacylglycerol[A]" stoichiometry="1"/> 
</listOfReactants> 
<listOfProducts> 
<speciesReference species="m_ADP[A]" stoichiometry="1"/> 
<speciesReference species="m_Phosphatidate[A]" stoichiometry="1"/> 
</listOfProducts> 
<kineticLaw> 
<math xmlns="http://www.w3.org/1998/Math/MathML"> 
<ci>FLUX_VALUE</ci> 
</math> 
<listOfParameters> 
<parameter id="LOWER_BOUND" value=" 0 "/> 
<parameter id="UPPER_BOUND" value=" 1000 "/> 
</listOfParameters> 
</kineticLaw> 
</reaction> 
<reaction id="n_R401" name="n_R401" reversible="false"> 
<notes> <body xmlns="http://www.w3.org/1999/xhtml"> <p>GENE_ASSOCIATION:(253430 or 3706 or 3707 or 80271)</p> <p>EC Number:2.7.1.127</p> </body> </notes> 
<listOfReactants> 
<speciesReference species="m_ATP[A]" stoichiometry="1"/> 
<speciesReference species="m_myo_inositol_1_4_5_trisphosphate[A]" stoichiometry="1"/> 
</listOfReactants> 
<listOfProducts> 
<speciesReference species="m_ADP[A]" stoichiometry="1"/> 
<speciesReference species="m_myo_inositol_1_3_4_5_tetrakisphosphate[A]" stoichiometry="1"/> 
</listOfProducts> 
<kineticLaw> 
<math xmlns="http://www.w3.org/1998/Math/MathML"> 
<ci>FLUX_VALUE</ci> 
</math> 
<listOfParameters> 
<parameter id="LOWER_BOUND" value=" 0 "/> 
<parameter id="UPPER_BOUND" value=" 1000 "/> 
</listOfParameters> 
</kineticLaw> 
</reaction> 
<reaction id="n_R402" name="n_R402" reversible="true"> 
<notes> <body xmlns="http://www.w3.org/1999/xhtml"> <p>GENE_ASSOCIATION:(3632 or 3633 or 3635 or 27124 or 51763 or 3636 or 4952 or 8867 or 8871)</p> <p>EC Number:3.1.3.56</p> </body> </notes> 
<listOfReactants> 
<speciesReference species="m_myo_inositol_1_3_4_5_tetrakisphosphate[A]" stoichiometry="1"/> 
</listOfReactants> 
<listOfProducts> 
<speciesReference species="m_myo_inositol_1_3_4_trisphosphate[A]" stoichiometry="1"/> 
</listOfProducts> 
<kineticLaw> 
<math xmlns="http://www.w3.org/1998/Math/MathML"> 
<ci>FLUX_VALUE</ci> 
</math> 
<listOfParameters> 
<parameter id="LOWER_BOUND" value=" -1000 "/> 
<parameter id="UPPER_BOUND" value=" 1000 "/> 
</listOfParameters> 
</kineticLaw> 
</reaction> 
<reaction id="n_R403" name="n_R403" reversible="false"> 
<notes> <body xmlns="http://www.w3.org/1999/xhtml"> <p>GENE_ASSOCIATION:(3628)</p> <p>EC Number:3.1.3.57</p> </body> </notes> 
<listOfReactants> 
<speciesReference species="m_myo_inositol_1_3_4_trisphosphate[A]" stoichiometry="1"/> 
</listOfReactants> 
<listOfProducts> 
<speciesReference species="m_myo_inositol_3_4_bisphosphate[A]" stoichiometry="1"/> 
</listOfProducts> 
<kineticLaw> 
<math xmlns="http://www.w3.org/1998/Math/MathML"> 
<ci>FLUX_VALUE</ci> 
</math> 
<listOfParameters> 
<parameter id="LOWER_BOUND" value=" 0 "/> 
<parameter id="UPPER_BOUND" value=" 1000 "/> 
</listOfParameters> 
</kineticLaw> 
</reaction> 
<reaction id="n_R405" name="n_R405" reversible="false"> 
<notes> <body xmlns="http://www.w3.org/1999/xhtml"> <p>GENE_ASSOCIATION:</p> <p>EC Number:</p> </body> </notes> 
<listOfReactants> 
<speciesReference species="m_myo_inositol" stoichiometry="1"/> 
</listOfReactants> 
<listOfProducts> 
<speciesReference species="m_myo_inositol[N]" stoichiometry="1"/> 
</listOfProducts> 
<kineticLaw> 
<math xmlns="http://www.w3.org/1998/Math/MathML"> 
<ci>FLUX_VALUE</ci> 
</math> 
<listOfParameters> 
<parameter id="LOWER_BOUND" value=" 0 "/> 
<parameter id="UPPER_BOUND" value=" 1000 "/> 
</listOfParameters> 
</kineticLaw> 
</reaction> 
<reaction id="n_R406" name="n_R406" reversible="false"> 
<notes> <body xmlns="http://www.w3.org/1999/xhtml"> <p>GENE_ASSOCIATION:(10423)</p> <p>EC Number:2.7.8.11</p> </body> </notes> 
<listOfReactants> 
<speciesReference species="m_CDP_diacylglycerol[N]" stoichiometry="1"/> 
<speciesReference species="m_myo_inositol[N]" stoichiometry="1"/> 
</listOfReactants> 
<listOfProducts> 
<speciesReference species="m_CMP[N]" stoichiometry="1"/> 
<speciesReference species="m_phosphatidyl_inositol[N]" stoichiometry="1"/> 
</listOfProducts> 
<kineticLaw> 
<math xmlns="http://www.w3.org/1998/Math/MathML"> 
<ci>FLUX_VALUE</ci> 
</math> 
<listOfParameters> 
<parameter id="LOWER_BOUND" value=" 0 "/> 
<parameter id="UPPER_BOUND" value=" 1000 "/> 
</listOfParameters> 
</kineticLaw> 
</reaction> 
<reaction id="n_R407" name="n_R407" reversible="false"> 
<notes> <body xmlns="http://www.w3.org/1999/xhtml"> <p>GENE_ASSOCIATION:(1040 or 8760)</p> <p>EC Number:2.7.7.41</p> </body> </notes> 
<listOfReactants> 
<speciesReference species="m_CTP[N]" stoichiometry="1"/> 
<speciesReference species="m_Phosphatidate[N]" stoichiometry="1"/> 
</listOfReactants> 
<listOfProducts> 
<speciesReference species="m_CDP_diacylglycerol[N]" stoichiometry="1"/> 
</listOfProducts> 
<kineticLaw> 
<math xmlns="http://www.w3.org/1998/Math/MathML"> 
<ci>FLUX_VALUE</ci> 
</math> 
<listOfParameters> 
<parameter id="LOWER_BOUND" value=" 0 "/> 
<parameter id="UPPER_BOUND" value=" 1000 "/> 
</listOfParameters> 
</kineticLaw> 
</reaction> 
<reaction id="n_R408" name="n_R408" reversible="false"> 
<notes> <body xmlns="http://www.w3.org/1999/xhtml"> <p>GENE_ASSOCIATION:(55300 or 5298 or 55361 or 5297)</p> <p>EC Number:2.7.1.67</p> </body> </notes> 
<listOfReactants> 
<speciesReference species="m_ATP[N]" stoichiometry="1"/> 
<speciesReference species="m_phosphatidyl_inositol[N]" stoichiometry="1"/> 
</listOfReactants> 
<listOfProducts> 
<speciesReference species="m_ADP[N]" stoichiometry="1"/> 
<speciesReference species="m_phosphatidyl_1D_myo_inositol_4_phosphate[N]" stoichiometry="1"/> 
</listOfProducts> 
<kineticLaw> 
<math xmlns="http://www.w3.org/1998/Math/MathML"> 
<ci>FLUX_VALUE</ci> 
</math> 
<listOfParameters> 
<parameter id="LOWER_BOUND" value=" 0 "/> 
<parameter id="UPPER_BOUND" value=" 1000 "/> 
</listOfParameters> 
</kineticLaw> 
</reaction> 
<reaction id="n_R409" name="n_R409" reversible="true"> 
<notes> <body xmlns="http://www.w3.org/1999/xhtml"> <p>GENE_ASSOCIATION:(206426 or 5297 or 8396 or 8394 or 8395 or 23396 or 138429)</p> <p>EC Number:2.7.1.68</p> </body> </notes> 
<listOfReactants> 
<speciesReference species="m_ATP[N]" stoichiometry="1"/> 
<speciesReference species="m_phosphatidyl_1D_myo_inositol_4_phosphate[N]" stoichiometry="1"/> 
</listOfReactants> 
<listOfProducts> 
<speciesReference species="m_ADP[N]" stoichiometry="1"/> 
<speciesReference species="m_phosphatidyl_1D_myo_inositol_4_5_bisphosphate[N]" stoichiometry="1"/> 
</listOfProducts> 
<kineticLaw> 
<math xmlns="http://www.w3.org/1998/Math/MathML"> 
<ci>FLUX_VALUE</ci> 
</math> 
<listOfParameters> 
<parameter id="LOWER_BOUND" value=" -1000 "/> 
<parameter id="UPPER_BOUND" value=" 1000 "/> 
</listOfParameters> 
</kineticLaw> 
</reaction> 
<reaction id="n_R410" name="n_R410" reversible="false"> 
<notes> <body xmlns="http://www.w3.org/1999/xhtml"> <p>GENE_ASSOCIATION:(23236 or 5330 or 5331 or 5332 or 5333 or 113026 or 84812 or 51196 or 5335 or 5336 or 23007 or 9651 or 89869)</p> <p>EC Number:3.1.4.11</p> </body> </notes> 
<listOfReactants> 
<speciesReference species="m_phosphatidyl_1D_myo_inositol_4_5_bisphosphate[N]" stoichiometry="1"/> 
</listOfReactants> 
<listOfProducts> 
<speciesReference species="m_1_2_diacylglycerol[N]" stoichiometry="1"/> 
<speciesReference species="m_myo_inositol_1_4_5_trisphosphate[N]" stoichiometry="1"/> 
</listOfProducts> 
<kineticLaw> 
<math xmlns="http://www.w3.org/1998/Math/MathML"> 
<ci>FLUX_VALUE</ci> 
</math> 
<listOfParameters> 
<parameter id="LOWER_BOUND" value=" 0 "/> 
<parameter id="UPPER_BOUND" value=" 1000 "/> 
</listOfParameters> 
</kineticLaw> 
</reaction> 
<reaction id="n_R411" name="n_R411" reversible="false"> 
<notes> <body xmlns="http://www.w3.org/1999/xhtml"> <p>GENE_ASSOCIATION:(3632 or 3633 or 22876 or 27124 or 51763 or 3636 or 4952 or 8867 or 8871)</p> <p>EC Number:3.1.3.56</p> </body> </notes> 
<listOfReactants> 
<speciesReference species="m_myo_inositol_1_4_5_trisphosphate[N]" stoichiometry="1"/> 
</listOfReactants> 
<listOfProducts> 
<speciesReference species="m_myo_inositol_1_4_bisphosphate[N]" stoichiometry="1"/> 
</listOfProducts> 
<kineticLaw> 
<math xmlns="http://www.w3.org/1998/Math/MathML"> 
<ci>FLUX_VALUE</ci> 
</math> 
<listOfParameters> 
<parameter id="LOWER_BOUND" value=" 0 "/> 
<parameter id="UPPER_BOUND" value=" 1000 "/> 
</listOfParameters> 
</kineticLaw> 
</reaction> 
<reaction id="n_R412" name="n_R412" reversible="true"> 
<notes> <body xmlns="http://www.w3.org/1999/xhtml"> <p>GENE_ASSOCIATION:(3628)</p> <p>EC Number:3.1.3.57</p> </body> </notes> 
<listOfReactants> 
<speciesReference species="m_myo_inositol_1_4_bisphosphate[N]" stoichiometry="1"/> 
</listOfReactants> 
<listOfProducts> 
<speciesReference species="m_myo_inositol_4_monophosphate[N]" stoichiometry="1"/> 
</listOfProducts> 
<kineticLaw> 
<math xmlns="http://www.w3.org/1998/Math/MathML"> 
<ci>FLUX_VALUE</ci> 
</math> 
<listOfParameters> 
<parameter id="LOWER_BOUND" value=" -1000 "/> 
<parameter id="UPPER_BOUND" value=" 1000 "/> 
</listOfParameters> 
</kineticLaw> 
</reaction> 
<reaction id="n_R413" name="n_R413" reversible="true"> 
<notes> <body xmlns="http://www.w3.org/1999/xhtml"> <p>GENE_ASSOCIATION:(3612 or 3613 or 54928)</p> <p>EC Number:3.1.3.25</p> </body> </notes> 
<listOfReactants> 
<speciesReference species="m_myo_inositol_4_monophosphate[N]" stoichiometry="1"/> 
</listOfReactants> 
<listOfProducts> 
<speciesReference species="m_myo_inositol[N]" stoichiometry="1"/> 
</listOfProducts> 
<kineticLaw> 
<math xmlns="http://www.w3.org/1998/Math/MathML"> 
<ci>FLUX_VALUE</ci> 
</math> 
<listOfParameters> 
<parameter id="LOWER_BOUND" value=" -1000 "/> 
<parameter id="UPPER_BOUND" value=" 1000 "/> 
</listOfParameters> 
</kineticLaw> 
</reaction> 
<reaction id="n_R414" name="n_R414" reversible="false"> 
<notes> <body xmlns="http://www.w3.org/1999/xhtml"> <p>GENE_ASSOCIATION:(55750 or 1606 or 1607 or 8527 or 8526 or 1608 or 160851 or 9162 or 139189 or 1609 or 8525)</p> <p>EC Number:2.7.1.107</p> </body> </notes> 
<listOfReactants> 
<speciesReference species="m_ATP[N]" stoichiometry="1"/> 
<speciesReference species="m_1_2_diacylglycerol[N]" stoichiometry="1"/> 
</listOfReactants> 
<listOfProducts> 
<speciesReference species="m_ADP[N]" stoichiometry="1"/> 
<speciesReference species="m_Phosphatidate[N]" stoichiometry="1"/> 
</listOfProducts> 
<kineticLaw> 
<math xmlns="http://www.w3.org/1998/Math/MathML"> 
<ci>FLUX_VALUE</ci> 
</math> 
<listOfParameters> 
<parameter id="LOWER_BOUND" value=" 0 "/> 
<parameter id="UPPER_BOUND" value=" 1000 "/> 
</listOfParameters> 
</kineticLaw> 
</reaction> 
<reaction id="n_R415" name="n_R415" reversible="false"> 
<notes> <body xmlns="http://www.w3.org/1999/xhtml"> <p>GENE_ASSOCIATION:(253430 or 3706 or 3707 or 80271)</p> <p>EC Number:2.7.1.127</p> </body> </notes> 
<listOfReactants> 
<speciesReference species="m_ATP[N]" stoichiometry="1"/> 
<speciesReference species="m_myo_inositol_1_4_5_trisphosphate[N]" stoichiometry="1"/> 
</listOfReactants> 
<listOfProducts> 
<speciesReference species="m_ADP[N]" stoichiometry="1"/> 
<speciesReference species="m_myo_inositol_1_3_4_5_tetrakisphosphate[N]" stoichiometry="1"/> 
</listOfProducts> 
<kineticLaw> 
<math xmlns="http://www.w3.org/1998/Math/MathML"> 
<ci>FLUX_VALUE</ci> 
</math> 
<listOfParameters> 
<parameter id="LOWER_BOUND" value=" 0 "/> 
<parameter id="UPPER_BOUND" value=" 1000 "/> 
</listOfParameters> 
</kineticLaw> 
</reaction> 
<reaction id="n_R416" name="n_R416" reversible="true"> 
<notes> <body xmlns="http://www.w3.org/1999/xhtml"> <p>GENE_ASSOCIATION:(3632 or 3633 or 3635 or 27124 or 51763 or 3636 or 4952 or 8867 or 8871)</p> <p>EC Number:3.1.3.56</p> </body> </notes> 
<listOfReactants> 
<speciesReference species="m_myo_inositol_1_3_4_5_tetrakisphosphate[N]" stoichiometry="1"/> 
</listOfReactants> 
<listOfProducts> 
<speciesReference species="m_myo_inositol_1_3_4_trisphosphate[N]" stoichiometry="1"/> 
</listOfProducts> 
<kineticLaw> 
<math xmlns="http://www.w3.org/1998/Math/MathML"> 
<ci>FLUX_VALUE</ci> 
</math> 
<listOfParameters> 
<parameter id="LOWER_BOUND" value=" -1000 "/> 
<parameter id="UPPER_BOUND" value=" 1000 "/> 
</listOfParameters> 
</kineticLaw> 
</reaction> 
<reaction id="n_R417" name="n_R417" reversible="false"> 
<notes> <body xmlns="http://www.w3.org/1999/xhtml"> <p>GENE_ASSOCIATION:(3628)</p> <p>EC Number:3.1.3.57</p> </body> </notes> 
<listOfReactants> 
<speciesReference species="m_myo_inositol_1_3_4_trisphosphate[N]" stoichiometry="1"/> 
</listOfReactants> 
<listOfProducts> 
<speciesReference species="m_myo_inositol_3_4_bisphosphate[N]" stoichiometry="1"/> 
</listOfProducts> 
<kineticLaw> 
<math xmlns="http://www.w3.org/1998/Math/MathML"> 
<ci>FLUX_VALUE</ci> 
</math> 
<listOfParameters> 
<parameter id="LOWER_BOUND" value=" 0 "/> 
<parameter id="UPPER_BOUND" value=" 1000 "/> 
</listOfParameters> 
</kineticLaw> 
</reaction> 
<reaction id="n_R419" name="n_R419" reversible="false"> 
<notes> <body xmlns="http://www.w3.org/1999/xhtml"> <p>GENE_ASSOCIATION:</p> <p>EC Number:</p> </body> </notes> 
<listOfReactants> 
<speciesReference species="m_Cholesterol[A]" stoichiometry="0.448"/> 
<speciesReference species="m_Phosphatidyl_ethanolamine[A]" stoichiometry="0.21"/> 
<speciesReference species="m_Phosphatidyl_choline[A]" stoichiometry="0.202"/> 
<speciesReference species="m_Phosphatidyl_serine[A]" stoichiometry="0.081"/> 
<speciesReference species="m_cardiolipin[A]" stoichiometry="0.01"/> 
<speciesReference species="m_sphingomyelin[A]" stoichiometry="0.037"/> 
<speciesReference species="m_phosphatidyl_inositol[A]" stoichiometry="0.021"/> 
</listOfReactants> 
<listOfProducts> 
<speciesReference species="m_Lipid[A]" stoichiometry="1"/> 
</listOfProducts> 
<kineticLaw> 
<math xmlns="http://www.w3.org/1998/Math/MathML"> 
<ci>FLUX_VALUE</ci> 
</math> 
<listOfParameters> 
<parameter id="LOWER_BOUND" value=" 0 "/> 
<parameter id="UPPER_BOUND" value=" 1000 "/> 
</listOfParameters> 
</kineticLaw> 
</reaction> 
<reaction id="n_R420" name="n_R420" reversible="false"> 
<notes> <body xmlns="http://www.w3.org/1999/xhtml"> <p>GENE_ASSOCIATION:</p> <p>EC Number:</p> </body> </notes> 
<listOfReactants> 
<speciesReference species="m_Cholesterol[N]" stoichiometry="0.448"/> 
<speciesReference species="m_Phosphatidyl_ethanolamine[N]" stoichiometry="0.21"/> 
<speciesReference species="m_Phosphatidyl_choline[N]" stoichiometry="0.202"/> 
<speciesReference species="m_Phosphatidyl_serine[N]" stoichiometry="0.081"/> 
<speciesReference species="m_cardiolipin[N]" stoichiometry="0.01"/> 
<speciesReference species="m_sphingomyelin[N]" stoichiometry="0.037"/> 
<speciesReference species="m_phosphatidyl_inositol[N]" stoichiometry="0.021"/> 
</listOfReactants> 
<listOfProducts> 
<speciesReference species="m_Lipid[N]" stoichiometry="1"/> 
</listOfProducts> 
<kineticLaw> 
<math xmlns="http://www.w3.org/1998/Math/MathML"> 
<ci>FLUX_VALUE</ci> 
</math> 
<listOfParameters> 
<parameter id="LOWER_BOUND" value=" 0 "/> 
<parameter id="UPPER_BOUND" value=" 1000 "/> 
</listOfParameters> 
</kineticLaw> 
</reaction> 
<reaction id="n_R421" name="n_R421" reversible="false"> 
<notes> <body xmlns="http://www.w3.org/1999/xhtml"> <p>GENE_ASSOCIATION:</p> <p>EC Number:EC 1.6.4.1</p> </body> </notes> 
<listOfReactants> 
<speciesReference species="m_NADH[A]" stoichiometry="1"/> 
<speciesReference species="m_Cystine[A]" stoichiometry="1"/> 
</listOfReactants> 
<listOfProducts> 
<speciesReference species="m_NAD[A]" stoichiometry="1"/> 
<speciesReference species="m_Cysteine[A]" stoichiometry="2"/> 
</listOfProducts> 
<kineticLaw> 
<math xmlns="http://www.w3.org/1998/Math/MathML"> 
<ci>FLUX_VALUE</ci> 
</math> 
<listOfParameters> 
<parameter id="LOWER_BOUND" value=" 0 "/> 
<parameter id="UPPER_BOUND" value=" 1000 "/> 
</listOfParameters> 
</kineticLaw> 
</reaction> 
<reaction id="n_R422" name="n_R422" reversible="false"> 
<notes> <body xmlns="http://www.w3.org/1999/xhtml"> <p>GENE_ASSOCIATION:(2729 or 2730)</p> <p>EC Number:6.3.2.2</p> </body> </notes> 
<listOfReactants> 
<speciesReference species="m_ATP[A]" stoichiometry="1"/> 
<speciesReference species="m_Glutamate[A]" stoichiometry="1"/> 
<speciesReference species="m_Cysteine[A]" stoichiometry="1"/> 
</listOfReactants> 
<listOfProducts> 
<speciesReference species="m_ADP[A]" stoichiometry="1"/> 
<speciesReference species="m_L_gamma_glutamylcysteine[A]" stoichiometry="1"/> 
</listOfProducts> 
<kineticLaw> 
<math xmlns="http://www.w3.org/1998/Math/MathML"> 
<ci>FLUX_VALUE</ci> 
</math> 
<listOfParameters> 
<parameter id="LOWER_BOUND" value=" 0 "/> 
<parameter id="UPPER_BOUND" value=" 1000 "/> 
</listOfParameters> 
</kineticLaw> 
</reaction> 
<reaction id="n_R423" name="n_R423" reversible="false"> 
<notes> <body xmlns="http://www.w3.org/1999/xhtml"> <p>GENE_ASSOCIATION:(2937)</p> <p>EC Number:6.3.2.3</p> </body> </notes> 
<listOfReactants> 
<speciesReference species="m_ATP[A]" stoichiometry="1"/> 
<speciesReference species="m_Glycine[A]" stoichiometry="1"/> 
<speciesReference species="m_L_gamma_glutamylcysteine[A]" stoichiometry="1"/> 
</listOfReactants> 
<listOfProducts> 
<speciesReference species="m_ADP[A]" stoichiometry="1"/> 
<speciesReference species="m_ReducedGlutathione[A]" stoichiometry="1"/> 
</listOfProducts> 
<kineticLaw> 
<math xmlns="http://www.w3.org/1998/Math/MathML"> 
<ci>FLUX_VALUE</ci> 
</math> 
<listOfParameters> 
<parameter id="LOWER_BOUND" value=" 0 "/> 
<parameter id="UPPER_BOUND" value=" 1000 "/> 
</listOfParameters> 
</kineticLaw> 
</reaction> 
<reaction id="n_R424" name="n_R424" reversible="false"> 
<notes> <body xmlns="http://www.w3.org/1999/xhtml"> <p>GENE_ASSOCIATION:</p> <p>EC Number:</p> </body> </notes> 
<listOfReactants> 
<speciesReference species="m_O2[A]" stoichiometry="1"/> 
</listOfReactants> 
<listOfProducts> 
<speciesReference species="m_H2O2[A]" stoichiometry="1"/> 
</listOfProducts> 
<kineticLaw> 
<math xmlns="http://www.w3.org/1998/Math/MathML"> 
<ci>FLUX_VALUE</ci> 
</math> 
<listOfParameters> 
<parameter id="LOWER_BOUND" value=" 0 "/> 
<parameter id="UPPER_BOUND" value=" 1000 "/> 
</listOfParameters> 
</kineticLaw> 
</reaction> 
<reaction id="n_R425" name="n_R425" reversible="false"> 
<notes> <body xmlns="http://www.w3.org/1999/xhtml"> <p>GENE_ASSOCIATION:(2876 or 2877 or 2878 or 2880 or 257202 or 2882 or 493869)</p> <p>EC Number:1.11.1.9</p> </body> </notes> 
<listOfReactants> 
<speciesReference species="m_ReducedGlutathione[A]" stoichiometry="2"/> 
<speciesReference species="m_H2O2[A]" stoichiometry="1"/> 
</listOfReactants> 
<listOfProducts> 
<speciesReference species="m_OxidizedGlutathione[A]" stoichiometry="1"/> 
</listOfProducts> 
<kineticLaw> 
<math xmlns="http://www.w3.org/1998/Math/MathML"> 
<ci>FLUX_VALUE</ci> 
</math> 
<listOfParameters> 
<parameter id="LOWER_BOUND" value=" 0 "/> 
<parameter id="UPPER_BOUND" value=" 1000 "/> 
</listOfParameters> 
</kineticLaw> 
</reaction> 
<reaction id="n_R427" name="n_R427" reversible="false"> 
<notes> <body xmlns="http://www.w3.org/1999/xhtml"> <p>GENE_ASSOCIATION:(2936)</p> <p>EC Number:1.8.1.7</p> </body> </notes> 
<listOfReactants> 
<speciesReference species="m_NADPH_AM" stoichiometry="1"/> 
<speciesReference species="m_OxidizedGlutathione[A]" stoichiometry="1"/> 
</listOfReactants> 
<listOfProducts> 
<speciesReference species="m_NADP_AM" stoichiometry="1"/> 
<speciesReference species="m_ReducedGlutathione[A]" stoichiometry="2"/> 
</listOfProducts> 
<kineticLaw> 
<math xmlns="http://www.w3.org/1998/Math/MathML"> 
<ci>FLUX_VALUE</ci> 
</math> 
<listOfParameters> 
<parameter id="LOWER_BOUND" value=" 0 "/> 
<parameter id="UPPER_BOUND" value=" 1000 "/> 
</listOfParameters> 
</kineticLaw> 
</reaction> 
<reaction id="n_R428" name="n_R428" reversible="false"> 
<notes> <body xmlns="http://www.w3.org/1999/xhtml"> <p>GENE_ASSOCIATION:(847 or 7306)</p> <p>EC Number:1.11.1.6</p> </body> </notes> 
<listOfReactants> 
<speciesReference species="m_H2O2[A]" stoichiometry="1"/> 
</listOfReactants> 
<listOfProducts> 
<speciesReference species="m_O2[A]" stoichiometry="1"/> 
</listOfProducts> 
<kineticLaw> 
<math xmlns="http://www.w3.org/1998/Math/MathML"> 
<ci>FLUX_VALUE</ci> 
</math> 
<listOfParameters> 
<parameter id="LOWER_BOUND" value=" 0 "/> 
<parameter id="UPPER_BOUND" value=" 1000 "/> 
</listOfParameters> 
</kineticLaw> 
</reaction> 
<reaction id="n_R429" name="n_R429" reversible="false"> 
<notes> <body xmlns="http://www.w3.org/1999/xhtml"> <p>GENE_ASSOCIATION:</p> <p>EC Number:</p> </body> </notes> 
<listOfReactants> 
<speciesReference species="m_Glutamine[A]" stoichiometry="1"/> 
<speciesReference species="m_ReducedGlutathione[A]" stoichiometry="1"/> 
</listOfReactants> 
<listOfProducts> 
<speciesReference species="m_NH3[A]" stoichiometry="1"/> 
<speciesReference species="m_Glutamate[A]" stoichiometry="1"/> 
<speciesReference species="m_CysteinylGlycine[A]" stoichiometry="1"/> 
</listOfProducts> 
<kineticLaw> 
<math xmlns="http://www.w3.org/1998/Math/MathML"> 
<ci>FLUX_VALUE</ci> 
</math> 
<listOfParameters> 
<parameter id="LOWER_BOUND" value=" 0 "/> 
<parameter id="UPPER_BOUND" value=" 1000 "/> 
</listOfParameters> 
</kineticLaw> 
</reaction> 
<reaction id="n_R430" name="n_R430" reversible="false"> 
<notes> <body xmlns="http://www.w3.org/1999/xhtml"> <p>GENE_ASSOCIATION:</p> <p>EC Number:</p> </body> </notes> 
<listOfReactants> 
<speciesReference species="m_CysteinylGlycine[A]" stoichiometry="1"/> 
</listOfReactants> 
<listOfProducts> 
<speciesReference species="m_CysteinylGlycine[N]" stoichiometry="1"/> 
</listOfProducts> 
<kineticLaw> 
<math xmlns="http://www.w3.org/1998/Math/MathML"> 
<ci>FLUX_VALUE</ci> 
</math> 
<listOfParameters> 
<parameter id="LOWER_BOUND" value=" 0 "/> 
<parameter id="UPPER_BOUND" value=" 1000 "/> 
</listOfParameters> 
</kineticLaw> 
</reaction> 
<reaction id="n_R431" name="n_R431" reversible="false"> 
<notes> <body xmlns="http://www.w3.org/1999/xhtml"> <p>GENE_ASSOCIATION:(290 or 55748 or 54878)</p> <p>EC Number:3.4.13.18</p> </body> </notes> 
<listOfReactants> 
<speciesReference species="m_CysteinylGlycine[N]" stoichiometry="1"/> 
</listOfReactants> 
<listOfProducts> 
<speciesReference species="m_Glycine[N]" stoichiometry="1"/> 
<speciesReference species="m_Cysteine[N]" stoichiometry="1"/> 
</listOfProducts> 
<kineticLaw> 
<math xmlns="http://www.w3.org/1998/Math/MathML"> 
<ci>FLUX_VALUE</ci> 
</math> 
<listOfParameters> 
<parameter id="LOWER_BOUND" value=" 0 "/> 
<parameter id="UPPER_BOUND" value=" 1000 "/> 
</listOfParameters> 
</kineticLaw> 
</reaction> 
<reaction id="n_R432" name="n_R432" reversible="false"> 
<notes> <body xmlns="http://www.w3.org/1999/xhtml"> <p>GENE_ASSOCIATION:(2729 or 2730)</p> <p>EC Number:6.3.2.2</p> </body> </notes> 
<listOfReactants> 
<speciesReference species="m_ATP[N]" stoichiometry="1"/> 
<speciesReference species="m_Glutamate[N]" stoichiometry="1"/> 
<speciesReference species="m_Cysteine[N]" stoichiometry="1"/> 
</listOfReactants> 
<listOfProducts> 
<speciesReference species="m_ADP[N]" stoichiometry="1"/> 
<speciesReference species="m_L_gamma_glutamylcysteine[N]" stoichiometry="1"/> 
</listOfProducts> 
<kineticLaw> 
<math xmlns="http://www.w3.org/1998/Math/MathML"> 
<ci>FLUX_VALUE</ci> 
</math> 
<listOfParameters> 
<parameter id="LOWER_BOUND" value=" 0 "/> 
<parameter id="UPPER_BOUND" value=" 1000 "/> 
</listOfParameters> 
</kineticLaw> 
</reaction> 
<reaction id="n_R433" name="n_R433" reversible="false"> 
<notes> <body xmlns="http://www.w3.org/1999/xhtml"> <p>GENE_ASSOCIATION:(2937)</p> <p>EC Number:6.3.2.3</p> </body> </notes> 
<listOfReactants> 
<speciesReference species="m_ATP[N]" stoichiometry="1"/> 
<speciesReference species="m_Glycine[N]" stoichiometry="1"/> 
<speciesReference species="m_L_gamma_glutamylcysteine[N]" stoichiometry="1"/> 
</listOfReactants> 
<listOfProducts> 
<speciesReference species="m_ADP[N]" stoichiometry="1"/> 
<speciesReference species="m_ReducedGlutathione[N]" stoichiometry="1"/> 
</listOfProducts> 
<kineticLaw> 
<math xmlns="http://www.w3.org/1998/Math/MathML"> 
<ci>FLUX_VALUE</ci> 
</math> 
<listOfParameters> 
<parameter id="LOWER_BOUND" value=" 0 "/> 
<parameter id="UPPER_BOUND" value=" 1000 "/> 
</listOfParameters> 
</kineticLaw> 
</reaction> 
<reaction id="n_R434" name="n_R434" reversible="false"> 
<notes> <body xmlns="http://www.w3.org/1999/xhtml"> <p>GENE_ASSOCIATION:</p> <p>EC Number:</p> </body> </notes> 
<listOfReactants> 
<speciesReference species="m_O2[N]" stoichiometry="1"/> 
</listOfReactants> 
<listOfProducts> 
<speciesReference species="m_H2O2[N]" stoichiometry="1"/> 
</listOfProducts> 
<kineticLaw> 
<math xmlns="http://www.w3.org/1998/Math/MathML"> 
<ci>FLUX_VALUE</ci> 
</math> 
<listOfParameters> 
<parameter id="LOWER_BOUND" value=" 0 "/> 
<parameter id="UPPER_BOUND" value=" 1000 "/> 
</listOfParameters> 
</kineticLaw> 
</reaction> 
<reaction id="n_R435" name="n_R435" reversible="false"> 
<notes> <body xmlns="http://www.w3.org/1999/xhtml"> <p>GENE_ASSOCIATION:(2876 or 2877 or 2878 or 2880 or 257202 or 2882 or 493869)</p> <p>EC Number:1.11.1.9</p> </body> </notes> 
<listOfReactants> 
<speciesReference species="m_ReducedGlutathione[N]" stoichiometry="2"/> 
<speciesReference species="m_H2O2[N]" stoichiometry="1"/> 
</listOfReactants> 
<listOfProducts> 
<speciesReference species="m_OxidizedGlutathione[N]" stoichiometry="1"/> 
</listOfProducts> 
<kineticLaw> 
<math xmlns="http://www.w3.org/1998/Math/MathML"> 
<ci>FLUX_VALUE</ci> 
</math> 
<listOfParameters> 
<parameter id="LOWER_BOUND" value=" 0 "/> 
<parameter id="UPPER_BOUND" value=" 1000 "/> 
</listOfParameters> 
</kineticLaw> 
</reaction> 
<reaction id="n_R438" name="n_R438" reversible="false"> 
<notes> <body xmlns="http://www.w3.org/1999/xhtml"> <p>GENE_ASSOCIATION:(847 or 7306)</p> <p>EC Number:1.11.1.6</p> </body> </notes> 
<listOfReactants> 
<speciesReference species="m_H2O2[N]" stoichiometry="1"/> 
</listOfReactants> 
<listOfProducts> 
<speciesReference species="m_O2[N]" stoichiometry="1"/> 
</listOfProducts> 
<kineticLaw> 
<math xmlns="http://www.w3.org/1998/Math/MathML"> 
<ci>FLUX_VALUE</ci> 
</math> 
<listOfParameters> 
<parameter id="LOWER_BOUND" value=" 0 "/> 
<parameter id="UPPER_BOUND" value=" 1000 "/> 
</listOfParameters> 
</kineticLaw> 
</reaction> 
<reaction id="n_R439" name="n_R439" reversible="false"> 
<notes> <body xmlns="http://www.w3.org/1999/xhtml"> <p>GENE_ASSOCIATION:(5834 or 5836 or 5837)</p> <p>EC Number:2.4.1.1</p> </body> </notes> 
<listOfReactants> 
<speciesReference species="m_Glycogen" stoichiometry="1"/> 
</listOfReactants> 
<listOfProducts> 
<speciesReference species="m_Glucose_1_phosphate[A]" stoichiometry="1"/> 
</listOfProducts> 
<kineticLaw> 
<math xmlns="http://www.w3.org/1998/Math/MathML"> 
<ci>FLUX_VALUE</ci> 
</math> 
<listOfParameters> 
<parameter id="LOWER_BOUND" value=" 0 "/> 
<parameter id="UPPER_BOUND" value=" 1000 "/> 
</listOfParameters> 
</kineticLaw> 
</reaction> 
<reaction id="n_R440" name="n_R440" reversible="true"> 
<notes> <body xmlns="http://www.w3.org/1999/xhtml"> <p>GENE_ASSOCIATION:(5236 or 55276 or 5239)</p> <p>EC Number:5.4.2.2</p> </body> </notes> 
<listOfReactants> 
<speciesReference species="m_Glucose_1_phosphate[A]" stoichiometry="1"/> 
</listOfReactants> 
<listOfProducts> 
<speciesReference species="m_Glucose_6_phosphate[A]" stoichiometry="1"/> 
</listOfProducts> 
<kineticLaw> 
<math xmlns="http://www.w3.org/1998/Math/MathML"> 
<ci>FLUX_VALUE</ci> 
</math> 
<listOfParameters> 
<parameter id="LOWER_BOUND" value=" -1000 "/> 
<parameter id="UPPER_BOUND" value=" 1000 "/> 
</listOfParameters> 
</kineticLaw> 
</reaction> 
<reaction id="n_R441" name="n_R441" reversible="false"> 
<notes> <body xmlns="http://www.w3.org/1999/xhtml"> <p>GENE_ASSOCIATION:</p> <p>EC Number:</p> </body> </notes> 
<listOfReactants> 
<speciesReference species="m_BHB" stoichiometry="1"/> 
</listOfReactants> 
<listOfProducts> 
<speciesReference species="m_BHB[A]" stoichiometry="1"/> 
</listOfProducts> 
<kineticLaw> 
<math xmlns="http://www.w3.org/1998/Math/MathML"> 
<ci>FLUX_VALUE</ci> 
</math> 
<listOfParameters> 
<parameter id="LOWER_BOUND" value=" 0 "/> 
<parameter id="UPPER_BOUND" value=" 1000 "/> 
</listOfParameters> 
</kineticLaw> 
</reaction> 
<reaction id="n_R442" name="n_R442" reversible="false"> 
<notes> <body xmlns="http://www.w3.org/1999/xhtml"> <p>GENE_ASSOCIATION:</p> <p>EC Number:</p> </body> </notes> 
<listOfReactants> 
<speciesReference species="m_BHB" stoichiometry="1"/> 
</listOfReactants> 
<listOfProducts> 
<speciesReference species="m_BHB[N]" stoichiometry="1"/> 
</listOfProducts> 
<kineticLaw> 
<math xmlns="http://www.w3.org/1998/Math/MathML"> 
<ci>FLUX_VALUE</ci> 
</math> 
<listOfParameters> 
<parameter id="LOWER_BOUND" value=" 0 "/> 
<parameter id="UPPER_BOUND" value=" 1000 "/> 
</listOfParameters> 
</kineticLaw> 
</reaction> 
<reaction id="n_R443" name="n_R443" reversible="false"> 
<notes> <body xmlns="http://www.w3.org/1999/xhtml"> <p>GENE_ASSOCIATION:</p> <p>EC Number:</p> </body> </notes> 
<listOfReactants> 
<speciesReference species="m_Acetoacetate" stoichiometry="1"/> 
</listOfReactants> 
<listOfProducts> 
<speciesReference species="m_Acetoacetate[A]" stoichiometry="1"/> 
</listOfProducts> 
<kineticLaw> 
<math xmlns="http://www.w3.org/1998/Math/MathML"> 
<ci>FLUX_VALUE</ci> 
</math> 
<listOfParameters> 
<parameter id="LOWER_BOUND" value=" 0 "/> 
<parameter id="UPPER_BOUND" value=" 1000 "/> 
</listOfParameters> 
</kineticLaw> 
</reaction> 
<reaction id="n_R444" name="n_R444" reversible="false"> 
<notes> <body xmlns="http://www.w3.org/1999/xhtml"> <p>GENE_ASSOCIATION:</p> <p>EC Number:</p> </body> </notes> 
<listOfReactants> 
<speciesReference species="m_Acetoacetate" stoichiometry="1"/> 
</listOfReactants> 
<listOfProducts> 
<speciesReference species="m_Acetoacetate[N]" stoichiometry="1"/> 
</listOfProducts> 
<kineticLaw> 
<math xmlns="http://www.w3.org/1998/Math/MathML"> 
<ci>FLUX_VALUE</ci> 
</math> 
<listOfParameters> 
<parameter id="LOWER_BOUND" value=" 0 "/> 
<parameter id="UPPER_BOUND" value=" 1000 "/> 
</listOfParameters> 
</kineticLaw> 
</reaction> 
<reaction id="n_R445" name="n_R445" reversible="true"> 
<notes> <body xmlns="http://www.w3.org/1999/xhtml"> <p>GENE_ASSOCIATION:(622 or 56898)</p> <p>EC Number:1.1.1.30</p> </body> </notes> 
<listOfReactants> 
<speciesReference species="m_NAD_AM" stoichiometry="1"/> 
<speciesReference species="m_BHB[A]" stoichiometry="1"/> 
</listOfReactants> 
<listOfProducts> 
<speciesReference species="m_NADH_AM" stoichiometry="1"/> 
<speciesReference species="m_Acetoacetate[A]" stoichiometry="1"/> 
</listOfProducts> 
<kineticLaw> 
<math xmlns="http://www.w3.org/1998/Math/MathML"> 
<ci>FLUX_VALUE</ci> 
</math> 
<listOfParameters> 
<parameter id="LOWER_BOUND" value=" -1000 "/> 
<parameter id="UPPER_BOUND" value=" 1000 "/> 
</listOfParameters> 
</kineticLaw> 
</reaction> 
<reaction id="n_R446" name="n_R446" reversible="true"> 
<notes> <body xmlns="http://www.w3.org/1999/xhtml"> <p>GENE_ASSOCIATION:(622 or 56898)</p> <p>EC Number:1.1.1.30</p> </body> </notes> 
<listOfReactants> 
<speciesReference species="m_NAD_NM" stoichiometry="1"/> 
<speciesReference species="m_BHB[N]" stoichiometry="1"/> 
</listOfReactants> 
<listOfProducts> 
<speciesReference species="m_NADH_NM" stoichiometry="1"/> 
<speciesReference species="m_Acetoacetate[N]" stoichiometry="1"/> 
</listOfProducts> 
<kineticLaw> 
<math xmlns="http://www.w3.org/1998/Math/MathML"> 
<ci>FLUX_VALUE</ci> 
</math> 
<listOfParameters> 
<parameter id="LOWER_BOUND" value=" -1000 "/> 
<parameter id="UPPER_BOUND" value=" 1000 "/> 
</listOfParameters> 
</kineticLaw> 
</reaction> 
<reaction id="n_R447" name="n_R447" reversible="false"> 
<notes> <body xmlns="http://www.w3.org/1999/xhtml"> <p>GENE_ASSOCIATION:(5019)</p> <p>EC Number:2.8.3.5</p> </body> </notes> 
<listOfReactants> 
<speciesReference species="m_Succinyl_CoA[N]" stoichiometry="1"/> 
<speciesReference species="m_Acetoacetate[N]" stoichiometry="1"/> 
</listOfReactants> 
<listOfProducts> 
<speciesReference species="m_Succinate[N]" stoichiometry="1"/> 
<speciesReference species="m_Acetoacetyl_CoA[N]" stoichiometry="1"/> 
</listOfProducts> 
<kineticLaw> 
<math xmlns="http://www.w3.org/1998/Math/MathML"> 
<ci>FLUX_VALUE</ci> 
</math> 
<listOfParameters> 
<parameter id="LOWER_BOUND" value=" 0 "/> 
<parameter id="UPPER_BOUND" value=" 1000 "/> 
</listOfParameters> 
</kineticLaw> 
</reaction> 
<reaction id="n_R448" name="n_R448" reversible="false"> 
<notes> <body xmlns="http://www.w3.org/1999/xhtml"> <p>GENE_ASSOCIATION:</p> <p>EC Number:</p> </body> </notes> 
<listOfReactants> 
<speciesReference species="m_Ornithine" stoichiometry="1"/> 
</listOfReactants> 
<listOfProducts> 
<speciesReference species="m_Ornithine[A]" stoichiometry="1"/> 
</listOfProducts> 
<kineticLaw> 
<math xmlns="http://www.w3.org/1998/Math/MathML"> 
<ci>FLUX_VALUE</ci> 
</math> 
<listOfParameters> 
<parameter id="LOWER_BOUND" value=" 0 "/> 
<parameter id="UPPER_BOUND" value=" 1000 "/> 
</listOfParameters> 
</kineticLaw> 
</reaction> 
<reaction id="n_R449" name="n_R449" reversible="true"> 
<notes> <body xmlns="http://www.w3.org/1999/xhtml"> <p>GENE_ASSOCIATION:(113451)</p> <p>EC Number:4.1.1.19</p> </body> </notes> 
<listOfReactants> 
<speciesReference species="m_Arginine[A]" stoichiometry="1"/> 
</listOfReactants> 
<listOfProducts> 
<speciesReference species="m_CO2[A]" stoichiometry="1"/> 
<speciesReference species="m_Agmatine[A]" stoichiometry="1"/> 
</listOfProducts> 
<kineticLaw> 
<math xmlns="http://www.w3.org/1998/Math/MathML"> 
<ci>FLUX_VALUE</ci> 
</math> 
<listOfParameters> 
<parameter id="LOWER_BOUND" value=" -1000 "/> 
<parameter id="UPPER_BOUND" value=" 1000 "/> 
</listOfParameters> 
</kineticLaw> 
</reaction> 
<reaction id="n_R451" name="n_R451" reversible="true"> 
<notes> <body xmlns="http://www.w3.org/1999/xhtml"> <p>GENE_ASSOCIATION:(4942)</p> <p>EC Number:2.6.1.13</p> </body> </notes> 
<listOfReactants> 
<speciesReference species="m_alpha_ketoglutarate[A]" stoichiometry="1"/> 
<speciesReference species="m_Ornithine[A]" stoichiometry="1"/> 
</listOfReactants> 
<listOfProducts> 
<speciesReference species="m_Glutamate[A]" stoichiometry="1"/> 
<speciesReference species="m_Glutamate_semialdehyde[A]" stoichiometry="1"/> 
</listOfProducts> 
<kineticLaw> 
<math xmlns="http://www.w3.org/1998/Math/MathML"> 
<ci>FLUX_VALUE</ci> 
</math> 
<listOfParameters> 
<parameter id="LOWER_BOUND" value=" -1000 "/> 
<parameter id="UPPER_BOUND" value=" 1000 "/> 
</listOfParameters> 
</kineticLaw> 
</reaction> 
<reaction id="n_R452" name="n_R452" reversible="true"> 
<notes> <body xmlns="http://www.w3.org/1999/xhtml"> <p>GENE_ASSOCIATION:</p> <p>EC Number:</p> </body> </notes> 
<listOfReactants> 
<speciesReference species="m_Glutamate_semialdehyde[A]" stoichiometry="1"/> 
</listOfReactants> 
<listOfProducts> 
<speciesReference species="m_S_1_pyrroline_5_carboxylate[A]" stoichiometry="1"/> 
</listOfProducts> 
<kineticLaw> 
<math xmlns="http://www.w3.org/1998/Math/MathML"> 
<ci>FLUX_VALUE</ci> 
</math> 
<listOfParameters> 
<parameter id="LOWER_BOUND" value=" -1000 "/> 
<parameter id="UPPER_BOUND" value=" 1000 "/> 
</listOfParameters> 
</kineticLaw> 
</reaction> 
<reaction id="n_R453" name="n_R453" reversible="false"> 
<notes> <body xmlns="http://www.w3.org/1999/xhtml"> <p>GENE_ASSOCIATION:(8659)</p> <p>EC Number:1.5.1</p> </body> </notes> 
<listOfReactants> 
<speciesReference species="m_NAD[A]" stoichiometry="1"/> 
<speciesReference species="m_S_1_pyrroline_5_carboxylate[A]" stoichiometry="1"/> 
</listOfReactants> 
<listOfProducts> 
<speciesReference species="m_NADH[A]" stoichiometry="1"/> 
<speciesReference species="m_Glutamate[A]" stoichiometry="1"/> 
</listOfProducts> 
<kineticLaw> 
<math xmlns="http://www.w3.org/1998/Math/MathML"> 
<ci>FLUX_VALUE</ci> 
</math> 
<listOfParameters> 
<parameter id="LOWER_BOUND" value=" 0 "/> 
<parameter id="UPPER_BOUND" value=" 1000 "/> 
</listOfParameters> 
</kineticLaw> 
</reaction> 
<reaction id="n_R454" name="n_R454" reversible="false"> 
<notes> <body xmlns="http://www.w3.org/1999/xhtml"> <p>GENE_ASSOCIATION:</p> <p>EC Number:</p> </body> </notes> 
<listOfReactants> 
<speciesReference species="m_Ornithine" stoichiometry="1"/> 
</listOfReactants> 
<listOfProducts> 
<speciesReference species="m_Ornithine[N]" stoichiometry="1"/> 
</listOfProducts> 
<kineticLaw> 
<math xmlns="http://www.w3.org/1998/Math/MathML"> 
<ci>FLUX_VALUE</ci> 
</math> 
<listOfParameters> 
<parameter id="LOWER_BOUND" value=" 0 "/> 
<parameter id="UPPER_BOUND" value=" 1000 "/> 
</listOfParameters> 
</kineticLaw> 
</reaction> 
<reaction id="n_R455" name="n_R455" reversible="false"> 
<notes> <body xmlns="http://www.w3.org/1999/xhtml"> <p>GENE_ASSOCIATION:</p> <p>EC Number:</p> </body> </notes> 
<listOfReactants> 
<speciesReference species="m_Arginine[A]" stoichiometry="1"/> 
</listOfReactants> 
<listOfProducts> 
<speciesReference species="m_Arginine[N]" stoichiometry="1"/> 
</listOfProducts> 
<kineticLaw> 
<math xmlns="http://www.w3.org/1998/Math/MathML"> 
<ci>FLUX_VALUE</ci> 
</math> 
<listOfParameters> 
<parameter id="LOWER_BOUND" value=" 0 "/> 
<parameter id="UPPER_BOUND" value=" 1000 "/> 
</listOfParameters> 
</kineticLaw> 
</reaction> 
<reaction id="n_R456" name="n_R456" reversible="true"> 
<notes> <body xmlns="http://www.w3.org/1999/xhtml"> <p>GENE_ASSOCIATION:(113451)</p> <p>EC Number:4.1.1.19</p> </body> </notes> 
<listOfReactants> 
<speciesReference species="m_Arginine[N]" stoichiometry="1"/> 
</listOfReactants> 
<listOfProducts> 
<speciesReference species="m_CO2[N]" stoichiometry="1"/> 
<speciesReference species="m_Agmatine[N]" stoichiometry="1"/> 
</listOfProducts> 
<kineticLaw> 
<math xmlns="http://www.w3.org/1998/Math/MathML"> 
<ci>FLUX_VALUE</ci> 
</math> 
<listOfParameters> 
<parameter id="LOWER_BOUND" value=" -1000 "/> 
<parameter id="UPPER_BOUND" value=" 1000 "/> 
</listOfParameters> 
</kineticLaw> 
</reaction> 
<reaction id="n_R459" name="n_R459" reversible="false"> 
<notes> <body xmlns="http://www.w3.org/1999/xhtml"> <p>GENE_ASSOCIATION:(445)</p> <p>EC Number:6.3.4.5</p> </body> </notes> 
<listOfReactants> 
<speciesReference species="m_ATP[N]" stoichiometry="1"/> 
<speciesReference species="m_Aspartate[N]" stoichiometry="1"/> 
<speciesReference species="m_Citrulline[N]" stoichiometry="1"/> 
</listOfReactants> 
<listOfProducts> 
<speciesReference species="m_AMP[N]" stoichiometry="1"/> 
<speciesReference species="m_L_Arginino_Succinate[N]" stoichiometry="1"/> 
</listOfProducts> 
<kineticLaw> 
<math xmlns="http://www.w3.org/1998/Math/MathML"> 
<ci>FLUX_VALUE</ci> 
</math> 
<listOfParameters> 
<parameter id="LOWER_BOUND" value=" 0 "/> 
<parameter id="UPPER_BOUND" value=" 1000 "/> 
</listOfParameters> 
</kineticLaw> 
</reaction> 
<reaction id="n_R462" name="n_R462" reversible="true"> 
<notes> <body xmlns="http://www.w3.org/1999/xhtml"> <p>GENE_ASSOCIATION:(113451 or 4953)</p> <p>EC Number:4.1.1.17</p> </body> </notes> 
<listOfReactants> 
<speciesReference species="m_Ornithine[N]" stoichiometry="1"/> 
</listOfReactants> 
<listOfProducts> 
<speciesReference species="m_CO2[N]" stoichiometry="1"/> 
<speciesReference species="m_Putrescine[N]" stoichiometry="1"/> 
</listOfProducts> 
<kineticLaw> 
<math xmlns="http://www.w3.org/1998/Math/MathML"> 
<ci>FLUX_VALUE</ci> 
</math> 
<listOfParameters> 
<parameter id="LOWER_BOUND" value=" -1000 "/> 
<parameter id="UPPER_BOUND" value=" 1000 "/> 
</listOfParameters> 
</kineticLaw> 
</reaction> 
<reaction id="n_R463" name="n_R463" reversible="false"> 
<notes> <body xmlns="http://www.w3.org/1999/xhtml"> <p>GENE_ASSOCIATION:</p> <p>EC Number:</p> </body> </notes> 
<listOfReactants> 
<speciesReference species="m_Putrescine[N]" stoichiometry="1"/> 
</listOfReactants> 
<listOfProducts> 
<speciesReference species="m_Putrescine[A]" stoichiometry="1"/> 
</listOfProducts> 
<kineticLaw> 
<math xmlns="http://www.w3.org/1998/Math/MathML"> 
<ci>FLUX_VALUE</ci> 
</math> 
<listOfParameters> 
<parameter id="LOWER_BOUND" value=" 0 "/> 
<parameter id="UPPER_BOUND" value=" 1000 "/> 
</listOfParameters> 
</kineticLaw> 
</reaction> 
<reaction id="n_R464" name="n_R464" reversible="false"> 
<notes> <body xmlns="http://www.w3.org/1999/xhtml"> <p>GENE_ASSOCIATION:(6303 or 112483)</p> <p>EC Number:2.3.1.57</p> </body> </notes> 
<listOfReactants> 
<speciesReference species="m_Acetyl_CoA[A]" stoichiometry="1"/> 
<speciesReference species="m_Putrescine[A]" stoichiometry="1"/> 
</listOfReactants> 
<listOfProducts> 
<speciesReference species="m_N_acetylputrescine[A]" stoichiometry="1"/> 
</listOfProducts> 
<kineticLaw> 
<math xmlns="http://www.w3.org/1998/Math/MathML"> 
<ci>FLUX_VALUE</ci> 
</math> 
<listOfParameters> 
<parameter id="LOWER_BOUND" value=" 0 "/> 
<parameter id="UPPER_BOUND" value=" 1000 "/> 
</listOfParameters> 
</kineticLaw> 
</reaction> 
<reaction id="n_R465" name="n_R465" reversible="false"> 
<notes> <body xmlns="http://www.w3.org/1999/xhtml"> <p>GENE_ASSOCIATION:(4128 or 4129)</p> <p>EC Number:1.4.3.4</p> </body> </notes> 
<listOfReactants> 
<speciesReference species="m_O2[A]" stoichiometry="1"/> 
<speciesReference species="m_N_acetylputrescine[A]" stoichiometry="1"/> 
</listOfReactants> 
<listOfProducts> 
<speciesReference species="m_NH3[A]" stoichiometry="1"/> 
<speciesReference species="m_H2O2[A]" stoichiometry="1"/> 
<speciesReference species="m_Acetamidobutanal[A]" stoichiometry="1"/> 
</listOfProducts> 
<kineticLaw> 
<math xmlns="http://www.w3.org/1998/Math/MathML"> 
<ci>FLUX_VALUE</ci> 
</math> 
<listOfParameters> 
<parameter id="LOWER_BOUND" value=" 0 "/> 
<parameter id="UPPER_BOUND" value=" 1000 "/> 
</listOfParameters> 
</kineticLaw> 
</reaction> 
<reaction id="n_R466" name="n_R466" reversible="false"> 
<notes> <body xmlns="http://www.w3.org/1999/xhtml"> <p>GENE_ASSOCIATION:(219 or 217 or 218 or 224 or 221 or 222)</p> <p>EC Number:1.2.1.3</p> </body> </notes> 
<listOfReactants> 
<speciesReference species="m_NAD[A]" stoichiometry="1"/> 
<speciesReference species="m_Acetamidobutanal[A]" stoichiometry="1"/> 
</listOfReactants> 
<listOfProducts> 
<speciesReference species="m_NADH[A]" stoichiometry="1"/> 
<speciesReference species="m_Acetamidobutanoate[A]" stoichiometry="1"/> 
</listOfProducts> 
<kineticLaw> 
<math xmlns="http://www.w3.org/1998/Math/MathML"> 
<ci>FLUX_VALUE</ci> 
</math> 
<listOfParameters> 
<parameter id="LOWER_BOUND" value=" 0 "/> 
<parameter id="UPPER_BOUND" value=" 1000 "/> 
</listOfParameters> 
</kineticLaw> 
</reaction> 
<reaction id="n_R467" name="n_R467" reversible="false"> 
<notes> <body xmlns="http://www.w3.org/1999/xhtml"> <p>GENE_ASSOCIATION:</p> <p>EC Number:3.5.1.63</p> </body> </notes> 
<listOfReactants> 
<speciesReference species="m_Acetamidobutanoate[A]" stoichiometry="1"/> 
</listOfReactants> 
<listOfProducts> 
<speciesReference species="m_GABA[A]" stoichiometry="1"/> 
</listOfProducts> 
<kineticLaw> 
<math xmlns="http://www.w3.org/1998/Math/MathML"> 
<ci>FLUX_VALUE</ci> 
</math> 
<listOfParameters> 
<parameter id="LOWER_BOUND" value=" 0 "/> 
<parameter id="UPPER_BOUND" value=" 1000 "/> 
</listOfParameters> 
</kineticLaw> 
</reaction> 
<reaction id="n_R468" name="n_R468" reversible="false"> 
<notes> <body xmlns="http://www.w3.org/1999/xhtml"> <p>GENE_ASSOCIATION:(262)</p> <p>EC Number:4.1.1.50</p> </body> </notes> 
<listOfReactants> 
<speciesReference species="m_S_adenosyl_L_methionine[A]" stoichiometry="1"/> 
</listOfReactants> 
<listOfProducts> 
<speciesReference species="m_CO2[A]" stoichiometry="1"/> 
<speciesReference species="m_S_adenosyl_L_methioninamine[A]" stoichiometry="1"/> 
</listOfProducts> 
<kineticLaw> 
<math xmlns="http://www.w3.org/1998/Math/MathML"> 
<ci>FLUX_VALUE</ci> 
</math> 
<listOfParameters> 
<parameter id="LOWER_BOUND" value=" 0 "/> 
<parameter id="UPPER_BOUND" value=" 1000 "/> 
</listOfParameters> 
</kineticLaw> 
</reaction> 
<reaction id="n_R469" name="n_R469" reversible="false"> 
<notes> <body xmlns="http://www.w3.org/1999/xhtml"> <p>GENE_ASSOCIATION:(262)</p> <p>EC Number:4.1.1.50</p> </body> </notes> 
<listOfReactants> 
<speciesReference species="m_S_adenosyl_L_methionine[N]" stoichiometry="1"/> 
</listOfReactants> 
<listOfProducts> 
<speciesReference species="m_CO2[N]" stoichiometry="1"/> 
<speciesReference species="m_S_adenosyl_L_methioninamine[N]" stoichiometry="1"/> 
</listOfProducts> 
<kineticLaw> 
<math xmlns="http://www.w3.org/1998/Math/MathML"> 
<ci>FLUX_VALUE</ci> 
</math> 
<listOfParameters> 
<parameter id="LOWER_BOUND" value=" 0 "/> 
<parameter id="UPPER_BOUND" value=" 1000 "/> 
</listOfParameters> 
</kineticLaw> 
</reaction> 
<reaction id="n_R470" name="n_R470" reversible="false"> 
<notes> <body xmlns="http://www.w3.org/1999/xhtml"> <p>GENE_ASSOCIATION:(6723)</p> <p>EC Number:2.5.1.16</p> </body> </notes> 
<listOfReactants> 
<speciesReference species="m_Putrescine[N]" stoichiometry="1"/> 
<speciesReference species="m_S_adenosyl_L_methioninamine[N]" stoichiometry="1"/> 
</listOfReactants> 
<listOfProducts> 
<speciesReference species="m_Spermidine[N]" stoichiometry="1"/> 
<speciesReference species="m_S_methyl_5_thioadenosine[N]" stoichiometry="1"/> 
</listOfProducts> 
<kineticLaw> 
<math xmlns="http://www.w3.org/1998/Math/MathML"> 
<ci>FLUX_VALUE</ci> 
</math> 
<listOfParameters> 
<parameter id="LOWER_BOUND" value=" 0 "/> 
<parameter id="UPPER_BOUND" value=" 1000 "/> 
</listOfParameters> 
</kineticLaw> 
</reaction> 
<reaction id="n_R471" name="n_R471" reversible="false"> 
<notes> <body xmlns="http://www.w3.org/1999/xhtml"> <p>GENE_ASSOCIATION:(6611)</p> <p>EC Number:2.5.1.22</p> </body> </notes> 
<listOfReactants> 
<speciesReference species="m_S_adenosyl_L_methioninamine[N]" stoichiometry="1"/> 
<speciesReference species="m_Spermidine[N]" stoichiometry="1"/> 
</listOfReactants> 
<listOfProducts> 
<speciesReference species="m_S_methyl_5_thioadenosine[N]" stoichiometry="1"/> 
<speciesReference species="m_Spermine[N]" stoichiometry="1"/> 
</listOfProducts> 
<kineticLaw> 
<math xmlns="http://www.w3.org/1998/Math/MathML"> 
<ci>FLUX_VALUE</ci> 
</math> 
<listOfParameters> 
<parameter id="LOWER_BOUND" value=" 0 "/> 
<parameter id="UPPER_BOUND" value=" 1000 "/> 
</listOfParameters> 
</kineticLaw> 
</reaction> 
<reaction id="n_R472" name="n_R472" reversible="false"> 
<notes> <body xmlns="http://www.w3.org/1999/xhtml"> <p>GENE_ASSOCIATION:(6303 or 112483)</p> <p>EC Number:2.3.1.57</p> </body> </notes> 
<listOfReactants> 
<speciesReference species="m_Acetyl_CoA[N]" stoichiometry="1"/> 
<speciesReference species="m_Spermine[N]" stoichiometry="1"/> 
</listOfReactants> 
<listOfProducts> 
<speciesReference species="m_N_1_Acetylspermine[N]" stoichiometry="1"/> 
</listOfProducts> 
<kineticLaw> 
<math xmlns="http://www.w3.org/1998/Math/MathML"> 
<ci>FLUX_VALUE</ci> 
</math> 
<listOfParameters> 
<parameter id="LOWER_BOUND" value=" 0 "/> 
<parameter id="UPPER_BOUND" value=" 1000 "/> 
</listOfParameters> 
</kineticLaw> 
</reaction> 
<reaction id="n_R474" name="n_R474" reversible="false"> 
<notes> <body xmlns="http://www.w3.org/1999/xhtml"> <p>GENE_ASSOCIATION:(54498)</p> <p>EC Number:1.5.3.16</p> </body> </notes> 
<listOfReactants> 
<speciesReference species="m_O2[N]" stoichiometry="1"/> 
<speciesReference species="m_Spermine[N]" stoichiometry="1"/> 
</listOfReactants> 
<listOfProducts> 
<speciesReference species="m_H2O2[N]" stoichiometry="1"/> 
<speciesReference species="m_Spermidine[N]" stoichiometry="1"/> 
</listOfProducts> 
<kineticLaw> 
<math xmlns="http://www.w3.org/1998/Math/MathML"> 
<ci>FLUX_VALUE</ci> 
</math> 
<listOfParameters> 
<parameter id="LOWER_BOUND" value=" 0 "/> 
<parameter id="UPPER_BOUND" value=" 1000 "/> 
</listOfParameters> 
</kineticLaw> 
</reaction> 
<reaction id="n_R475" name="n_R475" reversible="false"> 
<notes> <body xmlns="http://www.w3.org/1999/xhtml"> <p>GENE_ASSOCIATION:(6303 or 112483)</p> <p>EC Number:2.3.1.57</p> </body> </notes> 
<listOfReactants> 
<speciesReference species="m_Acetyl_CoA[N]" stoichiometry="1"/> 
<speciesReference species="m_Spermidine[N]" stoichiometry="1"/> 
</listOfReactants> 
<listOfProducts> 
<speciesReference species="m_N_1_Acetylspermidine[N]" stoichiometry="1"/> 
</listOfProducts> 
<kineticLaw> 
<math xmlns="http://www.w3.org/1998/Math/MathML"> 
<ci>FLUX_VALUE</ci> 
</math> 
<listOfParameters> 
<parameter id="LOWER_BOUND" value=" 0 "/> 
<parameter id="UPPER_BOUND" value=" 1000 "/> 
</listOfParameters> 
</kineticLaw> 
</reaction> 
<reaction id="n_R477" name="n_R477" reversible="false"> 
<notes> <body xmlns="http://www.w3.org/1999/xhtml"> <p>GENE_ASSOCIATION:(2628)</p> <p>EC Number:2.1.4.1</p> </body> </notes> 
<listOfReactants> 
<speciesReference species="m_Glycine[A]" stoichiometry="1"/> 
<speciesReference species="m_Arginine[A]" stoichiometry="1"/> 
</listOfReactants> 
<listOfProducts> 
<speciesReference species="m_Ornithine[A]" stoichiometry="1"/> 
<speciesReference species="m_Guanidinoacetate[A]" stoichiometry="1"/> 
</listOfProducts> 
<kineticLaw> 
<math xmlns="http://www.w3.org/1998/Math/MathML"> 
<ci>FLUX_VALUE</ci> 
</math> 
<listOfParameters> 
<parameter id="LOWER_BOUND" value=" 0 "/> 
<parameter id="UPPER_BOUND" value=" 1000 "/> 
</listOfParameters> 
</kineticLaw> 
</reaction> 
<reaction id="n_R478" name="n_R478" reversible="false"> 
<notes> <body xmlns="http://www.w3.org/1999/xhtml"> <p>GENE_ASSOCIATION:(2593)</p> <p>EC Number:2.1.1.2</p> </body> </notes> 
<listOfReactants> 
<speciesReference species="m_S_adenosyl_L_methionine[A]" stoichiometry="1"/> 
<speciesReference species="m_Guanidinoacetate[A]" stoichiometry="1"/> 
</listOfReactants> 
<listOfProducts> 
<speciesReference species="m_S_adenosyl_L_homocysteine[A]" stoichiometry="1"/> 
<speciesReference species="m_Creatine[A]" stoichiometry="1"/> 
</listOfProducts> 
<kineticLaw> 
<math xmlns="http://www.w3.org/1998/Math/MathML"> 
<ci>FLUX_VALUE</ci> 
</math> 
<listOfParameters> 
<parameter id="LOWER_BOUND" value=" 0 "/> 
<parameter id="UPPER_BOUND" value=" 1000 "/> 
</listOfParameters> 
</kineticLaw> 
</reaction> 
<reaction id="n_R479" name="n_R479" reversible="true"> 
<notes> <body xmlns="http://www.w3.org/1999/xhtml"> <p>GENE_ASSOCIATION:(1152 or 1158 or (548596 and 1159) or 1160 or (1158 and 1152))</p> <p>EC Number:2.7.3.2</p> </body> </notes> 
<listOfReactants> 
<speciesReference species="m_ATP[A]" stoichiometry="1"/> 
<speciesReference species="m_Creatine[A]" stoichiometry="1"/> 
</listOfReactants> 
<listOfProducts> 
<speciesReference species="m_ADP[A]" stoichiometry="1"/> 
<speciesReference species="m_CreatinePhosphate[A]" stoichiometry="1"/> 
</listOfProducts> 
<kineticLaw> 
<math xmlns="http://www.w3.org/1998/Math/MathML"> 
<ci>FLUX_VALUE</ci> 
</math> 
<listOfParameters> 
<parameter id="LOWER_BOUND" value=" -1000 "/> 
<parameter id="UPPER_BOUND" value=" 1000 "/> 
</listOfParameters> 
</kineticLaw> 
</reaction> 
<reaction id="n_R480" name="n_R480" reversible="false"> 
<notes> <body xmlns="http://www.w3.org/1999/xhtml"> <p>GENE_ASSOCIATION:(2628)</p> <p>EC Number:2.1.4.1</p> </body> </notes> 
<listOfReactants> 
<speciesReference species="m_Glycine[N]" stoichiometry="1"/> 
<speciesReference species="m_Arginine[N]" stoichiometry="1"/> 
</listOfReactants> 
<listOfProducts> 
<speciesReference species="m_Ornithine[N]" stoichiometry="1"/> 
<speciesReference species="m_Guanidinoacetate[N]" stoichiometry="1"/> 
</listOfProducts> 
<kineticLaw> 
<math xmlns="http://www.w3.org/1998/Math/MathML"> 
<ci>FLUX_VALUE</ci> 
</math> 
<listOfParameters> 
<parameter id="LOWER_BOUND" value=" 0 "/> 
<parameter id="UPPER_BOUND" value=" 1000 "/> 
</listOfParameters> 
</kineticLaw> 
</reaction> 
<reaction id="n_R481" name="n_R481" reversible="false"> 
<notes> <body xmlns="http://www.w3.org/1999/xhtml"> <p>GENE_ASSOCIATION:(2593)</p> <p>EC Number:2.1.1.2</p> </body> </notes> 
<listOfReactants> 
<speciesReference species="m_S_adenosyl_L_methionine[N]" stoichiometry="1"/> 
<speciesReference species="m_Guanidinoacetate[N]" stoichiometry="1"/> 
</listOfReactants> 
<listOfProducts> 
<speciesReference species="m_S_adenosyl_L_homocysteine[N]" stoichiometry="1"/> 
<speciesReference species="m_Creatine[N]" stoichiometry="1"/> 
</listOfProducts> 
<kineticLaw> 
<math xmlns="http://www.w3.org/1998/Math/MathML"> 
<ci>FLUX_VALUE</ci> 
</math> 
<listOfParameters> 
<parameter id="LOWER_BOUND" value=" 0 "/> 
<parameter id="UPPER_BOUND" value=" 1000 "/> 
</listOfParameters> 
</kineticLaw> 
</reaction> 
<reaction id="n_R482" name="n_R482" reversible="true"> 
<notes> <body xmlns="http://www.w3.org/1999/xhtml"> <p>GENE_ASSOCIATION:(1152 or 1158 or (548596 and 1159) or 1160 or (1158 and 1152))</p> <p>EC Number:2.7.3.2</p> </body> </notes> 
<listOfReactants> 
<speciesReference species="m_ATP[N]" stoichiometry="1"/> 
<speciesReference species="m_Creatine[N]" stoichiometry="1"/> 
</listOfReactants> 
<listOfProducts> 
<speciesReference species="m_ADP[N]" stoichiometry="1"/> 
<speciesReference species="m_CreatinePhosphate[N]" stoichiometry="1"/> 
</listOfProducts> 
<kineticLaw> 
<math xmlns="http://www.w3.org/1998/Math/MathML"> 
<ci>FLUX_VALUE</ci> 
</math> 
<listOfParameters> 
<parameter id="LOWER_BOUND" value=" -1000 "/> 
<parameter id="UPPER_BOUND" value=" 1000 "/> 
</listOfParameters> 
</kineticLaw> 
</reaction> 
<reaction id="n_R483" name="n_R483" reversible="false"> 
<notes> <body xmlns="http://www.w3.org/1999/xhtml"> <p>GENE_ASSOCIATION:(211 or 212)</p> <p>EC Number:2.3.1.37</p> </body> </notes> 
<listOfReactants> 
<speciesReference species="m_Succinyl_CoA[A]" stoichiometry="1"/> 
<speciesReference species="m_Glycine[A]" stoichiometry="1"/> 
</listOfReactants> 
<listOfProducts> 
<speciesReference species="m_CO2[A]" stoichiometry="1"/> 
<speciesReference species="m_5_amino_levulinate[A]" stoichiometry="1"/> 
</listOfProducts> 
<kineticLaw> 
<math xmlns="http://www.w3.org/1998/Math/MathML"> 
<ci>FLUX_VALUE</ci> 
</math> 
<listOfParameters> 
<parameter id="LOWER_BOUND" value=" 0 "/> 
<parameter id="UPPER_BOUND" value=" 1000 "/> 
</listOfParameters> 
</kineticLaw> 
</reaction> 
<reaction id="n_R485" name="n_R485" reversible="false"> 
<notes> <body xmlns="http://www.w3.org/1999/xhtml"> <p>GENE_ASSOCIATION:(3145)</p> <p>EC Number:2.5.1.61</p> </body> </notes> 
<listOfReactants> 
<speciesReference species="m_porphobilinogen[A]" stoichiometry="4"/> 
</listOfReactants> 
<listOfProducts> 
<speciesReference species="m_NH3[A]" stoichiometry="4"/> 
<speciesReference species="m_hydroxymethylbilane[A]" stoichiometry="1"/> 
</listOfProducts> 
<kineticLaw> 
<math xmlns="http://www.w3.org/1998/Math/MathML"> 
<ci>FLUX_VALUE</ci> 
</math> 
<listOfParameters> 
<parameter id="LOWER_BOUND" value=" 0 "/> 
<parameter id="UPPER_BOUND" value=" 1000 "/> 
</listOfParameters> 
</kineticLaw> 
</reaction> 
<reaction id="n_R486" name="n_R486" reversible="false"> 
<notes> <body xmlns="http://www.w3.org/1999/xhtml"> <p>GENE_ASSOCIATION:(7390)</p> <p>EC Number:4.2.1.75</p> </body> </notes> 
<listOfReactants> 
<speciesReference species="m_hydroxymethylbilane[A]" stoichiometry="1"/> 
</listOfReactants> 
<listOfProducts> 
<speciesReference species="m_uroporphyrinogen[A]" stoichiometry="1"/> 
</listOfProducts> 
<kineticLaw> 
<math xmlns="http://www.w3.org/1998/Math/MathML"> 
<ci>FLUX_VALUE</ci> 
</math> 
<listOfParameters> 
<parameter id="LOWER_BOUND" value=" 0 "/> 
<parameter id="UPPER_BOUND" value=" 1000 "/> 
</listOfParameters> 
</kineticLaw> 
</reaction> 
<reaction id="n_R487" name="n_R487" reversible="false"> 
<notes> <body xmlns="http://www.w3.org/1999/xhtml"> <p>GENE_ASSOCIATION:(7389)</p> <p>EC Number:4.1.1.37</p> </body> </notes> 
<listOfReactants> 
<speciesReference species="m_uroporphyrinogen[A]" stoichiometry="1"/> 
</listOfReactants> 
<listOfProducts> 
<speciesReference species="m_CO2[A]" stoichiometry="4"/> 
<speciesReference species="m_coproporphyrinogen[A]" stoichiometry="1"/> 
</listOfProducts> 
<kineticLaw> 
<math xmlns="http://www.w3.org/1998/Math/MathML"> 
<ci>FLUX_VALUE</ci> 
</math> 
<listOfParameters> 
<parameter id="LOWER_BOUND" value=" 0 "/> 
<parameter id="UPPER_BOUND" value=" 1000 "/> 
</listOfParameters> 
</kineticLaw> 
</reaction> 
<reaction id="n_R489" name="n_R489" reversible="false"> 
<notes> <body xmlns="http://www.w3.org/1999/xhtml"> <p>GENE_ASSOCIATION:(5498)</p> <p>EC Number:1.3.3.4</p> </body> </notes> 
<listOfReactants> 
<speciesReference species="m_O2[A]" stoichiometry="3"/> 
<speciesReference species="m_protoporphyrinogen[A]" stoichiometry="1"/> 
</listOfReactants> 
<listOfProducts> 
<speciesReference species="m_H2O2[A]" stoichiometry="3"/> 
<speciesReference species="m_protoporphyrin[A]" stoichiometry="1"/> 
</listOfProducts> 
<kineticLaw> 
<math xmlns="http://www.w3.org/1998/Math/MathML"> 
<ci>FLUX_VALUE</ci> 
</math> 
<listOfParameters> 
<parameter id="LOWER_BOUND" value=" 0 "/> 
<parameter id="UPPER_BOUND" value=" 1000 "/> 
</listOfParameters> 
</kineticLaw> 
</reaction> 
<reaction id="n_R490" name="n_R490" reversible="false"> 
<notes> <body xmlns="http://www.w3.org/1999/xhtml"> <p>GENE_ASSOCIATION:(2235)</p> <p>EC Number:4.99.1.1</p> </body> </notes> 
<listOfReactants> 
<speciesReference species="m_protoporphyrin[A]" stoichiometry="1"/> 
</listOfReactants> 
<listOfProducts> 
<speciesReference species="m_protoheme[A]" stoichiometry="1"/> 
</listOfProducts> 
<kineticLaw> 
<math xmlns="http://www.w3.org/1998/Math/MathML"> 
<ci>FLUX_VALUE</ci> 
</math> 
<listOfParameters> 
<parameter id="LOWER_BOUND" value=" 0 "/> 
<parameter id="UPPER_BOUND" value=" 1000 "/> 
</listOfParameters> 
</kineticLaw> 
</reaction> 
<reaction id="n_R491" name="n_R491" reversible="false"> 
<notes> <body xmlns="http://www.w3.org/1999/xhtml"> <p>GENE_ASSOCIATION:(3162 or 3163)</p> <p>EC Number:1.14.99.3</p> </body> </notes> 
<listOfReactants> 
<speciesReference species="m_FADH2_AM" stoichiometry="1"/> 
<speciesReference species="m_O2[A]" stoichiometry="3"/> 
<speciesReference species="m_protoheme[A]" stoichiometry="1"/> 
</listOfReactants> 
<listOfProducts> 
<speciesReference species="m_FAD_AM" stoichiometry="1"/> 
<speciesReference species="m_biliverdin[A]" stoichiometry="1"/> 
</listOfProducts> 
<kineticLaw> 
<math xmlns="http://www.w3.org/1998/Math/MathML"> 
<ci>FLUX_VALUE</ci> 
</math> 
<listOfParameters> 
<parameter id="LOWER_BOUND" value=" 0 "/> 
<parameter id="UPPER_BOUND" value=" 1000 "/> 
</listOfParameters> 
</kineticLaw> 
</reaction> 
<reaction id="n_R492" name="n_R492" reversible="false"> 
<notes> <body xmlns="http://www.w3.org/1999/xhtml"> <p>GENE_ASSOCIATION:(644 or 645)</p> <p>EC Number:1.3.1.24</p> </body> </notes> 
<listOfReactants> 
<speciesReference species="m_NADPH[A]" stoichiometry="1"/> 
<speciesReference species="m_biliverdin[A]" stoichiometry="1"/> 
</listOfReactants> 
<listOfProducts> 
<speciesReference species="m_NADP[A]" stoichiometry="1"/> 
<speciesReference species="m_bilirubin[A]" stoichiometry="1"/> 
</listOfProducts> 
<kineticLaw> 
<math xmlns="http://www.w3.org/1998/Math/MathML"> 
<ci>FLUX_VALUE</ci> 
</math> 
<listOfParameters> 
<parameter id="LOWER_BOUND" value=" 0 "/> 
<parameter id="UPPER_BOUND" value=" 1000 "/> 
</listOfParameters> 
</kineticLaw> 
</reaction> 
<reaction id="n_R493" name="n_R493" reversible="false"> 
<notes> <body xmlns="http://www.w3.org/1999/xhtml"> <p>GENE_ASSOCIATION:(211 or 212)</p> <p>EC Number:2.3.1.37</p> </body> </notes> 
<listOfReactants> 
<speciesReference species="m_Succinyl_CoA[N]" stoichiometry="1"/> 
<speciesReference species="m_Glycine[N]" stoichiometry="1"/> 
</listOfReactants> 
<listOfProducts> 
<speciesReference species="m_CO2[N]" stoichiometry="1"/> 
<speciesReference species="m_5_amino_levulinate[N]" stoichiometry="1"/> 
</listOfProducts> 
<kineticLaw> 
<math xmlns="http://www.w3.org/1998/Math/MathML"> 
<ci>FLUX_VALUE</ci> 
</math> 
<listOfParameters> 
<parameter id="LOWER_BOUND" value=" 0 "/> 
<parameter id="UPPER_BOUND" value=" 1000 "/> 
</listOfParameters> 
</kineticLaw> 
</reaction> 
<reaction id="n_R494" name="n_R494" reversible="false"> 
<notes> <body xmlns="http://www.w3.org/1999/xhtml"> <p>GENE_ASSOCIATION:(210)</p> <p>EC Number:4.2.1.24</p> </body> </notes> 
<listOfReactants> 
<speciesReference species="m_5_amino_levulinate[N]" stoichiometry="2"/> 
</listOfReactants> 
<listOfProducts> 
<speciesReference species="m_porphobilinogen[N]" stoichiometry="1"/> 
</listOfProducts> 
<kineticLaw> 
<math xmlns="http://www.w3.org/1998/Math/MathML"> 
<ci>FLUX_VALUE</ci> 
</math> 
<listOfParameters> 
<parameter id="LOWER_BOUND" value=" 0 "/> 
<parameter id="UPPER_BOUND" value=" 1000 "/> 
</listOfParameters> 
</kineticLaw> 
</reaction> 
<reaction id="n_R495" name="n_R495" reversible="false"> 
<notes> <body xmlns="http://www.w3.org/1999/xhtml"> <p>GENE_ASSOCIATION:(3145)</p> <p>EC Number:2.5.1.61</p> </body> </notes> 
<listOfReactants> 
<speciesReference species="m_porphobilinogen[N]" stoichiometry="4"/> 
</listOfReactants> 
<listOfProducts> 
<speciesReference species="m_NH3[N]" stoichiometry="4"/> 
<speciesReference species="m_hydroxymethylbilane[N]" stoichiometry="1"/> 
</listOfProducts> 
<kineticLaw> 
<math xmlns="http://www.w3.org/1998/Math/MathML"> 
<ci>FLUX_VALUE</ci> 
</math> 
<listOfParameters> 
<parameter id="LOWER_BOUND" value=" 0 "/> 
<parameter id="UPPER_BOUND" value=" 1000 "/> 
</listOfParameters> 
</kineticLaw> 
</reaction> 
<reaction id="n_R496" name="n_R496" reversible="false"> 
<notes> <body xmlns="http://www.w3.org/1999/xhtml"> <p>GENE_ASSOCIATION:(7390)</p> <p>EC Number:4.2.1.75</p> </body> </notes> 
<listOfReactants> 
<speciesReference species="m_hydroxymethylbilane[N]" stoichiometry="1"/> 
</listOfReactants> 
<listOfProducts> 
<speciesReference species="m_uroporphyrinogen[N]" stoichiometry="1"/> 
</listOfProducts> 
<kineticLaw> 
<math xmlns="http://www.w3.org/1998/Math/MathML"> 
<ci>FLUX_VALUE</ci> 
</math> 
<listOfParameters> 
<parameter id="LOWER_BOUND" value=" 0 "/> 
<parameter id="UPPER_BOUND" value=" 1000 "/> 
</listOfParameters> 
</kineticLaw> 
</reaction> 
<reaction id="n_R497" name="n_R497" reversible="false"> 
<notes> <body xmlns="http://www.w3.org/1999/xhtml"> <p>GENE_ASSOCIATION:(7389)</p> <p>EC Number:4.1.1.37</p> </body> </notes> 
<listOfReactants> 
<speciesReference species="m_uroporphyrinogen[N]" stoichiometry="1"/> 
</listOfReactants> 
<listOfProducts> 
<speciesReference species="m_CO2[N]" stoichiometry="4"/> 
<speciesReference species="m_coproporphyrinogen[N]" stoichiometry="1"/> 
</listOfProducts> 
<kineticLaw> 
<math xmlns="http://www.w3.org/1998/Math/MathML"> 
<ci>FLUX_VALUE</ci> 
</math> 
<listOfParameters> 
<parameter id="LOWER_BOUND" value=" 0 "/> 
<parameter id="UPPER_BOUND" value=" 1000 "/> 
</listOfParameters> 
</kineticLaw> 
</reaction> 
<reaction id="n_R498" name="n_R498" reversible="false"> 
<notes> <body xmlns="http://www.w3.org/1999/xhtml"> <p>GENE_ASSOCIATION:(1371)</p> <p>EC Number:1.3.3.3</p> </body> </notes> 
<listOfReactants> 
<speciesReference species="m_O2[N]" stoichiometry="1"/> 
<speciesReference species="m_coproporphyrinogen[N]" stoichiometry="1"/> 
</listOfReactants> 
<listOfProducts> 
<speciesReference species="m_CO2[N]" stoichiometry="2"/> 
<speciesReference species="m_protoporphyrinogen[N]" stoichiometry="1"/> 
</listOfProducts> 
<kineticLaw> 
<math xmlns="http://www.w3.org/1998/Math/MathML"> 
<ci>FLUX_VALUE</ci> 
</math> 
<listOfParameters> 
<parameter id="LOWER_BOUND" value=" 0 "/> 
<parameter id="UPPER_BOUND" value=" 1000 "/> 
</listOfParameters> 
</kineticLaw> 
</reaction> 
<reaction id="n_R499" name="n_R499" reversible="false"> 
<notes> <body xmlns="http://www.w3.org/1999/xhtml"> <p>GENE_ASSOCIATION:(5498)</p> <p>EC Number:1.3.3.4</p> </body> </notes> 
<listOfReactants> 
<speciesReference species="m_O2[N]" stoichiometry="3"/> 
<speciesReference species="m_protoporphyrinogen[N]" stoichiometry="1"/> 
</listOfReactants> 
<listOfProducts> 
<speciesReference species="m_H2O2[N]" stoichiometry="3"/> 
<speciesReference species="m_protoporphyrin[N]" stoichiometry="1"/> 
</listOfProducts> 
<kineticLaw> 
<math xmlns="http://www.w3.org/1998/Math/MathML"> 
<ci>FLUX_VALUE</ci> 
</math> 
<listOfParameters> 
<parameter id="LOWER_BOUND" value=" 0 "/> 
<parameter id="UPPER_BOUND" value=" 1000 "/> 
</listOfParameters> 
</kineticLaw> 
</reaction> 
<reaction id="n_R500" name="n_R500" reversible="false"> 
<notes> <body xmlns="http://www.w3.org/1999/xhtml"> <p>GENE_ASSOCIATION:(2235)</p> <p>EC Number:4.99.1.1</p> </body> </notes> 
<listOfReactants> 
<speciesReference species="m_protoporphyrin[N]" stoichiometry="1"/> 
</listOfReactants> 
<listOfProducts> 
<speciesReference species="m_protoheme[N]" stoichiometry="1"/> 
</listOfProducts> 
<kineticLaw> 
<math xmlns="http://www.w3.org/1998/Math/MathML"> 
<ci>FLUX_VALUE</ci> 
</math> 
<listOfParameters> 
<parameter id="LOWER_BOUND" value=" 0 "/> 
<parameter id="UPPER_BOUND" value=" 1000 "/> 
</listOfParameters> 
</kineticLaw> 
</reaction> 
<reaction id="n_R501" name="n_R501" reversible="false"> 
<notes> <body xmlns="http://www.w3.org/1999/xhtml"> <p>GENE_ASSOCIATION:(3162 or 3163)</p> <p>EC Number:1.14.99.3</p> </body> </notes> 
<listOfReactants> 
<speciesReference species="m_FADH2_NM" stoichiometry="1"/> 
<speciesReference species="m_O2[N]" stoichiometry="3"/> 
<speciesReference species="m_protoheme[N]" stoichiometry="1"/> 
</listOfReactants> 
<listOfProducts> 
<speciesReference species="m_FAD_NM" stoichiometry="1"/> 
<speciesReference species="m_biliverdin[N]" stoichiometry="1"/> 
</listOfProducts> 
<kineticLaw> 
<math xmlns="http://www.w3.org/1998/Math/MathML"> 
<ci>FLUX_VALUE</ci> 
</math> 
<listOfParameters> 
<parameter id="LOWER_BOUND" value=" 0 "/> 
<parameter id="UPPER_BOUND" value=" 1000 "/> 
</listOfParameters> 
</kineticLaw> 
</reaction> 
<reaction id="n_R502" name="n_R502" reversible="false"> 
<notes> <body xmlns="http://www.w3.org/1999/xhtml"> <p>GENE_ASSOCIATION:(644 or 645)</p> <p>EC Number:1.3.1.24</p> </body> </notes> 
<listOfReactants> 
<speciesReference species="m_NADPH[N]" stoichiometry="1"/> 
<speciesReference species="m_biliverdin[N]" stoichiometry="1"/> 
</listOfReactants> 
<listOfProducts> 
<speciesReference species="m_NADP[N]" stoichiometry="1"/> 
<speciesReference species="m_bilirubin[N]" stoichiometry="1"/> 
</listOfProducts> 
<kineticLaw> 
<math xmlns="http://www.w3.org/1998/Math/MathML"> 
<ci>FLUX_VALUE</ci> 
</math> 
<listOfParameters> 
<parameter id="LOWER_BOUND" value=" 0 "/> 
<parameter id="UPPER_BOUND" value=" 1000 "/> 
</listOfParameters> 
</kineticLaw> 
</reaction> 
<reaction id="n_R503" name="n_R503" reversible="false"> 
<notes> <body xmlns="http://www.w3.org/1999/xhtml"> <p>GENE_ASSOCIATION:</p> <p>EC Number:</p> </body> </notes> 
<listOfReactants> 
<speciesReference species="m_adenosine" stoichiometry="1"/> 
</listOfReactants> 
<listOfProducts> 
<speciesReference species="m_adenosine[A]" stoichiometry="1"/> 
</listOfProducts> 
<kineticLaw> 
<math xmlns="http://www.w3.org/1998/Math/MathML"> 
<ci>FLUX_VALUE</ci> 
</math> 
<listOfParameters> 
<parameter id="LOWER_BOUND" value=" 0 "/> 
<parameter id="UPPER_BOUND" value=" 1000 "/> 
</listOfParameters> 
</kineticLaw> 
</reaction> 
<reaction id="n_R504" name="n_R504" reversible="false"> 
<notes> <body xmlns="http://www.w3.org/1999/xhtml"> <p>GENE_ASSOCIATION:(132)</p> <p>EC Number:2.7.1.20</p> </body> </notes> 
<listOfReactants> 
<speciesReference species="m_ATP[A]" stoichiometry="1"/> 
<speciesReference species="m_adenosine[A]" stoichiometry="1"/> 
</listOfReactants> 
<listOfProducts> 
<speciesReference species="m_ADP[A]" stoichiometry="1"/> 
<speciesReference species="m_AMP[A]" stoichiometry="1"/> 
</listOfProducts> 
<kineticLaw> 
<math xmlns="http://www.w3.org/1998/Math/MathML"> 
<ci>FLUX_VALUE</ci> 
</math> 
<listOfParameters> 
<parameter id="LOWER_BOUND" value=" 0 "/> 
<parameter id="UPPER_BOUND" value=" 1000 "/> 
</listOfParameters> 
</kineticLaw> 
</reaction> 
<reaction id="n_R505" name="n_R505" reversible="false"> 
<notes> <body xmlns="http://www.w3.org/1999/xhtml"> <p>GENE_ASSOCIATION:(203 or 204 or 50808 or 26289 or 122481 or 158067)</p> <p>EC Number:2.7.4.3</p> </body> </notes> 
<listOfReactants> 
<speciesReference species="m_ATP[A]" stoichiometry="1"/> 
<speciesReference species="m_AMP[A]" stoichiometry="1"/> 
</listOfReactants> 
<listOfProducts> 
<speciesReference species="m_ADP[A]" stoichiometry="2"/> 
</listOfProducts> 
<kineticLaw> 
<math xmlns="http://www.w3.org/1998/Math/MathML"> 
<ci>FLUX_VALUE</ci> 
</math> 
<listOfParameters> 
<parameter id="LOWER_BOUND" value=" 0 "/> 
<parameter id="UPPER_BOUND" value=" 1000 "/> 
</listOfParameters> 
</kineticLaw> 
</reaction> 
<reaction id="n_R506" name="n_R506" reversible="false"> 
<notes> <body xmlns="http://www.w3.org/1999/xhtml"> <p>GENE_ASSOCIATION:(124583 or 953 or 956 or 377841)</p> <p>EC Number:3.6.1.5</p> </body> </notes> 
<listOfReactants> 
<speciesReference species="m_ATP[A]" stoichiometry="1"/> 
</listOfReactants> 
<listOfProducts> 
<speciesReference species="m_AMP[A]" stoichiometry="1"/> 
</listOfProducts> 
<kineticLaw> 
<math xmlns="http://www.w3.org/1998/Math/MathML"> 
<ci>FLUX_VALUE</ci> 
</math> 
<listOfParameters> 
<parameter id="LOWER_BOUND" value=" 0 "/> 
<parameter id="UPPER_BOUND" value=" 1000 "/> 
</listOfParameters> 
</kineticLaw> 
</reaction> 
<reaction id="n_R507" name="n_R507" reversible="false"> 
<notes> <body xmlns="http://www.w3.org/1999/xhtml"> <p>GENE_ASSOCIATION:(953 or 956 or 377841)</p> <p>EC Number:3.6.1.5</p> </body> </notes> 
<listOfReactants> 
<speciesReference species="m_ADP[A]" stoichiometry="1"/> 
</listOfReactants> 
<listOfProducts> 
<speciesReference species="m_AMP[A]" stoichiometry="1"/> 
</listOfProducts> 
<kineticLaw> 
<math xmlns="http://www.w3.org/1998/Math/MathML"> 
<ci>FLUX_VALUE</ci> 
</math> 
<listOfParameters> 
<parameter id="LOWER_BOUND" value=" 0 "/> 
<parameter id="UPPER_BOUND" value=" 1000 "/> 
</listOfParameters> 
</kineticLaw> 
</reaction> 
<reaction id="n_R509" name="n_R509" reversible="false"> 
<notes> <body xmlns="http://www.w3.org/1999/xhtml"> <p>GENE_ASSOCIATION:(479 or 476 or 477 or 478 or 480 or 481 or 482 or 483 or 23439 or 490 or 491 or 492 or 493 or (495 and 496) or 537 or 245972 or 155066 or (9114 and 9296 and 8992 and 523 and 526 and 528 and 51382 and 529 and 51606) or 525 or 245973 or 90423 or 534 or 127124 or 486 or 79570 or 154215 or 286183 or 128414)</p> <p>EC Number:3.6.3 | 3.6.3.10 | 3.6.3.15 | 3.6.3.8 | 3.6.3.9</p> </body> </notes> 
<listOfReactants> 
<speciesReference species="m_ATP[A]" stoichiometry="1"/> 
</listOfReactants> 
<listOfProducts> 
<speciesReference species="m_ADP[A]" stoichiometry="1"/> 
</listOfProducts> 
<kineticLaw> 
<math xmlns="http://www.w3.org/1998/Math/MathML"> 
<ci>FLUX_VALUE</ci> 
</math> 
<listOfParameters> 
<parameter id="LOWER_BOUND" value=" 0 "/> 
<parameter id="UPPER_BOUND" value=" 1000 "/> 
</listOfParameters> 
</kineticLaw> 
</reaction> 
<reaction id="n_R510" name="n_R510" reversible="false"> 
<notes> <body xmlns="http://www.w3.org/1999/xhtml"> <p>GENE_ASSOCIATION:</p> <p>EC Number:</p> </body> </notes> 
<listOfReactants> 
<speciesReference species="m_guanosine" stoichiometry="1"/> 
</listOfReactants> 
<listOfProducts> 
<speciesReference species="m_guanosine[A]" stoichiometry="1"/> 
</listOfProducts> 
<kineticLaw> 
<math xmlns="http://www.w3.org/1998/Math/MathML"> 
<ci>FLUX_VALUE</ci> 
</math> 
<listOfParameters> 
<parameter id="LOWER_BOUND" value=" 0 "/> 
<parameter id="UPPER_BOUND" value=" 1000 "/> 
</listOfParameters> 
</kineticLaw> 
</reaction> 
<reaction id="n_R511" name="n_R511" reversible="true"> 
<notes> <body xmlns="http://www.w3.org/1999/xhtml"> <p>GENE_ASSOCIATION:(4860)</p> <p>EC Number:2.4.2.1</p> </body> </notes> 
<listOfReactants> 
<speciesReference species="m_guanosine[A]" stoichiometry="1"/> 
</listOfReactants> 
<listOfProducts> 
<speciesReference species="m_ribose_1_phosphate[A]" stoichiometry="1"/> 
<speciesReference species="m_guanine[A]" stoichiometry="1"/> 
</listOfProducts> 
<kineticLaw> 
<math xmlns="http://www.w3.org/1998/Math/MathML"> 
<ci>FLUX_VALUE</ci> 
</math> 
<listOfParameters> 
<parameter id="LOWER_BOUND" value=" -1000 "/> 
<parameter id="UPPER_BOUND" value=" 1000 "/> 
</listOfParameters> 
</kineticLaw> 
</reaction> 
<reaction id="n_R512" name="n_R512" reversible="false">
[truncated: 89,204 more chars]
